# Supplementary material for: Phase-engineered cathode for super-stable potassium storage
Source: Nat Commun. 2023 Feb 6;14:644. doi: 10.1038/s41467-023-36385-4 (PMC9902589; doi:10.1038/s41467-023-36385-4)
Supplement: Supplementary file 3 — Source Data [file 41467_2023_36385_MOESM3_ESM.xlsx]

## Sheet: Fig. 2h
	VO2 (a) Binding Energy (eV)	VO2 (a) Binding Energy (eV)	VO2 (a) Binding Energy (eV)	VO2 (a) Binding Energy (eV)	VO2 (a) Binding Energy (eV)	VO2 (B) Binding Energy (eV)	VO2 (M) Binding Energy (eV)
1	-4.65623
2	-4.5701
3	-4.55113
4	-4.46127
5	-4.16644
6		-4.00842
7		-3.94233
8		-3.90625
9		-3.73295
10		-3.7138
11			-3.41334
12			-3.39586
13			-3.34987
14			-3.34577
15			-3.28831
16				-3.27601
17				-3.24744
18				-3.15223
19				-3.15194
20				-3.06928
21					-2.86794
22					-2.86706
23					-2.71865
24					-1.51853
25					0.02864
28						-2.70569
32							4.9011
33							5.02451
34							5.12518

## Sheet: Fig. 3a
1st discharge capacity (mAh g-1)	Voltage	1st charge capacity (mAh g-1)	Voltage	10th discharge capacity (mAh g-1)	Voltage	10th charge capacity (mAh g-1)	Voltage	50th discharge capacity (mAh g-1)	Voltage	50th charge capacity (mAh g-1)	Voltage	100th discharge capacity (mAh g-1)	Voltage	100th charge capacity (mAh g-1)	Voltage	200th discharge capacity (mAh g-1)	Voltage	200th charge capacity (mAh g-1)	Voltage
0	3.7825	0	1.2472	0	3.8439	0	1.1653	0	3.8935	0	1.1042	0	3.9015	0	1.1039	0	3.9093	0	1.1058
0.026	3.7434	0.0268	1.2658	0.0262	3.8154	0.0262	1.1777	0.0271	3.8743	0.0267	1.1126	0.0264	3.8848	0.027	1.1123	0.0271	3.8935	0.0271	1.1154
0.0527	3.7158	0.0538	1.2757	0.0531	3.7924	0.0531	1.1867	0.0542	3.8581	0.0536	1.1191	0.0533	3.8709	0.0539	1.1188	0.0542	3.8802	0.0542	1.1238
0.0796	3.6954	0.0807	1.2837	0.0801	3.7748	0.08	1.1945	0.0813	3.8448	0.0808	1.125	0.0804	3.86	0.0809	1.1247	0.0813	3.8696	0.0813	1.1306
0.1065	3.679	0.1076	1.2912	0.107	3.7596	0.107	1.201	0.1084	3.8333	0.1079	1.1303	0.1075	3.8501	0.1078	1.13	0.1084	3.8603	0.1084	1.1365
0.1335	3.6647	0.1346	1.2977	0.134	3.7465	0.1339	1.2069	0.1355	3.8228	0.135	1.1349	0.1346	3.8414	0.1348	1.1346	0.1355	3.8519	0.1355	1.1424
0.1604	3.6523	0.1615	1.3039	0.1609	3.7344	0.1609	1.2124	0.1626	3.8132	0.1621	1.1399	0.1617	3.8333	0.1617	1.1396	0.1626	3.8442	0.1626	1.148
0.1874	3.6408	0.1885	1.3095	0.1879	3.7236	0.1879	1.218	0.1897	3.8045	0.1892	1.1442	0.1888	3.8259	0.1887	1.1436	0.1897	3.8368	0.1897	1.1532
0.2143	3.6303	0.2154	1.3151	0.2148	3.7131	0.2148	1.223	0.2167	3.7961	0.2163	1.1486	0.2159	3.8188	0.2157	1.148	0.2168	3.8302	0.2168	1.1579
0.2413	3.6204	0.2424	1.3203	0.2418	3.7034	0.2418	1.2279	0.2438	3.7884	0.2434	1.1529	0.243	3.8123	0.2426	1.152	0.2439	3.8237	0.2439	1.1628
0.2682	3.6111	0.2693	1.3253	0.2688	3.6945	0.2687	1.2326	0.2709	3.781	0.2705	1.1566	0.2701	3.8061	0.2696	1.156	0.271	3.8178	0.271	1.1672
0.2952	3.6015	0.2963	1.3302	0.2957	3.6861	0.2957	1.2369	0.298	3.7741	0.2975	1.1607	0.2972	3.8002	0.2965	1.1594	0.298	3.812	0.298	1.1715
0.3222	3.5931	0.3232	1.3349	0.3227	3.6777	0.3227	1.2406	0.3251	3.7673	0.3246	1.1644	0.3243	3.7946	0.3235	1.1635	0.3251	3.8064	0.3251	1.1759
0.3491	3.5847	0.3502	1.3392	0.3496	3.67	0.3496	1.2441	0.3522	3.7608	0.3517	1.1678	0.3514	3.7893	0.3505	1.1669	0.3522	3.8014	0.3522	1.1802
0.3761	3.5766	0.3772	1.3439	0.3766	3.6625	0.3766	1.2484	0.3793	3.7552	0.3788	1.1715	0.3785	3.7841	0.3774	1.1703	0.3793	3.7961	0.3793	1.1839
0.4031	3.5689	0.4041	1.3479	0.4036	3.6551	0.4035	1.2521	0.4064	3.749	0.4059	1.1749	0.4056	3.7791	0.4044	1.1737	0.4064	3.7912	0.4064	1.1879
0.43	3.5611	0.4311	1.3523	0.4305	3.648	0.4305	1.2562	0.4335	3.7434	0.433	1.1786	0.4326	3.7744	0.4313	1.1771	0.4335	3.7865	0.4335	1.1917
0.457	3.5537	0.458	1.3563	0.4575	3.6411	0.4575	1.2599	0.4606	3.7382	0.4601	1.1817	0.4597	3.7698	0.4583	1.1802	0.4606	3.7819	0.4606	1.1954
0.4839	3.5466	0.485	1.3606	0.4844	3.6343	0.4844	1.2636	0.4877	3.7326	0.4872	1.1852	0.4868	3.7651	0.4853	1.1833	0.4877	3.7775	0.4877	1.1991
0.5109	3.5398	0.5119	1.3643	0.5114	3.6281	0.5114	1.2673	0.5148	3.7273	0.5143	1.1883	0.5139	3.7605	0.5122	1.1867	0.5148	3.7732	0.5148	1.2028
0.5379	3.5326	0.5389	1.3684	0.5384	3.6219	0.5383	1.2707	0.5419	3.7227	0.5414	1.191	0.541	3.7565	0.5392	1.1895	0.5419	3.7686	0.5419	1.2062
0.5648	3.5261	0.5658	1.3721	0.5653	3.6157	0.5653	1.2741	0.569	3.7174	0.5685	1.1945	0.5681	3.7521	0.5661	1.1926	0.569	3.7648	0.569	1.2096
0.5918	3.5193	0.5928	1.3758	0.5923	3.6095	0.5923	1.2775	0.5961	3.7127	0.5956	1.1972	0.5952	3.7484	0.5931	1.1957	0.5961	3.7605	0.5961	1.2131
0.6187	3.5128	0.6197	1.3795	0.6193	3.6039	0.6192	1.281	0.6232	3.7081	0.6227	1.2003	0.6223	3.7444	0.6201	1.1985	0.6232	3.7568	0.6232	1.2165
0.6457	3.5066	0.6467	1.3833	0.6462	3.5984	0.6462	1.2841	0.6503	3.7034	0.6498	1.2031	0.6494	3.7406	0.647	1.2013	0.6503	3.7527	0.6503	1.2196
0.6727	3.5004	0.6736	1.3867	0.6732	3.5925	0.6731	1.2875	0.6774	3.6991	0.6769	1.2059	0.6765	3.7366	0.674	1.2041	0.6774	3.749	0.6774	1.2227
0.6996	3.4942	0.7006	1.3904	0.7001	3.5863	0.7001	1.2906	0.7045	3.6948	0.704	1.209	0.7036	3.7332	0.701	1.2069	0.7045	3.7453	0.7045	1.2261
0.7266	3.4883	0.7275	1.3935	0.7271	3.581	0.7271	1.2937	0.7316	3.6907	0.7311	1.2115	0.7307	3.7298	0.7279	1.2096	0.7316	3.7419	0.7316	1.2292
0.7535	3.4821	0.7545	1.3969	0.7541	3.5754	0.754	1.2968	0.7587	3.6864	0.7582	1.2143	0.7578	3.7261	0.7549	1.2121	0.7587	3.7385	0.7587	1.2323
0.7805	3.4768	0.7814	1.4003	0.781	3.5701	0.781	1.2999	0.7858	3.6824	0.7853	1.2171	0.7849	3.7227	0.7818	1.2149	0.7858	3.7348	0.7858	1.2351
0.8075	3.4709	0.8084	1.4037	0.808	3.5652	0.808	1.3027	0.8129	3.6783	0.8124	1.2196	0.812	3.7189	0.8088	1.2177	0.8129	3.7317	0.8129	1.2379
0.8344	3.4654	0.8353	1.4071	0.8349	3.5599	0.8349	1.3058	0.84	3.6746	0.8395	1.222	0.8391	3.7158	0.8358	1.2202	0.84	3.7279	0.84	1.2413
0.8614	3.4598	0.8623	1.4102	0.8619	3.5549	0.8619	1.3085	0.8671	3.6706	0.8666	1.2248	0.8661	3.7124	0.8627	1.2227	0.8671	3.7248	0.8671	1.2437
0.8883	3.4545	0.8892	1.4133	0.8889	3.5503	0.8888	1.3116	0.8942	3.6669	0.8937	1.2273	0.8932	3.7093	0.8897	1.2255	0.8942	3.7214	0.8942	1.2465
0.9153	3.4489	0.9162	1.4167	0.9158	3.545	0.9158	1.3144	0.9213	3.6628	0.9208	1.2298	0.9203	3.7062	0.9166	1.2276	0.9213	3.7183	0.9213	1.2496
0.9423	3.4437	0.9431	1.4198	0.9428	3.5404	0.9428	1.3172	0.9484	3.6594	0.9479	1.2326	0.9474	3.7028	0.9436	1.2301	0.9484	3.7152	0.9484	1.2524
0.9693	3.4387	0.9701	1.4229	0.9698	3.5357	0.9697	1.3203	0.9755	3.6557	0.975	1.2348	0.9745	3.7	0.9706	1.2326	0.9755	3.7121	0.9755	1.2549
0.9962	3.4334	0.9971	1.426	0.9967	3.5308	0.9967	1.3228	1.0026	3.6523	1.0021	1.2372	1.0016	3.6966	0.9975	1.2351	1.0026	3.709	1.0026	1.258
1.0232	3.4281	1.024	1.4288	1.0237	3.5264	1.0237	1.3256	1.0297	3.6486	1.0292	1.2394	1.0287	3.6938	1.0245	1.2372	1.0297	3.7062	1.0297	1.2605
1.0501	3.4235	1.051	1.4319	1.0507	3.5218	1.0506	1.3284	1.0568	3.6452	1.0563	1.2422	1.0558	3.691	1.0515	1.24	1.0568	3.7031	1.0568	1.263
1.0771	3.4182	1.078	1.4347	1.0776	3.5174	1.0776	1.3309	1.0839	3.6418	1.0834	1.2444	1.0829	3.6879	1.0784	1.2422	1.0839	3.7003	1.0839	1.2658
1.1041	3.4136	1.1049	1.4378	1.1046	3.5128	1.1045	1.3337	1.1109	3.6383	1.1105	1.2468	1.11	3.6852	1.1054	1.2444	1.111	3.6972	1.111	1.2686
1.131	3.4086	1.1319	1.4406	1.1315	3.5084	1.1315	1.3364	1.138	3.6352	1.1376	1.2493	1.1371	3.6824	1.1324	1.2465	1.1381	3.6945	1.1381	1.2707
1.158	3.404	1.1588	1.4434	1.1585	3.5041	1.1585	1.3389	1.1651	3.6318	1.1647	1.2515	1.1642	3.6796	1.1593	1.249	1.1652	3.692	1.1652	1.2735
1.1849	3.3993	1.1858	1.4465	1.1855	3.5001	1.1854	1.3414	1.1922	3.6287	1.1917	1.2537	1.1913	3.6768	1.1863	1.2512	1.1923	3.6889	1.1923	1.276
1.2119	3.3947	1.2127	1.4493	1.2124	3.4954	1.2124	1.3442	1.2193	3.6253	1.2188	1.2562	1.2184	3.6737	1.2132	1.2534	1.2194	3.6864	1.2194	1.2785
1.2389	3.39	1.2397	1.4521	1.2394	3.4911	1.2394	1.3467	1.2464	3.6222	1.2459	1.2583	1.2455	3.6712	1.2402	1.2558	1.2465	3.6836	1.2465	1.281
1.2658	3.3854	1.2666	1.4549	1.2663	3.4874	1.2663	1.3492	1.2735	3.6191	1.273	1.2605	1.2725	3.6687	1.2672	1.258	1.2736	3.6808	1.2736	1.2834
1.2928	3.381	1.2936	1.4577	1.2933	3.483	1.2933	1.3516	1.3006	3.616	1.3001	1.2624	1.2996	3.6656	1.2941	1.2602	1.3007	3.6783	1.3007	1.2856
1.3197	3.3764	1.3205	1.4601	1.3203	3.479	1.3202	1.3541	1.3277	3.6129	1.3272	1.2648	1.3267	3.6631	1.3211	1.262	1.3278	3.6759	1.3278	1.2884
1.3467	3.372	1.3475	1.4632	1.3472	3.475	1.3472	1.3566	1.3548	3.6098	1.3543	1.267	1.3538	3.6607	1.348	1.2645	1.3548	3.6731	1.3548	1.2906
1.3737	3.3674	1.3744	1.4657	1.3742	3.4709	1.3742	1.3591	1.3819	3.607	1.3814	1.2689	1.3809	3.6579	1.375	1.2664	1.3819	3.6706	1.3819	1.293
1.4006	3.363	1.4014	1.4685	1.4011	3.4669	1.4011	1.3616	1.409	3.6042	1.4085	1.271	1.408	3.6557	1.402	1.2686	1.409	3.6681	1.409	1.2955
1.4276	3.3584	1.4283	1.4713	1.4281	3.4632	1.4281	1.3637	1.4361	3.6008	1.4356	1.2735	1.4351	3.6529	1.4289	1.2707	1.4361	3.6653	1.4361	1.2977
1.4545	3.3544	1.4553	1.4738	1.4551	3.4588	1.455	1.3662	1.4632	3.598	1.4627	1.2754	1.4622	3.6507	1.4559	1.2729	1.4632	3.6631	1.4632	1.2999
1.4815	3.3497	1.4823	1.4763	1.482	3.4554	1.482	1.3687	1.4903	3.5956	1.4898	1.2775	1.4893	3.648	1.4828	1.2748	1.4903	3.6607	1.4903	1.302
1.5085	3.3457	1.5092	1.4794	1.509	3.4514	1.509	1.3709	1.5174	3.5925	1.5169	1.2797	1.5164	3.6458	1.5098	1.2769	1.5174	3.6585	1.5174	1.3048
1.5354	3.341	1.5362	1.4818	1.5359	3.4477	1.5359	1.3733	1.5445	3.5897	1.544	1.2819	1.5435	3.6433	1.5368	1.2788	1.5445	3.6557	1.5445	1.307
1.5624	3.3367	1.5631	1.4843	1.5629	3.4437	1.5629	1.3758	1.5716	3.5866	1.5711	1.2837	1.5706	3.6408	1.5637	1.2813	1.5716	3.6535	1.5716	1.3092
1.5894	3.3327	1.59	1.4868	1.5899	3.4402	1.5898	1.378	1.5987	3.5841	1.5982	1.2856	1.5977	3.6383	1.5907	1.2831	1.5987	3.6514	1.5987	1.3113
1.6163	3.3283	1.617	1.4893	1.6168	3.4362	1.6168	1.3802	1.6258	3.5813	1.6253	1.2881	1.6248	3.6362	1.6176	1.285	1.6258	3.6486	1.6258	1.3135
1.6433	3.324	1.6439	1.4918	1.6438	3.4328	1.6438	1.3826	1.6529	3.5785	1.6524	1.2899	1.6519	3.6334	1.6446	1.2868	1.6529	3.6464	1.6529	1.3157
1.6702	3.3196	1.6709	1.4946	1.6708	3.4291	1.6707	1.3848	1.68	3.5757	1.6795	1.2918	1.679	3.6312	1.6716	1.2893	1.68	3.6442	1.68	1.3178
1.6972	3.3159	1.6978	1.497	1.6977	3.4254	1.6977	1.387	1.7071	3.5732	1.7066	1.2937	1.7061	3.629	1.6985	1.2912	1.7071	3.6418	1.7071	1.3203
1.7242	3.3116	1.7247	1.4992	1.7247	3.4219	1.7246	1.3891	1.7342	3.5704	1.7337	1.2961	1.7332	3.6269	1.7255	1.293	1.7342	3.6396	1.7342	1.3222
1.7511	3.3076	1.7517	1.502	1.7516	3.4182	1.7516	1.3916	1.7613	3.5677	1.7608	1.298	1.7603	3.6244	1.7525	1.2949	1.7613	3.6374	1.7613	1.3244
1.7781	3.3032	1.7786	1.5045	1.7786	3.4148	1.7786	1.3938	1.7884	3.5652	1.7879	1.2999	1.7874	3.6222	1.7794	1.2971	1.7884	3.6352	1.7884	1.3262
1.805	3.2995	1.8056	1.5066	1.8056	3.4111	1.8055	1.3957	1.8155	3.5624	1.815	1.3017	1.8145	3.6201	1.8064	1.2989	1.8155	3.6328	1.8155	1.3287
1.832	3.2952	1.8325	1.5094	1.8325	3.4077	1.8325	1.3978	1.8426	3.5599	1.8421	1.3039	1.8416	3.6176	1.8333	1.3008	1.8426	3.6309	1.8426	1.3306
1.859	3.2914	1.8594	1.5116	1.8595	3.4043	1.8594	1.4003	1.8697	3.5574	1.8692	1.3058	1.8687	3.6154	1.8603	1.3027	1.8697	3.6287	1.8697	1.3327
1.8859	3.2871	1.8864	1.5141	1.8864	3.4009	1.8864	1.4025	1.8968	3.5546	1.8963	1.3076	1.8958	3.6132	1.8873	1.3045	1.8968	3.6263	1.8968	1.3349
1.9129	3.2834	1.9134	1.5163	1.9134	3.3978	1.9134	1.4043	1.9239	3.5522	1.9234	1.3095	1.9228	3.6111	1.9142	1.3064	1.9239	3.6241	1.9239	1.3371
1.9398	3.2793	1.9403	1.5187	1.9404	3.394	1.9403	1.4068	1.951	3.55	1.9505	1.3116	1.9499	3.6086	1.9412	1.3082	1.951	3.6222	1.951	1.3389
1.9668	3.2756	1.9673	1.5209	1.9673	3.3909	1.9673	1.4087	1.9781	3.5472	1.9776	1.3135	1.977	3.6067	1.9681	1.3101	1.9781	3.6201	1.9781	1.3408
1.9938	3.2716	1.9942	1.5234	1.9943	3.3872	1.9943	1.4109	2.0051	3.5447	2.0047	1.3154	2.0041	3.6046	1.9951	1.3123	2.0052	3.6179	2.0052	1.3433
2.0207	3.2679	2.0212	1.5259	2.0212	3.3841	2.0212	1.4127	2.0322	3.5422	2.0318	1.3172	2.0312	3.6021	2.0221	1.3138	2.0323	3.6157	2.0323	1.3451
2.0477	3.2638	2.0481	1.528	2.0482	3.381	2.0482	1.4152	2.0593	3.5401	2.0589	1.3194	2.0583	3.6002	2.049	1.3157	2.0594	3.6139	2.0594	1.347
2.0746	3.2601	2.0751	1.5305	2.0752	3.3779	2.0751	1.4171	2.0864	3.5373	2.0859	1.3213	2.0854	3.598	2.076	1.3175	2.0865	3.612	2.0865	1.3488
2.1016	3.2561	2.102	1.533	2.1021	3.3745	2.1021	1.4192	2.1135	3.5348	2.113	1.3231	2.1125	3.5962	2.1029	1.3194	2.1135	3.6098	2.1135	1.351
2.1286	3.2524	2.129	1.5349	2.1291	3.3714	2.1291	1.4211	2.1406	3.5326	2.1401	1.325	2.1396	3.5937	2.1299	1.3213	2.1406	3.6077	2.1406	1.3529
2.1555	3.2483	2.1559	1.537	2.156	3.368	2.156	1.4233	2.1677	3.5298	2.1672	1.3265	2.1667	3.5918	2.1569	1.3231	2.1677	3.6058	2.1677	1.355
2.1825	3.2446	2.1829	1.5392	2.183	3.3649	2.183	1.4251	2.1948	3.5277	2.1943	1.3287	2.1938	3.5897	2.1838	1.3247	2.1948	3.6039	2.1948	1.3569
2.2094	3.2406	2.2098	1.5417	2.21	3.3621	2.2099	1.4273	2.2219	3.5255	2.2214	1.3306	2.2209	3.5878	2.2108	1.3265	2.2219	3.6018	2.2219	1.3591
2.2364	3.2372	2.2367	1.5438	2.2369	3.3587	2.2369	1.4291	2.249	3.5227	2.2485	1.3324	2.248	3.5853	2.2377	1.3284	2.249	3.5999	2.249	1.3609
2.2634	3.2328	2.2637	1.546	2.2639	3.3556	2.2639	1.4313	2.2761	3.5205	2.2756	1.334	2.2751	3.5835	2.2647	1.3299	2.2761	3.598	2.2761	1.3625
2.2903	3.2294	2.2906	1.5482	2.2908	3.3525	2.2908	1.4332	2.3032	3.5181	2.3027	1.3361	2.3022	3.5816	2.2917	1.3318	2.3032	3.5959	2.3032	1.3643
2.3173	3.2254	2.3176	1.5507	2.3178	3.3494	2.3178	1.435	2.3303	3.5159	2.3298	1.3377	2.3292	3.5794	2.3186	1.3333	2.3303	3.5937	2.3303	1.3662
2.3443	3.222	2.3446	1.5525	2.3448	3.3466	2.3447	1.4369	2.3574	3.5134	2.3569	1.3395	2.3563	3.5773	2.3456	1.3355	2.3574	3.5918	2.3574	1.3684
2.3712	3.218	2.3715	1.5547	2.3717	3.3432	2.3717	1.4391	2.3845	3.5112	2.384	1.3414	2.3834	3.5754	2.3725	1.3371	2.3845	3.5903	2.3845	1.3702
2.3982	3.2145	2.3984	1.5572	2.3987	3.3404	2.3987	1.4409	2.4116	3.5091	2.4111	1.3436	2.4105	3.5735	2.3995	1.3386	2.4116	3.5884	2.4116	1.3721
2.4251	3.2108	2.4254	1.5593	2.4257	3.3376	2.4256	1.4431	2.4387	3.5063	2.4382	1.3451	2.4376	3.5717	2.4265	1.3405	2.4387	3.5863	2.4387	1.374
2.4521	3.2071	2.4523	1.5612	2.4526	3.3342	2.4526	1.4446	2.4658	3.5041	2.4653	1.347	2.4647	3.5692	2.4534	1.342	2.4658	3.5844	2.4658	1.3758
2.4791	3.2034	2.4793	1.5634	2.4796	3.3314	2.4795	1.4468	2.4929	3.5019	2.4924	1.3485	2.4917	3.5673	2.4804	1.3439	2.4929	3.5825	2.4929	1.3777
2.506	3.1997	2.5062	1.5656	2.5065	3.3283	2.5065	1.4487	2.52	3.4995	2.5195	1.3501	2.5188	3.5655	2.5074	1.3457	2.52	3.5807	2.52	1.3795
2.533	3.1963	2.5332	1.5677	2.5335	3.3255	2.5335	1.4505	2.5471	3.4973	2.5466	1.3523	2.5459	3.5636	2.5343	1.3473	2.5471	3.5785	2.5471	1.3814
2.5599	3.1925	2.5601	1.5696	2.5605	3.3227	2.5604	1.4524	2.5742	3.4951	2.5737	1.3541	2.573	3.5615	2.5613	1.3488	2.5742	3.577	2.5742	1.3833
2.5869	3.1891	2.5871	1.5718	2.5874	3.3196	2.5874	1.4546	2.6013	3.4929	2.6008	1.3557	2.6001	3.5596	2.5882	1.3507	2.6013	3.5751	2.6013	1.3851
2.6139	3.1854	2.614	1.5739	2.6144	3.3169	2.6144	1.4564	2.6283	3.4905	2.6279	1.3572	2.6272	3.5577	2.6152	1.3523	2.6284	3.5732	2.6284	1.3867
2.6408	3.182	2.641	1.5761	2.6413	3.3141	2.6413	1.4583	2.6554	3.4883	2.655	1.3594	2.6543	3.5559	2.6422	1.3541	2.6555	3.5717	2.6555	1.3885
2.6678	3.1783	2.6679	1.578	2.6683	3.311	2.6683	1.4598	2.6825	3.4861	2.6821	1.3609	2.6813	3.5537	2.6691	1.3557	2.6826	3.5695	2.6826	1.3907
2.6947	3.1749	2.6948	1.5798	2.6953	3.3082	2.6952	1.462	2.7096	3.4836	2.7092	1.3625	2.7084	3.5518	2.6961	1.3572	2.7097	3.5677	2.7097	1.3926
2.7217	3.1711	2.7217	1.5823	2.7222	3.3051	2.7222	1.4639	2.7367	3.4815	2.7362	1.364	2.7355	3.55	2.723	1.3591	2.7368	3.5658	2.7368	1.3941
2.7486	3.1677	2.7487	1.5842	2.7492	3.3023	2.7492	1.4654	2.7638	3.4793	2.7633	1.3659	2.7626	3.5481	2.75	1.3606	2.7639	3.5642	2.7639	1.3957
2.7756	3.164	2.7757	1.586	2.7761	3.2995	2.7761	1.467	2.7909	3.4774	2.7904	1.3678	2.7897	3.546	2.7769	1.3622	2.791	3.5621	2.791	1.3975
2.8026	3.1606	2.8026	1.5879	2.8031	3.2964	2.8031	1.4688	2.818	3.475	2.8175	1.3693	2.8168	3.5444	2.8039	1.3637	2.8181	3.5605	2.8181	1.3994
2.8295	3.1572	2.8295	1.5904	2.83	3.2939	2.83	1.4707	2.8451	3.4728	2.8446	1.3709	2.8439	3.5425	2.8309	1.3653	2.8452	3.5587	2.8452	1.4012
2.8565	3.1535	2.8565	1.5922	2.857	3.2911	2.857	1.4725	2.8722	3.4706	2.8717	1.3727	2.871	3.5407	2.8578	1.3671	2.8722	3.5571	2.8722	1.4028
2.8834	3.1501	2.8834	1.5941	2.884	3.288	2.8839	1.4744	2.8993	3.4685	2.8988	1.3746	2.8981	3.5385	2.8848	1.3687	2.8993	3.5549	2.8993	1.4046
2.9104	3.1467	2.9104	1.5959	2.9109	3.2855	2.9109	1.476	2.9264	3.4663	2.9259	1.3761	2.9252	3.5367	2.9117	1.3702	2.9264	3.5534	2.9264	1.4065
2.9374	3.1432	2.9373	1.5981	2.9379	3.2828	2.9379	1.4781	2.9535	3.4641	2.953	1.3777	2.9522	3.5348	2.9387	1.3718	2.9535	3.5515	2.9535	1.4084
2.9643	3.1401	2.9643	1.6	2.9648	3.28	2.9648	1.4797	2.9806	3.4619	2.9801	1.3792	2.9793	3.5332	2.9657	1.3733	2.9806	3.55	2.9806	1.4099
2.9913	3.1364	2.9913	1.6018	2.9918	3.2775	2.9918	1.4812	3.0077	3.4595	3.0072	1.3808	3.0064	3.5311	2.9926	1.3752	3.0077	3.5481	3.0077	1.4115
3.0182	3.1333	3.0182	1.6037	3.0188	3.2747	3.0187	1.4831	3.0348	3.4576	3.0343	1.3826	3.0335	3.5292	3.0196	1.3764	3.0348	3.5463	3.0348	1.4133
3.0452	3.1299	3.0452	1.6059	3.0457	3.2719	3.0457	1.4846	3.0619	3.4554	3.0614	1.3842	3.0606	3.5277	3.0465	1.378	3.0619	3.5447	3.0619	1.4152
3.0722	3.1268	3.0721	1.6077	3.0727	3.2694	3.0727	1.4868	3.089	3.4533	3.0885	1.386	3.0876	3.5258	3.0735	1.3795	3.089	3.5429	3.089	1.4171
3.0991	3.1234	3.0991	1.6096	3.0996	3.2666	3.0996	1.4887	3.1161	3.4511	3.1156	1.3873	3.1147	3.5239	3.1005	1.3811	3.1161	3.5413	3.1161	1.4186
3.1261	3.12	3.1261	1.6114	3.1266	3.2638	3.1266	1.4902	3.1432	3.4489	3.1427	1.3888	3.1418	3.5221	3.1274	1.3829	3.1432	3.5398	3.1432	1.4202
3.1531	3.1166	3.153	1.6133	3.1536	3.2614	3.1535	1.4918	3.1703	3.4468	3.1698	1.391	3.1689	3.5202	3.1544	1.3845	3.1703	3.5376	3.1703	1.4223
3.18	3.1132	3.1799	1.6152	3.1805	3.2589	3.1805	1.4939	3.1974	3.4449	3.1969	1.3922	3.196	3.5184	3.1813	1.3857	3.1974	3.536	3.1974	1.4239
3.207	3.1101	3.2069	1.617	3.2075	3.2558	3.2075	1.4955	3.2245	3.4424	3.224	1.3938	3.223	3.5168	3.2083	1.3873	3.2245	3.5345	3.2245	1.4254
3.2339	3.1067	3.2338	1.6186	3.2344	3.2533	3.2344	1.497	3.2516	3.4406	3.2511	1.3953	3.2501	3.5146	3.2353	1.3888	3.2516	3.5326	3.2516	1.4273
3.2609	3.1036	3.2608	1.6207	3.2614	3.2508	3.2614	1.4986	3.2787	3.4384	3.2782	1.3969	3.2772	3.5131	3.2622	1.3907	3.2787	3.5308	3.2787	1.4288
3.2879	3.1005	3.2877	1.6223	3.2884	3.248	3.2883	1.5004	3.3058	3.4359	3.3053	1.3988	3.3043	3.5112	3.2892	1.3919	3.3058	3.5292	3.3058	1.4307
3.3148	3.097	3.3147	1.6241	3.3153	3.2452	3.3153	1.5023	3.3329	3.434	3.3324	1.4003	3.3313	3.5097	3.3161	1.3935	3.3329	3.5274	3.3329	1.4326
3.3418	3.0939	3.3416	1.626	3.3423	3.2428	3.3423	1.5039	3.36	3.4319	3.3595	1.4019	3.3584	3.5075	3.3431	1.395	3.36	3.5258	3.36	1.4341
3.3687	3.0905	3.3686	1.6282	3.3693	3.24	3.3692	1.5057	3.3871	3.43	3.3866	1.4034	3.3855	3.506	3.3701	1.3963	3.3871	3.5243	3.3871	1.4357
3.3957	3.0874	3.3955	1.6297	3.3962	3.2375	3.3962	1.5073	3.4142	3.4275	3.4137	1.4046	3.4126	3.5041	3.397	1.3978	3.4142	3.5224	3.4142	1.4372
3.4227	3.0843	3.4225	1.6316	3.4232	3.235	3.4231	1.5091	3.4413	3.4257	3.4408	1.4065	3.4396	3.5026	3.424	1.3994	3.4413	3.5208	3.4413	1.4394
3.4496	3.0809	3.4495	1.6334	3.4501	3.2322	3.4501	1.5107	3.4684	3.4235	3.4679	1.4081	3.4667	3.5007	3.451	1.4009	3.4684	3.519	3.4684	1.4409
3.4766	3.0778	3.4764	1.635	3.4771	3.2297	3.4771	1.5122	3.4955	3.4216	3.495	1.4096	3.4938	3.4988	3.4779	1.4025	3.4955	3.5174	3.4955	1.4425
3.5035	3.0747	3.5033	1.6372	3.5041	3.2276	3.504	1.5141	3.5225	3.4192	3.5221	1.4109	3.5209	3.497	3.5049	1.4037	3.5226	3.5159	3.5226	1.444
3.5305	3.0716	3.5303	1.6387	3.531	3.2248	3.531	1.5156	3.5496	3.4173	3.5492	1.4124	3.548	3.4954	3.5318	1.4053	3.5497	3.514	3.5497	1.4462
3.5575	3.0685	3.5573	1.6406	3.558	3.2223	3.558	1.5175	3.5767	3.4154	3.5763	1.4143	3.5751	3.4936	3.5588	1.4068	3.5768	3.5125	3.5768	1.4477
3.5844	3.0651	3.5842	1.6421	3.5849	3.2198	3.5849	1.519	3.6038	3.4133	3.6033	1.4158	3.6022	3.4917	3.5858	1.4084	3.6039	3.5109	3.6039	1.4493
3.6114	3.062	3.6111	1.6443	3.6119	3.217	3.6119	1.5206	3.6309	3.4111	3.6304	1.4171	3.6293	3.4902	3.6127	1.4096	3.631	3.5091	3.631	1.4512
3.6383	3.0589	3.6381	1.6458	3.6389	3.2145	3.6388	1.5221	3.658	3.4089	3.6575	1.4186	3.6563	3.4883	3.6397	1.4112	3.6581	3.5072	3.6581	1.4527
3.6653	3.0558	3.665	1.6474	3.6658	3.2121	3.6658	1.5237	3.6851	3.4071	3.6846	1.4198	3.6834	3.4867	3.6666	1.4124	3.6851	3.5057	3.6851	1.4546
3.6923	3.0527	3.692	1.6493	3.6928	3.2093	3.6928	1.5256	3.7122	3.4049	3.7117	1.4214	3.7104	3.4849	3.6936	1.4143	3.7122	3.5041	3.7122	1.4561
3.7192	3.0496	3.7189	1.6508	3.7197	3.2071	3.7197	1.5271	3.7393	3.4027	3.7388	1.4229	3.7375	3.483	3.7206	1.4155	3.7393	3.5026	3.7393	1.4577
3.7462	3.0465	3.7459	1.653	3.7467	3.2046	3.7467	1.5287	3.7664	3.4009	3.7659	1.4245	3.7646	3.4815	3.7475	1.4171	3.7664	3.501	3.7664	1.4592
3.7731	3.0431	3.7728	1.6545	3.7737	3.2018	3.7736	1.5302	3.7935	3.3987	3.793	1.426	3.7917	3.4796	3.7745	1.4183	3.7935	3.4991	3.7935	1.4611
3.8001	3.0403	3.7998	1.6561	3.8006	3.1997	3.8006	1.5318	3.8206	3.3968	3.8201	1.4273	3.8188	3.4781	3.8014	1.4195	3.8206	3.4976	3.8206	1.4629
3.8271	3.0375	3.8267	1.6576	3.8276	3.1972	3.8276	1.5336	3.8477	3.3947	3.8472	1.4288	3.8459	3.4765	3.8284	1.4211	3.8477	3.496	3.8477	1.4645
3.854	3.0341	3.8536	1.6598	3.8545	3.1944	3.8545	1.5345	3.8748	3.3925	3.8743	1.4304	3.873	3.4747	3.8554	1.4229	3.8748	3.4942	3.8748	1.466
3.881	3.0313	3.8806	1.6613	3.8815	3.1922	3.8815	1.5358	3.9019	3.3906	3.9014	1.4319	3.9001	3.4728	3.8823	1.4242	3.9019	3.4926	3.9019	1.4676
3.908	3.0282	3.9075	1.6629	3.9085	3.1897	3.9084	1.5373	3.929	3.3885	3.9285	1.4332	3.9271	3.4712	3.9093	1.4254	3.929	3.4908	3.929	1.4698
3.9349	3.0251	3.9345	1.6644	3.9354	3.1873	3.9354	1.5389	3.9561	3.3863	3.9556	1.4347	3.9542	3.4697	3.9362	1.427	3.9561	3.4892	3.9561	1.4713
3.9619	3.0223	3.9614	1.666	3.9624	3.1848	3.9624	1.5404	3.9832	3.3844	3.9827	1.436	3.9813	3.4675	3.9632	1.4282	3.9832	3.4877	3.9832	1.4729
3.9888	3.0189	3.9883	1.6682	3.9894	3.1823	3.9893	1.5423	4.0103	3.3826	4.0098	1.4378	4.0084	3.466	3.9902	1.4295	4.0103	3.4861	4.0103	1.4744
4.0158	3.0161	4.0153	1.6697	4.0163	3.1801	4.0163	1.5435	4.0374	3.3807	4.0369	1.4391	4.0355	3.4644	4.0171	1.431	4.0374	3.4846	4.0374	1.476
4.0428	3.0133	4.0423	1.6713	4.0433	3.1773	4.0432	1.5454	4.0645	3.3785	4.064	1.4406	4.0626	3.4629	4.0441	1.4326	4.0645	3.4827	4.0645	1.4778
4.0697	3.0099	4.0692	1.6728	4.0702	3.1752	4.0702	1.5469	4.0916	3.3764	4.0911	1.4419	4.0897	3.461	4.0711	1.4338	4.0916	3.4812	4.0916	1.4794
4.0967	3.0071	4.0962	1.6744	4.0972	3.1727	4.0972	1.5482	4.1187	3.3745	4.1182	1.4431	4.1168	3.4592	4.098	1.435	4.1187	3.4796	4.1187	1.4809
4.1237	3.0044	4.1231	1.6762	4.1242	3.1702	4.1242	1.55	4.1458	3.3727	4.1453	1.4443	4.1438	3.4576	4.125	1.4366	4.1458	3.4781	4.1458	1.4825
4.1506	3.0013	4.1501	1.6778	4.1511	3.1677	4.1511	1.5516	4.1729	3.3705	4.1724	1.4462	4.1709	3.4561	4.152	1.4381	4.1729	3.4762	4.1729	1.484
4.1776	2.9982	4.177	1.6793	4.1781	3.1656	4.1781	1.5531	4.2	3.3683	4.1995	1.4474	4.198	3.4545	4.1789	1.4394	4.2	3.4743	4.2	1.4859
4.2045	2.9951	4.204	1.6809	4.2051	3.1631	4.205	1.5547	4.2271	3.3665	4.2266	1.449	4.2251	3.4526	4.2059	1.4406	4.2271	3.4728	4.2271	1.4874
4.2315	2.9923	4.2309	1.6824	4.232	3.1606	4.232	1.5562	4.2542	3.3646	4.2537	1.4502	4.2522	3.4508	4.2328	1.4422	4.2542	3.4712	4.2542	1.489
4.2585	2.9895	4.2579	1.6843	4.259	3.1584	4.259	1.5581	4.2813	3.3624	4.2808	1.4515	4.2792	3.4492	4.2598	1.4434	4.2813	3.4697	4.2813	1.4905
4.2854	2.9864	4.2849	1.6858	4.2859	3.156	4.2859	1.5597	4.3084	3.3603	4.3079	1.4527	4.3063	3.4477	4.2868	1.4446	4.3084	3.4678	4.3084	1.4921
4.3124	2.9836	4.3118	1.6874	4.3129	3.1535	4.3129	1.5609	4.3355	3.3584	4.335	1.4546	4.3334	3.4461	4.3137	1.4462	4.3355	3.466	4.3355	1.4939
4.3394	2.9808	4.3387	1.6889	4.3399	3.1513	4.3398	1.5625	4.3626	3.3565	4.3621	1.4558	4.3605	3.4446	4.3407	1.4477	4.3626	3.4644	4.3626	1.4955
4.3663	2.9777	4.3657	1.6908	4.3668	3.1488	4.3668	1.564	4.3897	3.3547	4.3892	1.457	4.3876	3.4424	4.3676	1.449	4.3897	3.4629	4.3897	1.497
4.3933	2.9749	4.3926	1.6923	4.3938	3.1463	4.3938	1.5659	4.4167	3.3525	4.4163	1.4586	4.4147	3.4409	4.3946	1.4502	4.4168	3.4613	4.4168	1.4986
4.4202	2.9718	4.4196	1.6939	4.4208	3.1442	4.4207	1.5674	4.4438	3.3506	4.4434	1.4598	4.4418	3.4393	4.4216	1.4515	4.4439	3.4595	4.4439	1.4998
4.4472	2.969	4.4465	1.6954	4.4477	3.142	4.4477	1.569	4.4709	3.3488	4.4705	1.4611	4.4689	3.4378	4.4485	1.4527	4.471	3.4579	4.471	1.5017
4.4742	2.9662	4.4734	1.697	4.4747	3.1395	4.4746	1.5705	4.498	3.3466	4.4975	1.4626	4.496	3.4359	4.4755	1.4543	4.4981	3.4561	4.4981	1.5032
4.5011	2.9631	4.5004	1.6985	4.5016	3.137	4.5016	1.5718	4.5251	3.3444	4.5246	1.4639	4.523	3.4343	4.5025	1.4555	4.5252	3.4545	4.5252	1.5048
4.5281	2.9603	4.5273	1.7004	4.5286	3.1349	4.5286	1.5736	4.5522	3.3426	4.5517	1.4654	4.5501	3.4325	4.5294	1.457	4.5523	3.453	4.5523	1.5063
4.555	2.9575	4.5543	1.702	4.5556	3.1327	4.5555	1.5752	4.5793	3.3407	4.5788	1.4667	4.5772	3.4312	4.5564	1.4583	4.5794	3.4508	4.5794	1.5076
4.582	2.9547	4.5812	1.7035	4.5825	3.1299	4.5825	1.5767	4.6064	3.3389	4.6059	1.4679	4.6043	3.4294	4.5833	1.4595	4.6065	3.4492	4.6065	1.5094
4.609	2.952	4.6082	1.7047	4.6095	3.1277	4.6094	1.5783	4.6335	3.3367	4.633	1.4691	4.6313	3.4275	4.6103	1.4608	4.6336	3.4477	4.6336	1.511
4.6359	2.9492	4.6351	1.7063	4.6364	3.1253	4.6364	1.5795	4.6606	3.3348	4.6601	1.4707	4.6584	3.426	4.6373	1.4623	4.6606	3.4461	4.6606	1.5125
4.6629	2.9464	4.6621	1.7082	4.6634	3.1228	4.6634	1.5814	4.6877	3.333	4.6872	1.4719	4.6855	3.4244	4.6642	1.4636	4.6877	3.444	4.6877	1.5138
4.6898	2.9436	4.689	1.7097	4.6904	3.1206	4.6903	1.5829	4.7148	3.3311	4.7143	1.4732	4.7126	3.4229	4.6912	1.4648	4.7148	3.4424	4.7148	1.5153
4.7168	2.9405	4.716	1.7109	4.7173	3.1184	4.7173	1.5845	4.7419	3.3289	4.7414	1.4744	4.7397	3.4213	4.7181	1.466	4.7419	3.4406	4.7419	1.5172
4.7438	2.9377	4.7429	1.7125	4.7443	3.1163	4.7443	1.5857	4.769	3.3271	4.7685	1.4756	4.7668	3.4195	4.7451	1.4673	4.769	3.439	4.769	1.5184
4.7707	2.9349	4.7699	1.714	4.7712	3.1138	4.7712	1.5873	4.7961	3.3252	4.7956	1.4769	4.7939	3.4176	4.7721	1.4688	4.7961	3.4375	4.7961	1.52
4.7977	2.9318	4.7968	1.7159	4.7982	3.1116	4.7982	1.5891	4.8232	3.3234	4.8227	1.4787	4.8209	3.4161	4.799	1.4704	4.8232	3.4356	4.8232	1.5215
4.8246	2.9293	4.8237	1.7175	4.8252	3.1094	4.8251	1.5907	4.8503	3.3212	4.8498	1.48	4.848	3.4145	4.826	1.4716	4.8503	3.4337	4.8503	1.5228
4.8516	2.9265	4.8507	1.7187	4.8521	3.1067	4.8521	1.5919	4.8774	3.3193	4.8769	1.4812	4.8751	3.413	4.8529	1.4729	4.8774	3.4322	4.8774	1.5243
4.8786	2.9237	4.8776	1.7203	4.8791	3.1042	4.8791	1.5935	4.9045	3.3175	4.904	1.4825	4.9022	3.4111	4.8799	1.4741	4.9045	3.4303	4.9045	1.5259
4.9055	2.921	4.9046	1.7218	4.906	3.1014	4.906	1.595	4.9316	3.3156	4.9311	1.4837	4.9293	3.4095	4.9069	1.4753	4.9316	3.4288	4.9316	1.5274
4.9325	2.9185	4.9316	1.7237	4.933	3.0989	4.933	1.5969	4.9587	3.3134	4.9582	1.4849	4.9563	3.408	4.9338	1.4766	4.9587	3.4266	4.9587	1.529
4.9594	2.9154	4.9585	1.7249	4.96	3.0967	4.96	1.5981	4.9858	3.3116	4.9853	1.4865	4.9834	3.4064	4.9608	1.4781	4.9858	3.425	4.9858	1.5302
4.9864	2.9129	4.9855	1.7265	4.987	3.0946	4.9869	1.5997	5.0129	3.3097	5.0124	1.4877	5.0105	3.4049	4.9878	1.4794	5.0129	3.4232	5.0129	1.5318
5.0134	2.9104	5.0124	1.728	5.0139	3.0924	5.0139	1.6012	5.04	3.3079	5.0395	1.489	5.0376	3.403	5.0147	1.4806	5.04	3.4216	5.04	1.5333
5.0404	2.9073	5.0394	1.7296	5.0409	3.0899	5.0408	1.6024	5.0671	3.3063	5.0666	1.4902	5.0647	3.4015	5.0417	1.4818	5.0671	3.4195	5.0671	1.5349
5.0673	2.9048	5.0663	1.7311	5.0678	3.0877	5.0678	1.6043	5.0942	3.3041	5.0937	1.4915	5.0918	3.3999	5.0687	1.4831	5.0942	3.4179	5.0942	1.5361
5.0943	2.902	5.0932	1.7327	5.0948	3.0856	5.0948	1.6059	5.1213	3.3023	5.1208	1.4927	5.1189	3.3981	5.0956	1.4843	5.1213	3.4164	5.1213	1.5376
5.1212	2.8993	5.1202	1.7342	5.1218	3.0831	5.1217	1.6071	5.1484	3.3004	5.1479	1.4942	5.146	3.3962	5.1226	1.4859	5.1484	3.4145	5.1484	1.5389
5.1482	2.8968	5.1471	1.7354	5.1487	3.0809	5.1487	1.6086	5.1755	3.2986	5.175	1.4955	5.1731	3.3947	5.1495	1.4871	5.1755	3.413	5.1755	1.5404
5.1752	2.8943	5.1741	1.737	5.1757	3.0788	5.1757	1.6102	5.2026	3.2964	5.2021	1.4967	5.2002	3.3931	5.1765	1.4884	5.2026	3.4108	5.2026	1.542
5.2021	2.8915	5.2011	1.7389	5.2026	3.0769	5.2026	1.6114	5.2297	3.2945	5.2292	1.498	5.2273	3.3916	5.2035	1.4896	5.2297	3.4092	5.2297	1.5432
5.2291	2.889	5.228	1.7404	5.2296	3.0744	5.2296	1.6133	5.2568	3.2927	5.2563	1.4992	5.2544	3.39	5.2304	1.4908	5.2568	3.4074	5.2568	1.5448
5.256	2.8862	5.255	1.7416	5.2566	3.0722	5.2565	1.6148	5.2839	3.2911	5.2834	1.5004	5.2815	3.3882	5.2574	1.4921	5.2839	3.4058	5.2839	1.546
5.283	2.8834	5.2819	1.7432	5.2835	3.0701	5.2835	1.6161	5.311	3.289	5.3105	1.502	5.3086	3.3866	5.2843	1.4936	5.311	3.404	5.311	1.5476
5.31	2.881	5.3089	1.7444	5.3105	3.0679	5.3105	1.6176	5.3381	3.2871	5.3376	1.5029	5.3357	3.3851	5.3113	1.4949	5.3381	3.4021	5.3381	1.5491
5.3369	2.8785	5.3358	1.746	5.3374	3.0654	5.3374	1.6192	5.3652	3.2852	5.3647	1.5042	5.3627	3.3835	5.3383	1.4961	5.3652	3.4006	5.3652	1.5504
5.3639	2.8757	5.3628	1.7478	5.3644	3.0636	5.3644	1.6207	5.3923	3.2834	5.3918	1.5054	5.3898	3.382	5.3652	1.4973	5.3923	3.399	5.3923	1.5519
5.3908	2.8732	5.3897	1.7494	5.3914	3.0614	5.3913	1.6223	5.4194	3.2815	5.4189	1.5066	5.4169	3.3804	5.3922	1.4986	5.4194	3.3971	5.4194	1.5531
5.4178	2.8707	5.4166	1.7506	5.4183	3.0589	5.4183	1.6238	5.4465	3.2796	5.446	1.5079	5.444	3.3789	5.4191	1.4998	5.4465	3.3953	5.4465	1.5544
5.4448	2.8679	5.4436	1.7522	5.4453	3.0571	5.4453	1.6251	5.4736	3.2778	5.4731	1.5094	5.4711	3.3773	5.4461	1.5014	5.4736	3.3937	5.4736	1.5559
5.4717	2.8658	5.4705	1.7537	5.4722	3.0549	5.4722	1.6266	5.5007	3.2762	5.5002	1.5107	5.4982	3.3754	5.4731	1.5026	5.5007	3.3919	5.5007	1.5575
5.4987	2.863	5.4975	1.7553	5.4992	3.0527	5.4992	1.6282	5.5278	3.2744	5.5273	1.5119	5.5253	3.3739	5.5	1.5039	5.5278	3.3903	5.5278	1.5587
5.5257	2.8602	5.5245	1.7568	5.5262	3.0502	5.5261	1.6297	5.5548	3.2722	5.5544	1.5128	5.5524	3.372	5.527	1.5048	5.5549	3.3885	5.5549	1.56
5.5526	2.858	5.5514	1.7584	5.5531	3.0484	5.5531	1.6313	5.5819	3.2707	5.5815	1.5141	5.5795	3.3705	5.5539	1.506	5.582	3.3866	5.582	1.5615
5.5796	2.8555	5.5783	1.7596	5.5801	3.0462	5.5801	1.6325	5.609	3.2688	5.6086	1.5153	5.6065	3.3686	5.5809	1.5073	5.6091	3.3851	5.6091	1.5628
5.6065	2.8528	5.6053	1.7612	5.6071	3.0443	5.607	1.6338	5.6361	3.2669	5.6356	1.5166	5.6336	3.3671	5.6079	1.5085	5.6362	3.3835	5.6362	1.564
5.6335	2.8503	5.6322	1.763	5.634	3.0419	5.634	1.6353	5.6632	3.2648	5.6627	1.5181	5.6607	3.3655	5.6348	1.5101	5.6633	3.382	5.6633	1.5656
5.6605	2.8481	5.6592	1.7643	5.661	3.04	5.6609	1.6372	5.6903	3.2632	5.6898	1.5194	5.6878	3.364	5.6618	1.5113	5.6904	3.3804	5.6904	1.5671
5.6874	2.8456	5.6861	1.7658	5.6879	3.0378	5.6879	1.6384	5.7174	3.2614	5.7169	1.5206	5.7148	3.3624	5.6888	1.5125	5.7175	3.3785	5.7175	1.5683
5.7144	2.8431	5.7131	1.7674	5.7149	3.0354	5.7149	1.64	5.7445	3.2595	5.744	1.5218	5.7419	3.3606	5.7157	1.5138	5.7446	3.3767	5.7446	1.5696
5.7413	2.8407	5.74	1.7686	5.7419	3.0335	5.7418	1.6412	5.7716	3.2573	5.7711	1.5228	5.769	3.359	5.7427	1.515	5.7717	3.3751	5.7717	1.5708
5.7683	2.8385	5.767	1.7702	5.7688	3.0313	5.7688	1.6424	5.7987	3.2558	5.7982	1.524	5.7961	3.3575	5.7696	1.5163	5.7987	3.3736	5.7987	1.5721
5.7953	2.8357	5.794	1.7717	5.7958	3.0295	5.7958	1.6443	5.8258	3.2539	5.8253	1.5256	5.8232	3.3559	5.7966	1.5178	5.8258	3.372	5.8258	1.5736
5.8222	2.8335	5.8209	1.7733	5.8227	3.027	5.8227	1.6455	5.8529	3.2521	5.8524	1.5268	5.8503	3.3544	5.8236	1.5187	5.8529	3.3702	5.8529	1.5749
5.8492	2.8314	5.8478	1.7748	5.8497	3.0251	5.8497	1.6471	5.88	3.2505	5.8795	1.528	5.8774	3.3525	5.8505	1.52	5.88	3.3683	5.88	1.5764
5.8762	2.8286	5.8748	1.7761	5.8767	3.023	5.8767	1.6483	5.9071	3.2483	5.9066	1.529	5.9045	3.351	5.8775	1.5212	5.9071	3.3668	5.9071	1.5776
5.9031	2.8264	5.9017	1.7776	5.9036	3.0211	5.9036	1.6499	5.9342	3.2465	5.9337	1.5302	5.9316	3.3494	5.9045	1.5225	5.9342	3.3652	5.9342	1.5789
5.9301	2.8239	5.9287	1.7792	5.9306	3.0189	5.9306	1.6511	5.9613	3.2449	5.9608	1.5314	5.9587	3.3475	5.9314	1.5237	5.9613	3.3637	5.9613	1.5804
5.9571	2.8218	5.9556	1.7807	5.9576	3.0168	5.9575	1.653	5.9884	3.2431	5.9879	1.533	5.9858	3.3463	5.9584	1.5252	5.9884	3.3621	5.9884	1.5817
5.984	2.8193	5.9826	1.7819	5.9845	3.0149	5.9845	1.6542	6.0155	3.2412	6.015	1.5339	6.0129	3.3444	5.9853	1.5265	6.0155	3.3603	6.0155	1.5829
6.011	2.8171	6.0095	1.7835	6.0115	3.0133	6.0115	1.6558	6.0426	3.2393	6.0421	1.5352	6.04	3.3426	6.0123	1.5277	6.0426	3.3587	6.0426	1.5842
6.0379	2.8146	6.0364	1.785	6.0385	3.0109	6.0384	1.657	6.0697	3.2375	6.0692	1.5364	6.067	3.341	6.0393	1.5287	6.0697	3.3572	6.0697	1.5854
6.0649	2.8121	6.0634	1.7866	6.0654	3.009	6.0654	1.6582	6.0968	3.2359	6.0963	1.5376	6.0941	3.3398	6.0662	1.5299	6.0968	3.3556	6.0968	1.5866
6.0919	2.81	6.0903	1.7881	6.0924	3.0071	6.0923	1.6601	6.1239	3.2338	6.1234	1.5389	6.1212	3.3379	6.0932	1.5311	6.1239	3.3541	6.1239	1.5879
6.1188	2.8078	6.1173	1.7897	6.1193	3.0053	6.1193	1.6613	6.151	3.2322	6.1505	1.5398	6.1483	3.3361	6.1202	1.5324	6.151	3.3522	6.151	1.5894
6.1458	2.8053	6.1442	1.7909	6.1463	3.0028	6.1463	1.6629	6.1781	3.2304	6.1776	1.5414	6.1754	3.3345	6.1471	1.5336	6.1781	3.3506	6.1781	1.5907
6.1727	2.8031	6.1712	1.7925	6.1733	3.0009	6.1732	1.6641	6.2052	3.2288	6.2047	1.5426	6.2025	3.333	6.1741	1.5352	6.2052	3.3491	6.2052	1.5919
6.1997	2.801	6.1981	1.7937	6.2002	2.9991	6.2002	1.6654	6.2323	3.2269	6.2318	1.5438	6.2295	3.3314	6.201	1.5361	6.2323	3.3475	6.2323	1.5931
6.2267	2.7988	6.2251	1.7956	6.2272	2.9972	6.2272	1.6666	6.2594	3.2251	6.2589	1.5451	6.2566	3.3299	6.228	1.5373	6.2594	3.346	6.2594	1.5944
6.2536	2.7963	6.252	1.7971	6.2541	2.9951	6.2541	1.6685	6.2865	3.2232	6.286	1.546	6.2837	3.328	6.255	1.5386	6.2865	3.3441	6.2865	1.5956
6.2806	2.7942	6.279	1.7984	6.2811	2.9932	6.2811	1.6697	6.3136	3.2217	6.3131	1.5473	6.3108	3.3265	6.2819	1.5398	6.3136	3.3426	6.3136	1.5972
6.3075	2.792	6.3059	1.7996	6.3081	2.991	6.308	1.671	6.3407	3.2198	6.3402	1.5488	6.3379	3.3249	6.3089	1.5414	6.3407	3.341	6.3407	1.5984
6.3345	2.7895	6.3328	1.8012	6.335	2.9892	6.335	1.6725	6.3678	3.218	6.3673	1.5497	6.365	3.3234	6.3358	1.5423	6.3678	3.3398	6.3678	1.5997
6.3615	2.7873	6.3598	1.8027	6.362	2.987	6.362	1.6737	6.3949	3.2164	6.3944	1.551	6.3921	3.3218	6.3628	1.5435	6.3949	3.3382	6.3949	1.6009
6.3884	2.7852	6.3868	1.8043	6.3889	2.9851	6.3889	1.6756	6.422	3.2145	6.4215	1.5522	6.4192	3.32	6.3898	1.5448	6.422	3.3364	6.422	1.6018
6.4154	2.783	6.4137	1.8055	6.4159	2.9833	6.4159	1.6768	6.4491	3.213	6.4486	1.5535	6.4463	3.3184	6.4167	1.546	6.4491	3.3348	6.4491	1.6031
6.4423	2.7808	6.4407	1.8071	6.4429	2.9814	6.4428	1.6781	6.4762	3.2111	6.4757	1.5544	6.4734	3.3169	6.4437	1.5473	6.4762	3.3333	6.4762	1.6046
6.4693	2.7787	6.4676	1.8086	6.4698	2.9792	6.4698	1.6793	6.5033	3.2093	6.5028	1.5556	6.5005	3.3153	6.4706	1.5482	6.5033	3.3317	6.5033	1.6059
6.4963	2.7765	6.4946	1.8102	6.4968	2.9774	6.4968	1.6806	6.5304	3.2077	6.5299	1.5572	6.5275	3.3134	6.4976	1.5497	6.5304	3.3305	6.5304	1.6071
6.5232	2.7743	6.5215	1.8117	6.5237	2.9755	6.5237	1.6821	6.5575	3.2059	6.557	1.5584	6.5546	3.3119	6.5246	1.551	6.5575	3.3286	6.5575	1.6083
6.5502	2.7718	6.5485	1.8129	6.5507	2.9737	6.5507	1.6837	6.5846	3.2043	6.5841	1.5593	6.5816	3.3103	6.5515	1.5522	6.5846	3.3271	6.5846	1.6096
6.5772	2.77	6.5755	1.8145	6.5777	2.9715	6.5776	1.6849	6.6117	3.2021	6.6112	1.5606	6.6087	3.3088	6.5785	1.5531	6.6117	3.3255	6.6117	1.6108
6.6041	2.7678	6.6024	1.8157	6.6046	2.9696	6.6046	1.6861	6.6388	3.2006	6.6383	1.5618	6.6358	3.3072	6.6054	1.5544	6.6388	3.3243	6.6388	1.6117
6.6311	2.7653	6.6294	1.8173	6.6316	2.9678	6.6316	1.6874	6.6658	3.199	6.6654	1.5628	6.6629	3.3054	6.6324	1.5556	6.6659	3.3227	6.6659	1.6133
6.658	2.7632	6.6563	1.8188	6.6586	2.9659	6.6585	1.6886	6.6929	3.1972	6.6925	1.564	6.69	3.3038	6.6594	1.5572	6.693	3.3209	6.693	1.6145
6.685	2.7613	6.6832	1.8204	6.6855	2.964	6.6855	1.6902	6.72	3.1956	6.7196	1.5656	6.7171	3.3023	6.6863	1.5581	6.7201	3.3193	6.7201	1.6158
6.712	2.7591	6.7102	1.8213	6.7125	2.9622	6.7124	1.6917	6.7471	3.1938	6.7467	1.5665	6.7442	3.3007	6.7133	1.5593	6.7472	3.3181	6.7472	1.617
6.7389	2.7566	6.7371	1.8232	6.7395	2.9603	6.7394	1.693	6.7742	3.1919	6.7737	1.5677	6.7713	3.2992	6.7403	1.5606	6.7743	3.3165	6.7743	1.6179
6.7659	2.7545	6.764	1.8244	6.7664	2.9585	6.7664	1.6942	6.8013	3.1904	6.8008	1.569	6.7984	3.2973	6.7672	1.5618	6.8014	3.315	6.8014	1.6192
6.7929	2.7523	6.7909	1.8257	6.7934	2.9563	6.7934	1.6954	6.8284	3.1888	6.8279	1.5699	6.8255	3.2955	6.7942	1.5628	6.8285	3.3134	6.8285	1.6207
6.8198	2.7504	6.8179	1.8272	6.8203	2.9544	6.8203	1.6967	6.8555	3.187	6.855	1.5711	6.8526	3.2942	6.8212	1.564	6.8556	3.3119	6.8556	1.622
6.8468	2.748	6.8448	1.8284	6.8473	2.9529	6.8473	1.6979	6.8826	3.1851	6.8821	1.5727	6.8797	3.2927	6.8481	1.5656	6.8827	3.3107	6.8827	1.6232
6.8737	2.7458	6.8717	1.83	6.8743	2.951	6.8742	1.6995	6.9097	3.1835	6.9092	1.5736	6.9068	3.2911	6.8751	1.5668	6.9097	3.3091	6.9097	1.6245
6.9007	2.7439	6.8987	1.8315	6.9012	2.9492	6.9012	1.7007	6.9368	3.182	6.9363	1.5749	6.9339	3.2893	6.902	1.5677	6.9368	3.3076	6.9368	1.6254
6.9277	2.7415	6.9256	1.8328	6.9282	2.947	6.9282	1.7023	6.9639	3.1801	6.9634	1.5761	6.9609	3.2877	6.929	1.569	6.9639	3.3063	6.9639	1.6266
6.9546	2.7393	6.9526	1.834	6.9551	2.9454	6.9551	1.7035	6.991	3.1783	6.9905	1.5773	6.988	3.2862	6.956	1.5702	6.991	3.3045	6.991	1.6282
6.9816	2.7374	6.9795	1.8356	6.9821	2.9436	6.9821	1.7047	7.0181	3.1767	7.0176	1.5783	7.0151	3.2846	6.9829	1.5711	7.0181	3.3032	7.0181	1.6294
7.0086	2.7353	7.0064	1.8368	7.0091	2.9417	7.009	1.706	7.0452	3.1752	7.0447	1.5795	7.0422	3.2831	7.0099	1.5727	7.0452	3.3017	7.0452	1.6303
7.0355	2.7331	7.0334	1.8384	7.036	2.9399	7.036	1.7075	7.0723	3.1736	7.0718	1.5807	7.0693	3.2812	7.0368	1.5739	7.0723	3.3004	7.0723	1.6316
7.0625	2.7312	7.0603	1.8399	7.063	2.938	7.063	1.7088	7.0994	3.1718	7.0989	1.582	7.0964	3.2796	7.0638	1.5752	7.0994	3.2989	7.0994	1.6328
7.0894	2.7291	7.0873	1.8412	7.09	2.9361	7.0899	1.71	7.1265	3.1699	7.126	1.5832	7.1235	3.2781	7.0908	1.5761	7.1265	3.2973	7.1265	1.6338
7.1164	2.7269	7.1142	1.8427	7.1169	2.9346	7.1169	1.7113	7.1536	3.1684	7.1531	1.5845	7.1506	3.2765	7.1177	1.5773	7.1536	3.2958	7.1536	1.635
7.1433	2.7247	7.1411	1.8439	7.1439	2.9324	7.1438	1.7125	7.1807	3.1668	7.1802	1.5854	7.1777	3.275	7.1447	1.5783	7.1807	3.2945	7.1807	1.6365
7.1703	2.7225	7.1681	1.8455	7.1708	2.9306	7.1708	1.7137	7.2078	3.1653	7.2073	1.5866	7.2048	3.2731	7.1717	1.5795	7.2078	3.293	7.2078	1.6378
7.1972	2.7207	7.195	1.8467	7.1978	2.929	7.1978	1.7153	7.2349	3.1637	7.2344	1.5879	7.2318	3.2716	7.1986	1.5811	7.2349	3.2917	7.2349	1.6387
7.2242	2.7182	7.222	1.848	7.2248	2.9272	7.2247	1.7165	7.262	3.1615	7.2615	1.5891	7.2589	3.27	7.2256	1.582	7.262	3.2902	7.262	1.64
7.2511	2.716	7.249	1.8495	7.2517	2.9253	7.2517	1.7178	7.2891	3.16	7.2886	1.5904	7.286	3.2685	7.2525	1.5832	7.2891	3.2886	7.2891	1.6412
7.2781	2.7142	7.2759	1.8508	7.2787	2.9234	7.2786	1.719	7.3162	3.1584	7.3157	1.5916	7.3131	3.2669	7.2795	1.5845	7.3162	3.2871	7.3162	1.6421
7.305	2.7123	7.3028	1.852	7.3056	2.9213	7.3056	1.7203	7.3433	3.1569	7.3428	1.5925	7.3402	3.2651	7.3065	1.5854	7.3433	3.2859	7.3433	1.6434
7.332	2.7098	7.3298	1.8536	7.3326	2.9197	7.3326	1.7215	7.3704	3.1553	7.3699	1.5938	7.3673	3.2635	7.3334	1.5866	7.3704	3.2846	7.3704	1.6449
7.3589	2.708	7.3567	1.8548	7.3596	2.9179	7.3595	1.723	7.3975	3.1535	7.397	1.595	7.3944	3.262	7.3604	1.5876	7.3975	3.2831	7.3975	1.6462
7.3859	2.7058	7.3836	1.856	7.3865	2.9157	7.3865	1.7243	7.4246	3.1519	7.4241	1.5959	7.4215	3.2604	7.3873	1.5891	7.4246	3.2815	7.4246	1.6471
7.4128	2.7039	7.4106	1.8576	7.4135	2.9141	7.4135	1.7255	7.4517	3.1504	7.4512	1.5975	7.4486	3.2589	7.4143	1.5904	7.4517	3.2803	7.4517	1.6483
7.4398	2.7015	7.4375	1.8588	7.4404	2.9123	7.4404	1.7268	7.4788	3.1488	7.4783	1.5987	7.4757	3.2573	7.4413	1.5913	7.4788	3.2787	7.4788	1.6493
7.4667	2.6996	7.4644	1.8601	7.4674	2.9107	7.4674	1.728	7.5059	3.1473	7.5054	1.6	7.5027	3.2558	7.4682	1.5925	7.5059	3.2775	7.5059	1.6505
7.4937	2.6974	7.4914	1.8616	7.4944	2.9086	7.4943	1.7292	7.533	3.1454	7.5325	1.6012	7.5298	3.2542	7.4952	1.5935	7.533	3.2762	7.533	1.652
7.5206	2.6956	7.5183	1.8629	7.5213	2.907	7.5213	1.7305	7.5601	3.1436	7.5596	1.6021	7.5569	3.2527	7.5221	1.5947	7.5601	3.2747	7.5601	1.653
7.5476	2.6934	7.5453	1.8641	7.5483	2.9051	7.5483	1.732	7.5872	3.142	7.5867	1.6034	7.584	3.2511	7.5491	1.5956	7.5872	3.2731	7.5872	1.6542
7.5746	2.6915	7.5722	1.8656	7.5752	2.9036	7.5752	1.7333	7.6143	3.1405	7.6138	1.6049	7.6111	3.2493	7.5761	1.5972	7.6143	3.2719	7.6143	1.6555
7.6015	2.6894	7.5991	1.8669	7.6022	2.9017	7.6022	1.7345	7.6414	3.1386	7.6409	1.6059	7.6382	3.2477	7.603	1.5981	7.6414	3.2707	7.6414	1.6567
7.6284	2.6875	7.626	1.8681	7.6292	2.8999	7.6291	1.7354	7.6685	3.137	7.668	1.6071	7.6653	3.2462	7.63	1.5993	7.6685	3.2691	7.6685	1.6576
7.6554	2.685	7.653	1.8697	7.6561	2.898	7.6561	1.7367	7.6956	3.1355	7.6951	1.6083	7.6923	3.2446	7.6569	1.6006	7.6956	3.2679	7.6956	1.6589
7.6824	2.6832	7.68	1.8709	7.6831	2.8965	7.6831	1.7379	7.7227	3.1339	7.7222	1.6096	7.7194	3.2434	7.6839	1.6015	7.7227	3.2666	7.7227	1.6601
7.7093	2.6813	7.7069	1.8722	7.71	2.8946	7.71	1.7395	7.7498	3.1324	7.7493	1.6105	7.7465	3.2412	7.7109	1.6028	7.7498	3.2651	7.7498	1.6613
7.7363	2.6791	7.7338	1.8734	7.737	2.8924	7.737	1.7407	7.7769	3.1305	7.7764	1.6117	7.7736	3.24	7.7378	1.6037	7.7769	3.2635	7.7769	1.6626
7.7632	2.677	7.7608	1.8746	7.764	2.8909	7.7639	1.742	7.8039	3.129	7.8035	1.6133	7.8006	3.2384	7.7648	1.6052	7.804	3.2623	7.804	1.6635
7.7901	2.6748	7.7877	1.8759	7.7909	2.889	7.7909	1.7432	7.831	3.1274	7.8306	1.6145	7.8277	3.2369	7.7917	1.6062	7.8311	3.261	7.8311	1.6648
7.8171	2.6729	7.8147	1.8774	7.8179	2.8875	7.8179	1.7441	7.8581	3.1259	7.8577	1.6158	7.8548	3.2353	7.8187	1.6074	7.8582	3.2598	7.8582	1.666
7.844	2.6711	7.8415	1.8787	7.8449	2.8859	7.8448	1.7454	7.8852	3.1243	7.8847	1.6167	7.8819	3.2335	7.8457	1.6083	7.8853	3.2579	7.8853	1.6669
7.871	2.6686	7.8685	1.8799	7.8718	2.8838	7.8718	1.7469	7.9123	3.1225	7.9118	1.6179	7.9089	3.2322	7.8726	1.6096	7.9124	3.2567	7.9124	1.6685
7.8979	2.6667	7.8954	1.8812	7.8988	2.8822	7.8987	1.7482	7.9394	3.1209	7.9389	1.6192	7.936	3.2307	7.8996	1.6105	7.9395	3.2555	7.9395	1.6694
7.9249	2.6649	7.9224	1.8824	7.9257	2.8803	7.9257	1.7494	7.9665	3.1194	7.966	1.6207	7.9631	3.2291	7.9266	1.6117	7.9666	3.2542	7.9666	1.6706
7.9519	2.6624	7.9493	1.8839	7.9527	2.8788	7.9526	1.7503	7.9936	3.1178	7.9931	1.6217	7.9902	3.2276	7.9535	1.613	7.9937	3.253	7.9937	1.6719
7.9788	2.6605	7.9763	1.8855	7.9796	2.8766	7.9796	1.7516	8.0207	3.1166	8.0202	1.6229	8.0172	3.2257	7.9804	1.6142	8.0208	3.2514	8.0208	1.6728
8.0057	2.6587	8.0032	1.8867	8.0066	2.8751	8.0066	1.7528	8.0478	3.1144	8.0473	1.6241	8.0443	3.2245	8.0074	1.6152	8.0478	3.2499	8.0478	1.6741
8.0327	2.6565	8.0301	1.888	8.0336	2.8732	8.0335	1.7537	8.0749	3.1132	8.0744	1.6254	8.0714	3.2229	8.0344	1.6164	8.0749	3.2486	8.0749	1.675
8.0596	2.6543	8.0571	1.8892	8.0605	2.8717	8.0605	1.7553	8.102	3.1116	8.1015	1.6263	8.0985	3.2214	8.0613	1.6173	8.102	3.2474	8.102	1.6765
8.0866	2.6522	8.0841	1.8905	8.0875	2.8701	8.0874	1.7565	8.1291	3.1101	8.1286	1.6276	8.1256	3.2198	8.0883	1.6183	8.1291	3.2462	8.1291	1.6778
8.1135	2.6503	8.111	1.8917	8.1144	2.8679	8.1144	1.7578	8.1562	3.1085	8.1557	1.6291	8.1527	3.218	8.1153	1.6195	8.1562	3.2449	8.1562	1.6787
8.1405	2.6484	8.138	1.8932	8.1414	2.8664	8.1414	1.7587	8.1833	3.1067	8.1828	1.6303	8.1798	3.2167	8.1422	1.6207	8.1833	3.2437	8.1833	1.6799
8.1674	2.646	8.1649	1.8945	8.1684	2.8645	8.1683	1.7599	8.2104	3.1051	8.2099	1.6313	8.2069	3.2152	8.1692	1.622	8.2104	3.2418	8.2104	1.6809
8.1944	2.6441	8.1919	1.8957	8.1953	2.863	8.1953	1.7612	8.2375	3.1036	8.237	1.6325	8.234	3.2136	8.1961	1.6229	8.2375	3.2406	8.2375	1.6821
8.2213	2.6422	8.2188	1.897	8.2223	2.8614	8.2222	1.7627	8.2646	3.102	8.2641	1.6338	8.2611	3.2121	8.2231	1.6241	8.2646	3.2393	8.2646	1.6837
8.2483	2.6401	8.2458	1.8982	8.2492	2.859	8.2492	1.764	8.2917	3.1008	8.2912	1.635	8.2881	3.2108	8.2501	1.6251	8.2917	3.2381	8.2917	1.6846
8.2752	2.6379	8.2727	1.8991	8.2762	2.8574	8.2761	1.7649	8.3188	3.0989	8.3183	1.6362	8.3152	3.209	8.277	1.626	8.3188	3.2369	8.3188	1.6858
8.3022	2.636	8.2997	1.9004	8.3032	2.8555	8.3031	1.7661	8.3459	3.0974	8.3454	1.6375	8.3423	3.2074	8.304	1.6272	8.3459	3.2356	8.3459	1.6868
8.3291	2.6342	8.3266	1.9019	8.3301	2.854	8.33	1.7674	8.373	3.0958	8.3725	1.6387	8.3694	3.2062	8.3309	1.6285	8.373	3.2341	8.373	1.688
8.3561	2.632	8.3536	1.9032	8.3571	2.8521	8.3569	1.7683	8.4001	3.0943	8.3996	1.64	8.3965	3.2046	8.3579	1.6297	8.4001	3.2328	8.4001	1.6892
8.3831	2.6298	8.3806	1.9044	8.384	2.8503	8.3839	1.7695	8.4272	3.0927	8.4267	1.6409	8.4236	3.2031	8.3849	1.6307	8.4272	3.2316	8.4272	1.6902
8.41	2.628	8.4075	1.9056	8.411	2.8487	8.4109	1.7711	8.4543	3.0908	8.4538	1.6421	8.4506	3.2015	8.4118	1.6316	8.4543	3.2304	8.4543	1.6917
8.437	2.6261	8.4345	1.9069	8.438	2.8469	8.4378	1.7723	8.4814	3.0896	8.4809	1.6434	8.4777	3.2	8.4388	1.6328	8.4814	3.2291	8.4814	1.6927
8.4639	2.624	8.4614	1.9078	8.4649	2.845	8.4648	1.7736	8.5085	3.0881	8.508	1.6446	8.5048	3.1984	8.4657	1.6338	8.5085	3.2276	8.5085	1.6939
8.4909	2.6218	8.4883	1.9094	8.4919	2.8435	8.4917	1.7745	8.5356	3.0865	8.5351	1.6458	8.5319	3.1972	8.4927	1.6347	8.5356	3.226	8.5356	1.6951
8.5179	2.6199	8.5153	1.9106	8.5188	2.8416	8.5187	1.7757	8.5627	3.085	8.5622	1.6471	8.5589	3.1956	8.5196	1.6362	8.5627	3.2248	8.5627	1.6961
8.5448	2.6181	8.5423	1.9118	8.5458	2.84	8.5456	1.777	8.5898	3.0831	8.5893	1.648	8.586	3.1938	8.5466	1.6372	8.5898	3.2235	8.5898	1.6973
8.5718	2.6159	8.5692	1.9131	8.5727	2.8382	8.5726	1.7779	8.6169	3.0815	8.6164	1.6493	8.6131	3.1925	8.5736	1.6381	8.6169	3.2223	8.6169	1.6985
8.5987	2.6137	8.5962	1.9143	8.5997	2.8363	8.5996	1.7795	8.644	3.0803	8.6435	1.6505	8.6402	3.191	8.6005	1.639	8.644	3.2211	8.644	1.6998
8.6257	2.6119	8.6231	1.9156	8.6267	2.8348	8.6265	1.7807	8.6711	3.0788	8.6706	1.6514	8.6673	3.1894	8.6275	1.6403	8.6711	3.2198	8.6711	1.701
8.6526	2.61	8.6501	1.9168	8.6536	2.8329	8.6535	1.7819	8.6982	3.0772	8.6977	1.653	8.6944	3.1882	8.6544	1.6412	8.6982	3.2183	8.6982	1.702
8.6796	2.6081	8.6771	1.918	8.6806	2.8314	8.6804	1.7832	8.7253	3.076	8.7248	1.6539	8.7215	3.1863	8.6814	1.6421	8.7253	3.217	8.7253	1.7032
8.7065	2.6057	8.704	1.919	8.7075	2.8298	8.7074	1.7841	8.7524	3.0741	8.7519	1.6551	8.7486	3.1851	8.7084	1.6434	8.7524	3.2158	8.7524	1.7044
8.7335	2.6038	8.731	1.9202	8.7345	2.8276	8.7344	1.7854	8.7795	3.0726	8.779	1.6564	8.7756	3.1835	8.7353	1.6446	8.7795	3.2145	8.7795	1.7054
8.7605	2.6019	8.7579	1.9215	8.7615	2.8261	8.7613	1.7869	8.8066	3.071	8.8061	1.6573	8.8027	3.182	8.7623	1.6455	8.8066	3.2133	8.8066	1.7066
8.7874	2.6001	8.7849	1.9227	8.7884	2.8242	8.7883	1.7878	8.8337	3.0695	8.8332	1.6586	8.8297	3.1808	8.7892	1.6468	8.8337	3.2121	8.8337	1.7082
8.8144	2.5976	8.8118	1.9236	8.8154	2.8227	8.8153	1.7891	8.8608	3.0682	8.8603	1.6601	8.8568	3.1792	8.8162	1.6477	8.8608	3.2102	8.8608	1.7094
8.8413	2.5957	8.8388	1.9252	8.8423	2.8208	8.8422	1.7903	8.8879	3.0664	8.8874	1.661	8.8839	3.1777	8.8432	1.6486	8.8879	3.2093	8.8879	1.7103
8.8682	2.5939	8.8658	1.9264	8.8693	2.819	8.8692	1.7916	8.915	3.0648	8.9145	1.6623	8.9109	3.1761	8.8701	1.6496	8.915	3.208	8.915	1.7116
8.8952	2.592	8.8927	1.9277	8.8963	2.8174	8.8961	1.7925	8.942	3.0633	8.9416	1.6632	8.938	3.1749	8.8971	1.6508	8.9421	3.2065	8.9421	1.7128
8.9221	2.5899	8.9196	1.9286	8.9232	2.8159	8.9231	1.7937	8.9691	3.062	8.9687	1.6644	8.9651	3.1733	8.924	1.652	8.9692	3.2052	8.9692	1.7137
8.9491	2.588	8.9466	1.9298	8.9502	2.814	8.9501	1.7953	8.9962	3.0605	8.9958	1.6657	8.9921	3.1721	8.951	1.653	8.9963	3.204	8.9963	1.7153
8.976	2.5861	8.9736	1.9311	8.9772	2.8118	8.977	1.7965	9.0233	3.0586	9.0228	1.6666	9.0192	3.1702	8.9779	1.6539	9.0234	3.2028	9.0234	1.7165
9.003	2.5843	9.0005	1.932	9.0041	2.8103	9.004	1.7974	9.0504	3.0574	9.0499	1.6682	9.0462	3.169	9.0049	1.6551	9.0505	3.2012	9.0505	1.7178
9.0299	2.5821	9.0275	1.9335	9.031	2.8087	9.0309	1.7987	9.0775	3.0558	9.077	1.6691	9.0733	3.1674	9.0319	1.6561	9.0776	3.2	9.0776	1.7187
9.0569	2.5802	9.0544	1.9348	9.058	2.8069	9.0579	1.7999	9.1046	3.0546	9.1041	1.6703	9.1004	3.1662	9.0588	1.657	9.1047	3.1987	9.1047	1.7199
9.0838	2.5784	9.0813	1.9357	9.085	2.805	9.0848	1.8012	9.1317	3.053	9.1312	1.6713	9.1275	3.1646	9.0858	1.6579	9.1318	3.1975	9.1318	1.7212
9.1107	2.5765	9.1083	1.937	9.1119	2.8035	9.1118	1.8024	9.1588	3.0512	9.1583	1.6725	9.1545	3.1634	9.1127	1.6592	9.1589	3.1963	9.1589	1.7221
9.1377	2.5744	9.1353	1.9382	9.1389	2.8016	9.1388	1.8036	9.1859	3.0499	9.1854	1.6734	9.1816	3.1618	9.1397	1.6604	9.1859	3.195	9.1859	1.7237
9.1646	2.5725	9.1622	1.9394	9.1658	2.8	9.1657	1.8049	9.213	3.0484	9.2125	1.6747	9.2087	3.1603	9.1667	1.6613	9.213	3.1935	9.213	1.7249
9.1915	2.5706	9.1892	1.9407	9.1928	2.7985	9.1926	1.8061	9.2401	3.0471	9.2396	1.6759	9.2358	3.1591	9.1936	1.6623	9.2401	3.1922	9.2401	1.7261
9.2185	2.5688	9.2161	1.9419	9.2198	2.7966	9.2196	1.8071	9.2672	3.0456	9.2667	1.6768	9.2628	3.1575	9.2206	1.6635	9.2672	3.191	9.2672	1.7274
9.2455	2.5666	9.2431	1.9428	9.2467	2.7948	9.2466	1.8083	9.2943	3.0443	9.2938	1.6781	9.2899	3.1563	9.2475	1.6644	9.2943	3.1897	9.2943	1.7283
9.2724	2.5647	9.27	1.9441	9.2737	2.7932	9.2735	1.8095	9.3214	3.0425	9.3209	1.679	9.317	3.1547	9.2745	1.6654	9.3214	3.1885	9.3214	1.7296
9.2993	2.5629	9.2969	1.9453	9.3007	2.7917	9.3005	1.8111	9.3485	3.0412	9.348	1.6803	9.3441	3.1532	9.3015	1.6663	9.3485	3.1873	9.3485	1.7311
9.3263	2.561	9.3239	1.9466	9.3276	2.7895	9.3275	1.812	9.3756	3.0397	9.3751	1.6812	9.3712	3.1519	9.3284	1.6675	9.3756	3.1857	9.3756	1.7323
9.3533	2.5589	9.3508	1.9475	9.3546	2.788	9.3544	1.8133	9.4027	3.0385	9.4022	1.6824	9.3982	3.1504	9.3554	1.6688	9.4027	3.1845	9.4027	1.7336
9.3802	2.557	9.3778	1.949	9.3815	2.7864	9.3814	1.8145	9.4298	3.0369	9.4293	1.6837	9.4253	3.1491	9.3824	1.6697	9.4298	3.1832	9.4298	1.7345
9.4072	2.5551	9.4047	1.9503	9.4085	2.7849	9.4083	1.8157	9.4569	3.0354	9.4564	1.6849	9.4524	3.1479	9.4093	1.6706	9.4569	3.182	9.4569	1.7358
9.4341	2.5533	9.4317	1.9512	9.4355	2.783	9.4353	1.8167	9.484	3.0341	9.4835	1.6858	9.4795	3.146	9.4363	1.6716	9.484	3.1808	9.484	1.737
9.4611	2.5514	9.4587	1.9525	9.4624	2.7811	9.4623	1.8182	9.5111	3.0326	9.5106	1.6868	9.5066	3.1448	9.4632	1.6725	9.5111	3.1795	9.5111	1.7382
9.488	2.5496	9.4856	1.9537	9.4894	2.7796	9.4892	1.8195	9.5382	3.0313	9.5377	1.688	9.5337	3.1436	9.4902	1.6734	9.5382	3.1777	9.5382	1.7395
9.515	2.5477	9.5126	1.9546	9.5163	2.778	9.5161	1.8207	9.5653	3.0301	9.5648	1.6889	9.5607	3.142	9.5172	1.6747	9.5653	3.1764	9.5653	1.7407
9.5419	2.5458	9.5395	1.9559	9.5433	2.7762	9.5431	1.8219	9.5924	3.0285	9.5919	1.6902	9.5878	3.1408	9.5441	1.6759	9.5924	3.1752	9.5924	1.742
9.5689	2.5443	9.5665	1.9574	9.5702	2.7746	9.57	1.8229	9.6195	3.027	9.619	1.6914	9.6149	3.1395	9.5711	1.6768	9.6195	3.1739	9.6195	1.7432
9.5959	2.5421	9.5934	1.9583	9.5972	2.7728	9.597	1.8241	9.6466	3.0257	9.6461	1.6923	9.6419	3.138	9.598	1.6778	9.6466	3.1727	9.6466	1.7441
9.6228	2.5403	9.6204	1.9596	9.6242	2.7709	9.6239	1.8253	9.6737	3.0245	9.6732	1.6936	9.669	3.1364	9.625	1.6787	9.6737	3.1715	9.6737	1.7454
9.6498	2.5387	9.6474	1.9608	9.6511	2.7694	9.6509	1.8266	9.7008	3.0233	9.7003	1.6945	9.6961	3.1352	9.6519	1.6799	9.7008	3.1699	9.7008	1.7469
9.6767	2.5368	9.6743	1.9618	9.6781	2.7678	9.6778	1.8275	9.7279	3.0217	9.7274	1.6954	9.7231	3.1339	9.6789	1.6809	9.7279	3.1684	9.7279	1.7482
9.7037	2.535	9.7013	1.963	9.705	2.7663	9.7048	1.8288	9.755	3.0205	9.7545	1.6967	9.7502	3.1324	9.7059	1.6818	9.755	3.1671	9.755	1.7494
9.7306	2.5331	9.7282	1.9645	9.732	2.7644	9.7317	1.8303	9.7821	3.0189	9.7816	1.6976	9.7773	3.1308	9.7328	1.6827	9.7821	3.1659	9.7821	1.7503
9.7576	2.5313	9.7552	1.9655	9.759	2.7625	9.7587	1.8315	9.8092	3.0177	9.8087	1.6985	9.8043	3.1296	9.7598	1.684	9.8092	3.1646	9.8092	1.7516
9.7845	2.5297	9.7821	1.9667	9.7859	2.761	9.7856	1.8328	9.8363	3.0164	9.8358	1.7001	9.8314	3.1284	9.7867	1.6852	9.8363	3.1634	9.8363	1.7525
9.8115	2.5275	9.8091	1.968	9.8129	2.7594	9.8126	1.8337	9.8634	3.0152	9.8629	1.701	9.8585	3.1271	9.8137	1.6861	9.8634	3.1615	9.8634	1.7537
9.8385	2.526	9.8361	1.9689	9.8398	2.7576	9.8395	1.835	9.8905	3.014	9.89	1.702	9.8856	3.1256	9.8407	1.6871	9.8905	3.1603	9.8905	1.7553
9.8654	2.5241	9.863	1.9701	9.8668	2.756	9.8665	1.8362	9.9176	3.0127	9.9171	1.7029	9.9126	3.1243	9.8676	1.688	9.9176	3.1587	9.9176	1.7562
9.8924	2.5226	9.89	1.9714	9.8938	2.7542	9.8934	1.8377	9.9447	3.0112	9.9442	1.7041	9.9397	3.1228	9.8946	1.6889	9.9447	3.1575	9.9447	1.7575
9.9193	2.521	9.9169	1.9726	9.9207	2.7526	9.9204	1.8387	9.9718	3.0096	9.9713	1.7051	9.9668	3.1215	9.9215	1.6899	9.9718	3.1563	9.9718	1.7587
9.9463	2.5189	9.9439	1.9738	9.9477	2.7511	9.9473	1.8399	9.9989	3.0084	9.9984	1.706	9.9939	3.1203	9.9485	1.6908	9.9989	3.1547	9.9989	1.7599
9.9732	2.5173	9.9708	1.9751	9.9746	2.7492	9.9743	1.8412	10.026	3.0071	10.0255	1.7072	10.021	3.1187	9.9755	1.6923	10.026	3.1532	10.026	1.7609
10.0002	2.5155	9.9978	1.976	10.0016	2.7477	10.0013	1.8424	10.0531	3.0059	10.0526	1.7085	10.0481	3.1175	10.0024	1.6933	10.0531	3.1519	10.0531	1.7621
10.0272	2.5139	10.0248	1.9773	10.0286	2.7461	10.0282	1.8433	10.0801	3.0047	10.0797	1.7094	10.0751	3.1163	10.0294	1.6942	10.0802	3.1504	10.0802	1.7633
10.0541	2.5124	10.0517	1.9785	10.0555	2.7446	10.0552	1.8446	10.1072	3.0031	10.1068	1.7103	10.1022	3.1147	10.0563	1.6951	10.1073	3.1491	10.1073	1.7646
10.0811	2.5102	10.0787	1.9794	10.0825	2.743	10.0821	1.8461	10.1343	3.0022	10.1339	1.7113	10.1293	3.1135	10.0833	1.6961	10.1344	3.1479	10.1344	1.7658
10.108	2.5083	10.1056	1.981	10.1094	2.7411	10.1091	1.8474	10.1614	3.0009	10.1609	1.7125	10.1564	3.1122	10.1102	1.697	10.1615	3.146	10.1615	1.7668
10.135	2.5068	10.1326	1.9822	10.1364	2.7393	10.136	1.8483	10.1885	2.9994	10.188	1.7134	10.1835	3.1107	10.1372	1.6982	10.1886	3.1448	10.1886	1.768
10.1619	2.5052	10.1595	1.9831	10.1633	2.7377	10.1629	1.8495	10.2156	2.9982	10.2151	1.7144	10.2106	3.1094	10.1642	1.6995	10.2157	3.1432	10.2157	1.7689
10.1889	2.5031	10.1865	1.9844	10.1903	2.7362	10.1899	1.8508	10.2427	2.9972	10.2422	1.7156	10.2377	3.1082	10.1911	1.7004	10.2428	3.142	10.2428	1.7702
10.2158	2.5015	10.2135	1.9856	10.2173	2.7346	10.2169	1.852	10.2698	2.9957	10.2693	1.7165	10.2648	3.1067	10.2181	1.7013	10.2699	3.1405	10.2699	1.7717
10.2428	2.5	10.2404	1.9866	10.2442	2.7328	10.2438	1.8529	10.2969	2.9944	10.2964	1.7178	10.2919	3.1054	10.245	1.7023	10.297	3.1386	10.297	1.7726
10.2697	2.4981	10.2674	1.9881	10.2712	2.7312	10.2708	1.8545	10.324	2.9932	10.3235	1.7187	10.319	3.1042	10.272	1.7032	10.324	3.1374	10.324	1.7739
10.2967	2.4965	10.2943	1.9893	10.2981	2.7297	10.2977	1.8557	10.3511	2.992	10.3506	1.7196	10.3461	3.1029	10.299	1.7044	10.3511	3.1358	10.3511	1.7748
10.3236	2.4947	10.3213	1.9906	10.3251	2.7281	10.3246	1.857	10.3782	2.9907	10.3777	1.7206	10.3731	3.1017	10.3259	1.7054	10.3782	3.1346	10.3782	1.7761
10.3505	2.4931	10.3483	1.9915	10.3521	2.7266	10.3516	1.8579	10.4053	2.9895	10.4048	1.7215	10.4002	3.1001	10.3529	1.7063	10.4053	3.133	10.4053	1.777
10.3775	2.4916	10.3752	1.9928	10.379	2.7247	10.3785	1.8591	10.4324	2.9879	10.4319	1.7224	10.4273	3.0986	10.3798	1.7075	10.4324	3.1315	10.4324	1.7785
10.4044	2.49	10.4022	1.994	10.406	2.7232	10.4054	1.8601	10.4595	2.9867	10.459	1.7237	10.4544	3.0974	10.4068	1.7085	10.4595	3.1299	10.4595	1.7795
10.4314	2.4885	10.4291	1.9949	10.433	2.7216	10.4324	1.8616	10.4866	2.9854	10.4861	1.7249	10.4814	3.0961	10.4338	1.7094	10.4866	3.1284	10.4866	1.7807
10.4583	2.4866	10.4561	1.9965	10.4599	2.7201	10.4593	1.8629	10.5137	2.9842	10.5132	1.7258	10.5085	3.0949	10.4607	1.7106	10.5137	3.1268	10.5137	1.7816
10.4853	2.4851	10.483	1.9977	10.4869	2.7182	10.4863	1.8641	10.5408	2.983	10.5403	1.7268	10.5356	3.0936	10.4877	1.7116	10.5408	3.1256	10.5408	1.7829
10.5122	2.4832	10.51	1.9986	10.5138	2.7167	10.5132	1.865	10.5679	2.9817	10.5674	1.7277	10.5626	3.0924	10.5147	1.7125	10.5679	3.124	10.5679	1.7838
10.5391	2.482	10.537	1.9999	10.5408	2.7151	10.5401	1.8663	10.595	2.9802	10.5945	1.7286	10.5897	3.0908	10.5416	1.7134	10.595	3.1225	10.595	1.7847
10.5661	2.4801	10.5639	2.0011	10.5677	2.7136	10.5671	1.8675	10.6221	2.9789	10.6216	1.7296	10.6168	3.0893	10.5685	1.7144	10.6221	3.1209	10.6221	1.786
10.5931	2.4786	10.5909	2.0021	10.5947	2.712	10.594	1.8687	10.6492	2.9777	10.6487	1.7311	10.6439	3.0881	10.5955	1.7159	10.6492	3.1197	10.6492	1.7872
10.62	2.477	10.6178	2.0036	10.6217	2.7101	10.621	1.87	10.6763	2.9765	10.6758	1.732	10.671	3.0868	10.6225	1.7168	10.6763	3.1181	10.6763	1.7885
10.647	2.4755	10.6448	2.0048	10.6486	2.7089	10.6479	1.8712	10.7034	2.9752	10.7029	1.733	10.6981	3.0856	10.6494	1.7178	10.7034	3.1169	10.7034	1.7894
10.6739	2.4739	10.6718	2.0061	10.6756	2.7074	10.6749	1.8722	10.7305	2.9743	10.73	1.7339	10.7252	3.0843	10.6764	1.7187	10.7305	3.115	10.7305	1.7906
10.7008	2.472	10.6987	2.007	10.7025	2.7058	10.7018	1.8734	10.7576	2.973	10.7571	1.7348	10.7523	3.0828	10.7033	1.7196	10.7576	3.1138	10.7576	1.7916
10.7278	2.4705	10.7257	2.0083	10.7295	2.7043	10.7288	1.8746	10.7847	2.9712	10.7842	1.7358	10.7794	3.0815	10.7303	1.7206	10.7847	3.1122	10.7847	1.7928
10.7547	2.4689	10.7526	2.0095	10.7565	2.7027	10.7557	1.8756	10.8118	2.9699	10.8113	1.7367	10.8065	3.0803	10.7573	1.7215	10.8118	3.111	10.8118	1.7937
10.7817	2.4674	10.7796	2.0107	10.7834	2.7012	10.7827	1.8768	10.8389	2.969	10.8384	1.7376	10.8335	3.0788	10.7842	1.723	10.8389	3.1094	10.8389	1.795
10.8086	2.4658	10.8066	2.012	10.8104	2.6996	10.8096	1.8784	10.866	2.9675	10.8655	1.7389	10.8606	3.0775	10.8112	1.724	10.866	3.1082	10.866	1.7962
10.8356	2.464	10.8335	2.0132	10.8373	2.6981	10.8365	1.8793	10.8931	2.9662	10.8926	1.7398	10.8877	3.0763	10.8382	1.7249	10.8931	3.1063	10.8931	1.7971
10.8625	2.4624	10.8605	2.0145	10.8643	2.6965	10.8635	1.8805	10.9202	2.965	10.9197	1.7407	10.9148	3.0747	10.8651	1.7258	10.9202	3.1051	10.9202	1.7981
10.8895	2.4609	10.8874	2.0154	10.8913	2.6953	10.8904	1.8818	10.9473	2.9634	10.9468	1.7416	10.9419	3.0735	10.8921	1.7268	10.9473	3.1039	10.9473	1.7993
10.9164	2.4593	10.9144	2.0166	10.9182	2.6934	10.9173	1.8827	10.9744	2.9622	10.9739	1.7429	10.9689	3.0722	10.919	1.7277	10.9744	3.1023	10.9744	1.8002
10.9434	2.4578	10.9413	2.0179	10.9452	2.6919	10.9443	1.8839	11.0015	2.9609	11.001	1.7438	10.996	3.071	10.946	1.7286	11.0015	3.1011	11.0015	1.8012
10.9703	2.4562	10.9683	2.0188	10.9721	2.6906	10.9712	1.8855	11.0286	2.9597	11.0281	1.7447	11.023	3.0698	10.973	1.7299	11.0286	3.0992	11.0286	1.8027
10.9973	2.4547	10.9953	2.0203	10.9991	2.6891	10.9982	1.8864	11.0557	2.9585	11.0552	1.7457	11.0501	3.0685	10.9999	1.7311	11.0557	3.098	11.0557	1.8036
11.0242	2.4531	11.0222	2.0216	11.0261	2.6875	11.0251	1.8877	11.0828	2.9572	11.0823	1.7469	11.0772	3.067	11.0269	1.732	11.0828	3.0967	11.0828	1.8046
11.0511	2.4516	11.0492	2.0225	11.053	2.686	11.0521	1.8886	11.1099	2.9557	11.1094	1.7478	11.1043	3.0657	11.0538	1.733	11.1099	3.0952	11.1099	1.8058
11.0781	2.45	11.0761	2.0238	11.08	2.6844	11.079	1.8898	11.137	2.9544	11.1365	1.7488	11.1314	3.0642	11.0808	1.7339	11.137	3.0939	11.137	1.8067
11.105	2.4482	11.1031	2.025	11.1069	2.6829	11.106	1.8908	11.1641	2.9529	11.1636	1.7497	11.1585	3.0629	11.1077	1.7348	11.1641	3.0927	11.1641	1.8077
11.1319	2.4469	11.1301	2.0259	11.1339	2.6816	11.133	1.892	11.1911	2.9516	11.1907	1.7506	11.1856	3.0617	11.1347	1.7361	11.1912	3.0908	11.1912	1.8086
11.1589	2.4454	11.157	2.0275	11.1608	2.6801	11.1599	1.8932	11.2182	2.9504	11.2178	1.7516	11.2126	3.0605	11.1617	1.737	11.2183	3.0896	11.2183	1.8095
11.1859	2.4438	11.184	2.0284	11.1878	2.6782	11.1868	1.8945	11.2453	2.9492	11.2449	1.7525	11.2397	3.0589	11.1886	1.7379	11.2454	3.0884	11.2454	1.8111
11.2128	2.4423	11.2109	2.0296	11.2148	2.677	11.2138	1.8954	11.2724	2.9476	11.272	1.7534	11.2668	3.0577	11.2156	1.7392	11.2725	3.0868	11.2725	1.812
11.2397	2.441	11.2379	2.0309	11.2417	2.6754	11.2407	1.8967	11.2995	2.9464	11.299	1.7544	11.2938	3.0564	11.2425	1.7401	11.2996	3.0856	11.2996	1.8129
11.2667	2.4392	11.2649	2.0321	11.2687	2.6742	11.2677	1.8976	11.3266	2.9448	11.3261	1.7556	11.3209	3.0552	11.2695	1.741	11.3267	3.0843	11.3267	1.8142
11.2936	2.4376	11.2918	2.0331	11.2956	2.6726	11.2946	1.8988	11.3537	2.9436	11.3532	1.7565	11.348	3.054	11.2965	1.742	11.3538	3.0828	11.3538	1.8151
11.3206	2.4361	11.3188	2.0343	11.3226	2.6714	11.3215	1.9001	11.3808	2.9423	11.3803	1.7575	11.3751	3.0524	11.3234	1.7432	11.3809	3.0815	11.3809	1.816
11.3475	2.4348	11.3458	2.0355	11.3496	2.6695	11.3485	1.9013	11.4079	2.9405	11.4074	1.7584	11.4022	3.0509	11.3504	1.7441	11.408	3.08	11.408	1.817
11.3745	2.4333	11.3727	2.0368	11.3765	2.6683	11.3754	1.9025	11.435	2.9392	11.4345	1.7593	11.4293	3.0496	11.3773	1.7451	11.435	3.0788	11.435	1.8182
11.4014	2.4314	11.3997	2.038	11.4035	2.6671	11.4024	1.9035	11.4621	2.938	11.4616	1.7602	11.4563	3.0484	11.4043	1.746	11.4621	3.0775	11.4621	1.8191
11.4284	2.4299	11.4266	2.039	11.4304	2.6655	11.4293	1.9047	11.4892	2.9368	11.4887	1.7615	11.4834	3.0471	11.4313	1.7472	11.4892	3.0763	11.4892	1.8204
11.4553	2.4283	11.4536	2.0402	11.4574	2.6643	11.4562	1.9056	11.5163	2.9352	11.5158	1.7621	11.5105	3.0459	11.4582	1.7482	11.5163	3.0747	11.5163	1.8213
11.4823	2.4271	11.4805	2.0411	11.4844	2.6624	11.4832	1.9069	11.5434	2.934	11.5429	1.7637	11.5376	3.0447	11.4852	1.7494	11.5434	3.0732	11.5434	1.8222
11.5092	2.4255	11.5075	2.0424	11.5113	2.6612	11.5101	1.9078	11.5705	2.9324	11.57	1.7646	11.5647	3.0431	11.5121	1.7503	11.5705	3.0719	11.5705	1.8232
11.5362	2.4237	11.5345	2.0436	11.5383	2.6596	11.5371	1.9091	11.5976	2.9309	11.5971	1.7655	11.5918	3.0419	11.5391	1.7513	11.5976	3.0707	11.5976	1.8241
11.5631	2.4221	11.5614	2.0448	11.5653	2.6584	11.564	1.9103	11.6247	2.9296	11.6242	1.7664	11.6189	3.0406	11.5661	1.7522	11.6247	3.0695	11.6247	1.825
11.5901	2.4206	11.5884	2.0461	11.5922	2.6571	11.5909	1.9112	11.6518	2.9281	11.6513	1.7674	11.646	3.0391	11.593	1.7531	11.6518	3.0682	11.6518	1.8263
11.617	2.4193	11.6153	2.047	11.6191	2.6556	11.6178	1.9125	11.6789	2.9268	11.6784	1.7683	11.6731	3.0378	11.62	1.754	11.6789	3.0667	11.6789	1.8272
11.644	2.4178	11.6423	2.0483	11.6461	2.654	11.6448	1.9134	11.706	2.9256	11.7055	1.7692	11.7002	3.0366	11.6469	1.7553	11.706	3.0654	11.706	1.8281
11.6709	2.4159	11.6693	2.0492	11.6731	2.6528	11.6717	1.9146	11.7331	2.9237	11.7326	1.7702	11.7272	3.035	11.6739	1.7562	11.7331	3.0642	11.7331	1.8291
11.6979	2.4144	11.6962	2.0504	11.7	2.6512	11.6987	1.9156	11.7602	2.9225	11.7597	1.7714	11.7542	3.0338	11.7008	1.7575	11.7602	3.0629	11.7602	1.8303
11.7248	2.4131	11.7232	2.0517	11.727	2.65	11.7257	1.9171	11.7873	2.921	11.7868	1.7723	11.7813	3.0326	11.7278	1.7584	11.7873	3.0617	11.7873	1.8312
11.7518	2.4116	11.7501	2.0529	11.7539	2.6488	11.7526	1.918	11.8144	2.9197	11.8139	1.7733	11.8084	3.0313	11.7548	1.7593	11.8144	3.0605	11.8144	1.8322
11.7788	2.41	11.7771	2.0538	11.7809	2.6472	11.7796	1.919	11.8415	2.9182	11.841	1.7742	11.8355	3.0301	11.7817	1.7602	11.8415	3.0589	11.8415	1.8331
11.8057	2.4082	11.8041	2.0551	11.8079	2.6457	11.8065	1.9202	11.8686	2.9166	11.8681	1.7751	11.8626	3.0288	11.8087	1.7612	11.8686	3.0577	11.8686	1.834
11.8327	2.4066	11.831	2.0563	11.8348	2.6444	11.8335	1.9211	11.8957	2.9151	11.8952	1.7761	11.8896	3.0273	11.8356	1.7621	11.8957	3.0564	11.8957	1.8353
11.8596	2.4054	11.858	2.0572	11.8618	2.6429	11.8605	1.9224	11.9228	2.9138	11.9223	1.777	11.9167	3.0261	11.8626	1.7633	11.9228	3.0552	11.9228	1.8362
11.8866	2.4038	11.8849	2.0582	11.8888	2.6416	11.8874	1.9233	11.9499	2.9123	11.9494	1.7779	11.9438	3.0245	11.8896	1.7643	11.9499	3.054	11.9499	1.8371
11.9135	2.4023	11.9119	2.0597	11.9157	2.6404	11.9144	1.9242	11.977	2.9107	11.9765	1.7792	11.9709	3.0233	11.9165	1.7655	11.977	3.0527	11.977	1.8384
11.9405	2.4004	11.9389	2.0607	11.9427	2.6388	11.9413	1.9258	12.0041	2.9095	12.0036	1.7801	11.998	3.022	11.9435	1.7664	12.0041	3.0512	12.0041	1.8393
11.9675	2.3992	11.9658	2.0619	11.9696	2.6373	11.9683	1.9267	12.0312	2.9076	12.0307	1.781	12.0251	3.0208	11.9705	1.7674	12.0312	3.0502	12.0312	1.8402
11.9944	2.3976	11.9928	2.0628	11.9966	2.636	11.9952	1.9277	12.0583	2.9064	12.0578	1.7819	12.0522	3.0192	11.9974	1.7683	12.0583	3.049	12.0583	1.8412
12.0214	2.3961	12.0197	2.0641	12.0236	2.6345	12.0221	1.9289	12.0854	2.9048	12.0849	1.7829	12.0792	3.018	12.0244	1.7692	12.0854	3.0478	12.0854	1.8421
12.0483	2.3945	12.0467	2.065	12.0505	2.6333	12.0491	1.9298	12.1125	2.9036	12.112	1.7838	12.1063	3.0168	12.0513	1.7702	12.1125	3.0465	12.1125	1.843
12.0753	2.3927	12.0736	2.0662	12.0775	2.632	12.076	1.9308	12.1396	2.902	12.1391	1.7847	12.1334	3.0155	12.0783	1.7714	12.1396	3.0453	12.1396	1.8439
12.1022	2.3911	12.1006	2.0675	12.1044	2.6305	12.1029	1.932	12.1667	2.9002	12.1662	1.7857	12.1605	3.0143	12.1053	1.7723	12.1667	3.0443	12.1667	1.8449
12.1291	2.3899	12.1276	2.0684	12.1314	2.6289	12.1299	1.9332	12.1938	2.8989	12.1933	1.7869	12.1876	3.013	12.1322	1.7733	12.1938	3.0428	12.1938	1.8461
12.1561	2.3883	12.1545	2.0696	12.1583	2.6277	12.1569	1.9342	12.2209	2.8974	12.2204	1.7878	12.2147	3.0115	12.1592	1.7742	12.2209	3.0416	12.2209	1.847
12.183	2.3868	12.1815	2.0706	12.1853	2.6264	12.1838	1.9351	12.248	2.8958	12.2475	1.7888	12.2417	3.0099	12.1861	1.7754	12.248	3.0403	12.248	1.848
12.21	2.3849	12.2084	2.0718	12.2123	2.6252	12.2107	1.936	12.2751	2.8946	12.2746	1.7897	12.2688	3.0087	12.2131	1.7764	12.2751	3.0391	12.2751	1.8489
12.2369	2.3834	12.2354	2.0727	12.2392	2.6236	12.2377	1.9373	12.3022	2.8927	12.3017	1.7906	12.2959	3.0075	12.24	1.7773	12.3022	3.0381	12.3022	1.8498
12.2639	2.3818	12.2624	2.0737	12.2662	2.6221	12.2646	1.9382	12.3292	2.8912	12.3288	1.7916	12.323	3.0062	12.267	1.7785	12.3293	3.0369	12.3293	1.8508
12.2908	2.3803	12.2893	2.0752	12.2931	2.6209	12.2916	1.9394	12.3563	2.89	12.3559	1.7925	12.3501	3.005	12.294	1.7795	12.3564	3.0354	12.3564	1.8517
12.3178	2.3787	12.3163	2.0762	12.3201	2.6196	12.3185	1.9407	12.3834	2.8884	12.383	1.7934	12.3772	3.0034	12.3209	1.7804	12.3835	3.0344	12.3835	1.8526
12.3447	2.3769	12.3432	2.0771	12.3471	2.6181	12.3455	1.9416	12.4105	2.8869	12.41	1.7947	12.4042	3.0022	12.3479	1.7813	12.4106	3.0332	12.4106	1.8539
12.3717	2.3756	12.3702	2.0783	12.374	2.6168	12.3724	1.9425	12.4376	2.8856	12.4371	1.7956	12.4313	3.0009	12.3748	1.7823	12.4377	3.0319	12.4377	1.8548
12.3986	2.3741	12.3972	2.0793	12.401	2.6156	12.3994	1.9438	12.4647	2.8838	12.4642	1.7965	12.4584	2.9997	12.4018	1.7832	12.4648	3.031	12.4648	1.8557
12.4256	2.3725	12.4241	2.0802	12.4279	2.614	12.4263	1.9447	12.4918	2.8822	12.4913	1.7974	12.4855	2.9985	12.4288	1.7841	12.4919	3.0298	12.4919	1.8567
12.4526	2.371	12.4511	2.0814	12.4549	2.6125	12.4533	1.9456	12.5189	2.881	12.5184	1.7984	12.5125	2.9972	12.4557	1.785	12.519	3.0285	12.519	1.8576
12.4795	2.3691	12.478	2.0827	12.4819	2.6112	12.4802	1.9466	12.546	2.8794	12.5455	1.7993	12.5396	2.9957	12.4827	1.786	12.5461	3.0273	12.5461	1.8585
12.5065	2.3676	12.505	2.0836	12.5088	2.61	12.5072	1.9478	12.5731	2.8779	12.5726	1.8002	12.5667	2.9944	12.5096	1.7872	12.5731	3.0261	12.5731	1.8594
12.5334	2.366	12.5319	2.0845	12.5358	2.6088	12.5341	1.949	12.6002	2.8763	12.5997	1.8012	12.5938	2.9932	12.5366	1.7881	12.6002	3.0248	12.6002	1.8604
12.5604	2.3645	12.5589	2.0858	12.5627	2.6069	12.561	1.95	12.6273	2.8748	12.6268	1.8024	12.6209	2.992	12.5636	1.7891	12.6273	3.0239	12.6273	1.8616
12.5874	2.3629	12.5859	2.0867	12.5897	2.6057	12.5879	1.9509	12.6544	2.8735	12.6539	1.8033	12.6479	2.9904	12.5905	1.79	12.6544	3.0226	12.6544	1.8625
12.6143	2.3611	12.6128	2.0876	12.6167	2.6044	12.6149	1.9518	12.6815	2.872	12.681	1.8043	12.675	2.9892	12.6175	1.7909	12.6815	3.0214	12.6815	1.8635
12.6413	2.3595	12.6398	2.0886	12.6436	2.6032	12.6418	1.9531	12.7086	2.8704	12.7081	1.8052	12.7021	2.9876	12.6444	1.7919	12.7086	3.0205	12.7086	1.8644
12.6682	2.3583	12.6667	2.0895	12.6706	2.6016	12.6687	1.954	12.7357	2.8689	12.7352	1.8061	12.7292	2.9864	12.6714	1.7928	12.7357	3.0192	12.7357	1.8653
12.6952	2.3564	12.6937	2.091	12.6975	2.6004	12.6957	1.9549	12.7628	2.8676	12.7623	1.8071	12.7563	2.9851	12.6983	1.7937	12.7628	3.018	12.7628	1.8663
12.7221	2.3549	12.7207	2.092	12.7245	2.5988	12.7226	1.9565	12.7899	2.8661	12.7894	1.808	12.7833	2.9839	12.7253	1.795	12.7899	3.0171	12.7899	1.8672
12.749	2.3536	12.7476	2.0929	12.7514	2.5976	12.7495	1.9574	12.817	2.8648	12.8165	1.8089	12.8104	2.9827	12.7523	1.7959	12.817	3.0158	12.817	1.8681
12.776	2.3518	12.7746	2.0938	12.7784	2.5961	12.7765	1.9583	12.8441	2.8633	12.8436	1.8102	12.8375	2.9814	12.7792	1.7968	12.8441	3.0146	12.8441	1.8694
12.8029	2.3502	12.8016	2.0948	12.8054	2.5948	12.8034	1.9593	12.8712	2.8621	12.8707	1.8111	12.8646	2.9799	12.8062	1.7978	12.8712	3.0137	12.8712	1.8703
12.8299	2.3484	12.8285	2.096	12.8323	2.5936	12.8303	1.9602	12.8983	2.8602	12.8978	1.812	12.8917	2.9786	12.8331	1.7987	12.8983	3.0127	12.8983	1.8712
12.8569	2.3471	12.8555	2.0969	12.8593	2.5923	12.8572	1.9611	12.9254	2.859	12.9249	1.8129	12.9187	2.9774	12.8601	1.7996	12.9254	3.0112	12.9254	1.8722
12.8838	2.3449	12.8824	2.0979	12.8862	2.5908	12.8842	1.9621	12.9525	2.8577	12.952	1.8139	12.9458	2.9761	12.8871	1.8005	12.9525	3.0099	12.9525	1.8731
12.9108	2.3437	12.9094	2.0991	12.9132	2.5892	12.9111	1.963	12.9796	2.8562	12.9791	1.8148	12.9729	2.9749	12.914	1.8015	12.9796	3.009	12.9796	1.8737
12.9377	2.3418	12.9364	2.1	12.9402	2.588	12.9381	1.9645	13.0067	2.8549	13.0062	1.8157	12.9999	2.9737	12.941	1.8027	13.0067	3.0081	13.0067	1.875
12.9646	2.3403	12.9633	2.101	12.9671	2.5868	12.965	1.9655	13.0338	2.8531	13.0333	1.8167	13.027	2.9721	12.9679	1.8036	13.0338	3.0068	13.0338	1.8759
12.9916	2.339	12.9903	2.1022	12.9941	2.5852	12.9919	1.9664	13.0609	2.8518	13.0604	1.8176	13.0541	2.9709	12.9949	1.8046	13.0609	3.0059	13.0609	1.8765
13.0185	2.3369	13.0172	2.1031	13.0211	2.584	13.0188	1.9673	13.088	2.8506	13.0875	1.8188	13.0811	2.9696	13.0219	1.8055	13.088	3.0047	13.088	1.8781
13.0455	2.3356	13.0442	2.1041	13.048	2.5824	13.0458	1.9686	13.1151	2.8493	13.1146	1.8198	13.1082	2.9684	13.0488	1.8064	13.1151	3.0034	13.1151	1.8787
13.0725	2.3341	13.0711	2.105	13.075	2.5812	13.0727	1.9695	13.1422	2.8481	13.1417	1.8207	13.1353	2.9671	13.0758	1.8074	13.1422	3.0025	13.1422	1.8796
13.0994	2.3322	13.0981	2.1059	13.1019	2.5796	13.0996	1.9704	13.1693	2.8466	13.1688	1.8213	13.1623	2.9659	13.1028	1.8083	13.1693	3.0013	13.1693	1.8805
13.1264	2.3307	13.1251	2.1072	13.1289	2.5784	13.1266	1.9714	13.1964	2.845	13.1959	1.8226	13.1894	2.9647	13.1297	1.8092	13.1964	3.0003	13.1964	1.8815
13.1533	2.3291	13.152	2.1081	13.1559	2.5771	13.1535	1.9726	13.2235	2.8438	13.223	1.8235	13.2165	2.9631	13.1567	1.8102	13.2235	2.9991	13.2235	1.8824
13.1803	2.3276	13.179	2.1093	13.1828	2.5759	13.1804	1.9735	13.2506	2.8425	13.2501	1.8244	13.2436	2.9619	13.1836	1.8111	13.2506	2.9982	13.2506	1.8833
13.2072	2.326	13.2059	2.1103	13.2097	2.574	13.2074	1.9748	13.2777	2.8413	13.2772	1.8253	13.2707	2.9606	13.2106	1.812	13.2777	2.9969	13.2777	1.8843
13.2342	2.3245	13.2329	2.1112	13.2367	2.5728	13.2343	1.9757	13.3048	2.84	13.3043	1.8263	13.2978	2.9594	13.2375	1.8129	13.3048	2.9957	13.3048	1.8855
13.2612	2.3229	13.2599	2.1121	13.2637	2.5716	13.2613	1.9766	13.3319	2.8388	13.3314	1.8272	13.3249	2.9582	13.2645	1.8139	13.3319	2.9947	13.3319	1.8864
13.2881	2.3208	13.2868	2.113	13.2906	2.57	13.2882	1.9776	13.359	2.8373	13.3585	1.8284	13.3519	2.9569	13.2914	1.8148	13.359	2.9935	13.359	1.8874
13.3151	2.3195	13.3138	2.1143	13.3176	2.5688	13.3152	1.9788	13.3861	2.836	13.3856	1.8294	13.379	2.9554	13.3184	1.8157	13.3861	2.9926	13.3861	1.8883
13.342	2.3177	13.3407	2.1152	13.3446	2.5672	13.3421	1.98	13.4132	2.8348	13.4127	1.8306	13.4061	2.9541	13.3454	1.8167	13.4132	2.9916	13.4132	1.8892
13.369	2.3164	13.3677	2.1161	13.3715	2.566	13.3691	1.981	13.4403	2.8335	13.4398	1.8315	13.4332	2.9529	13.3723	1.8176	13.4403	2.9904	13.4403	1.8901
13.3959	2.3146	13.3947	2.1171	13.3985	2.5644	13.396	1.9819	13.4673	2.8323	13.4669	1.8325	13.4603	2.9516	13.3993	1.8185	13.4674	2.9895	13.4674	1.8911
13.4229	2.313	13.4216	2.118	13.4254	2.5632	13.423	1.9831	13.4944	2.8311	13.494	1.8334	13.4874	2.9504	13.4263	1.8198	13.4945	2.9879	13.4945	1.892
13.4499	2.3115	13.4486	2.1189	13.4524	2.562	13.4499	1.9841	13.5215	2.8301	13.5211	1.8343	13.5145	2.9492	13.4532	1.8204	13.5216	2.987	13.5216	1.8932
13.4768	2.3099	13.4755	2.1199	13.4794	2.5604	13.4768	1.985	13.5486	2.8286	13.5481	1.8353	13.5416	2.9476	13.4802	1.8213	13.5487	2.9861	13.5487	1.8942
13.5038	2.3084	13.5025	2.1208	13.5063	2.5589	13.5037	1.9859	13.5757	2.8273	13.5752	1.8362	13.5686	2.9464	13.5071	1.8222	13.5758	2.9851	13.5758	1.8948
13.5307	2.3068	13.5295	2.1217	13.5333	2.5573	13.5307	1.9869	13.6028	2.8261	13.6023	1.8371	13.5957	2.9451	13.5341	1.8232	13.6029	2.9839	13.6029	1.8957
13.5577	2.3049	13.5564	2.123	13.5602	2.5561	13.5576	1.9884	13.6299	2.8252	13.6294	1.8384	13.6228	2.9439	13.5611	1.8241	13.63	2.983	13.63	1.8967
13.5847	2.3034	13.5834	2.1239	13.5872	2.5545	13.5845	1.9893	13.657	2.8239	13.6565	1.8393	13.6498	2.943	13.588	1.825	13.6571	2.9817	13.6571	1.8976
13.6116	2.3018	13.6103	2.1251	13.6142	2.5533	13.6114	1.9903	13.6841	2.8227	13.6836	1.8405	13.6769	2.9417	13.615	1.8257	13.6842	2.9808	13.6842	1.8985
13.6386	2.3006	13.6373	2.1261	13.6411	2.552	13.6383	1.9912	13.7112	2.8218	13.7107	1.8415	13.704	2.9402	13.6419	1.8266	13.7112	2.9796	13.7112	1.8994
13.6656	2.2991	13.6642	2.127	13.6681	2.5502	13.6653	1.9924	13.7383	2.8202	13.7378	1.8424	13.7311	2.9389	13.6689	1.8275	13.7383	2.9783	13.7383	1.9004
13.6925	2.2972	13.6912	2.1279	13.695	2.5489	13.6922	1.9934	13.7654	2.8193	13.7649	1.8433	13.7581	2.9377	13.6959	1.8284	13.7654	2.9774	13.7654	1.9016
13.7195	2.2956	13.7182	2.1289	13.722	2.5477	13.7192	1.9943	13.7925	2.818	13.792	1.8443	13.7852	2.9365	13.7228	1.8294	13.7925	2.9765	13.7925	1.9025
13.7464	2.2941	13.7451	2.1301	13.7489	2.5461	13.7461	1.9959	13.8196	2.8171	13.8191	1.8455	13.8123	2.9352	13.7498	1.8306	13.8196	2.9755	13.8196	1.9035
13.7734	2.2925	13.7721	2.131	13.7759	2.5449	13.7731	1.9968	13.8467	2.8159	13.8462	1.8464	13.8394	2.934	13.7767	1.8315	13.8467	2.9743	13.8467	1.9044
13.8004	2.291	13.799	2.1323	13.8029	2.543	13.8001	1.9977	13.8738	2.8149	13.8733	1.8474	13.8664	2.9324	13.8037	1.8322	13.8738	2.9734	13.8738	1.9053
13.8273	2.2894	13.826	2.1332	13.8298	2.5418	13.827	1.9986	13.9009	2.8134	13.9004	1.8486	13.8935	2.9312	13.8306	1.8331	13.9009	2.9718	13.9009	1.9063
13.8542	2.2879	13.853	2.1341	13.8568	2.5406	13.8539	1.9996	13.928	2.8125	13.9275	1.8495	13.9206	2.9303	13.8576	1.834	13.928	2.9709	13.928	1.9072
13.8812	2.2863	13.8799	2.1351	13.8837	2.539	13.8808	2.0008	13.9551	2.8115	13.9546	1.8505	13.9477	2.929	13.8846	1.835	13.9551	2.9699	13.9551	1.9081
13.9082	2.2848	13.9069	2.136	13.9107	2.5378	13.9078	2.0017	13.9822	2.8103	13.9817	1.8514	13.9747	2.9278	13.9115	1.8356	13.9822	2.969	13.9822	1.9094
13.9351	2.2832	13.9339	2.1369	13.9377	2.5365	13.9347	2.0027	14.0093	2.8093	14.0088	1.8523	14.0018	2.9265	13.9385	1.8365	14.0093	2.9678	14.0093	1.9103
13.9621	2.2817	13.9608	2.1382	13.9646	2.535	13.9617	2.0039	14.0364	2.8084	14.0359	1.8536	14.0289	2.9253	13.9654	1.8377	14.0364	2.9668	14.0364	1.9112
13.989	2.2801	13.9878	2.1391	13.9916	2.5334	13.9886	2.0052	14.0635	2.8072	14.063	1.8548	14.056	2.9241	13.9924	1.8387	14.0635	2.9659	14.0635	1.9122
14.016	2.2786	14.0147	2.14	14.0185	2.5322	14.0156	2.0061	14.0906	2.8062	14.0901	1.8557	14.0831	2.9228	14.0194	1.8396	14.0906	2.9647	14.0906	1.9131
14.0429	2.277	14.0417	2.1409	14.0455	2.531	14.0425	2.007	14.1177	2.805	14.1172	1.8567	14.1101	2.9216	14.0463	1.8402	14.1177	2.9634	14.1177	1.914
14.0699	2.2758	14.0686	2.1419	14.0725	2.5297	14.0695	2.0079	14.1448	2.8041	14.1443	1.8576	14.1371	2.9203	14.0733	1.8412	14.1448	2.9625	14.1448	1.9149
14.0968	2.2743	14.0956	2.1431	14.0994	2.5279	14.0964	2.0089	14.1719	2.8031	14.1714	1.8588	14.1642	2.9191	14.1002	1.8421	14.1719	2.9613	14.1719	1.9159
14.1238	2.2724	14.1225	2.1437	14.1264	2.5266	14.1233	2.0101	14.199	2.8019	14.1985	1.8598	14.1913	2.9182	14.1272	1.843	14.199	2.9603	14.199	1.9171
14.1507	2.2712	14.1495	2.145	14.1533	2.5254	14.1503	2.011	14.2261	2.801	14.2256	1.8607	14.2184	2.9166	14.1542	1.8439	14.2261	2.9594	14.2261	1.918
14.1777	2.2696	14.1765	2.1462	14.1803	2.5238	14.1772	2.0123	14.2532	2.8	14.2527	1.8619	14.2455	2.9154	14.1811	1.8446	14.2532	2.9582	14.2532	1.9193
14.2047	2.2681	14.2034	2.1471	14.2073	2.5226	14.2042	2.0132	14.2803	2.7991	14.2798	1.8629	14.2725	2.9141	14.2081	1.8458	14.2803	2.9572	14.2803	1.9199
14.2316	2.2665	14.2304	2.1481	14.2342	2.5213	14.2311	2.0145	14.3074	2.7982	14.3069	1.8641	14.2996	2.9132	14.235	1.8467	14.3074	2.956	14.3074	1.9211
14.2586	2.265	14.2574	2.149	14.2612	2.5198	14.258	2.0154	14.3345	2.7969	14.334	1.865	14.3267	2.912	14.262	1.8477	14.3345	2.9547	14.3345	1.9221
14.2855	2.2634	14.2843	2.1499	14.2881	2.5186	14.2849	2.0163	14.3616	2.7957	14.3611	1.866	14.3538	2.911	14.2889	1.8486	14.3616	2.9538	14.3616	1.923
14.3125	2.2622	14.3113	2.1509	14.3151	2.517	14.3118	2.0172	14.3887	2.7948	14.3882	1.8669	14.3809	2.9098	14.3159	1.8492	14.3887	2.9529	14.3887	1.9239
14.3394	2.2606	14.3382	2.1518	14.342	2.5158	14.3387	2.0182	14.4158	2.7938	14.4153	1.8678	14.408	2.9082	14.3429	1.8501	14.4158	2.9516	14.4158	1.9252
14.3664	2.2594	14.3652	2.1527	14.369	2.5145	14.3656	2.0197	14.4429	2.7929	14.4424	1.8687	14.4351	2.907	14.3698	1.8511	14.4429	2.9507	14.4429	1.9261
14.3933	2.2575	14.3922	2.154	14.396	2.5133	14.3926	2.0207	14.47	2.792	14.4695	1.8703	14.4622	2.9058	14.3968	1.852	14.47	2.9498	14.47	1.9273
14.4202	2.2563	14.4191	2.1552	14.4229	2.5114	14.4195	2.0216	14.4971	2.7911	14.4966	1.8712	14.4893	2.9048	14.4237	1.8526	14.4971	2.9482	14.4971	1.9283
14.4472	2.2547	14.4461	2.1561	14.4499	2.5102	14.4464	2.0225	14.5242	2.7901	14.5237	1.8722	14.5163	2.9036	14.4507	1.8539	14.5242	2.9473	14.5242	1.9292
14.4742	2.2535	14.473	2.1571	14.4769	2.5089	14.4733	2.0234	14.5513	2.7889	14.5508	1.8731	14.5434	2.9027	14.4777	1.8548	14.5513	2.9464	14.5513	1.9301
14.5011	2.2522	14.5	2.158	14.5038	2.5077	14.5003	2.0244	14.5783	2.788	14.5779	1.874	14.5705	2.9014	14.5046	1.8557	14.5784	2.9454	14.5784	1.9311
14.5281	2.2507	14.5269	2.1589	14.5308	2.5065	14.5272	2.0253	14.6054	2.787	14.605	1.8753	14.5975	2.8999	14.5316	1.8567	14.6055	2.9442	14.6055	1.9326
14.555	2.2491	14.5539	2.1599	14.5577	2.5049	14.5541	2.0265	14.6325	2.7861	14.6321	1.8762	14.6247	2.8989	14.5586	1.8576	14.6326	2.9433	14.6326	1.9335
14.5819	2.2479	14.5809	2.1611	14.5847	2.5034	14.581	2.0278	14.6596	2.7852	14.6592	1.8774	14.6517	2.8977	14.5855	1.8582	14.6597	2.9423	14.6597	1.9345
14.6089	2.2464	14.6078	2.162	14.6117	2.5021	14.6079	2.0287	14.6867	2.7842	14.6862	1.8784	14.6788	2.8965	14.6125	1.8591	14.6868	2.9411	14.6868	1.9354
14.6359	2.2451	14.6347	2.1633	14.6386	2.5009	14.6348	2.0296	14.7138	2.7833	14.7133	1.8793	14.7059	2.8955	14.6394	1.8601	14.7139	2.9399	14.7139	1.9363
14.6628	2.2439	14.6617	2.1642	14.6656	2.4996	14.6618	2.0309	14.7409	2.7824	14.7404	1.8802	14.733	2.8943	14.6664	1.8613	14.741	2.9389	14.741	1.9376
14.6898	2.242	14.6886	2.1651	14.6925	2.4981	14.6888	2.0318	14.768	2.7808	14.7675	1.8812	14.7601	2.8934	14.6934	1.8619	14.7681	2.9377	14.7681	1.9385
14.7167	2.2408	14.7156	2.1661	14.7195	2.4968	14.7157	2.0328	14.7951	2.7799	14.7946	1.8824	14.7872	2.8918	14.7203	1.8629	14.7952	2.9368	14.7952	1.9394
14.7437	2.2395	14.7425	2.167	14.7465	2.4953	14.7426	2.0337	14.8222	2.779	14.8217	1.8833	14.8142	2.8906	14.7473	1.8638	14.8222	2.9358	14.8222	1.941
14.7706	2.2383	14.7695	2.1679	14.7734	2.4941	14.7696	2.0352	14.8493	2.778	14.8488	1.8843	14.8413	2.8896	14.7742	1.8647	14.8493	2.9346	14.8493	1.9419
14.7976	2.2367	14.7965	2.1692	14.8004	2.4928	14.7965	2.0362	14.8764	2.7771	14.8759	1.8855	14.8684	2.8884	14.8012	1.8653	14.8764	2.9337	14.8764	1.9428
14.8246	2.2355	14.8234	2.1704	14.8273	2.4916	14.8235	2.0371	14.9035	2.7762	14.903	1.8864	14.8955	2.8875	14.8281	1.8663	14.9035	2.9321	14.9035	1.9438
14.8515	2.234	14.8504	2.1713	14.8543	2.4903	14.8504	2.038	14.9306	2.7749	14.9301	1.8874	14.9225	2.8862	14.8551	1.8672	14.9306	2.9312	14.9306	1.945
14.8785	2.2327	14.8773	2.1723	14.8812	2.4891	14.8774	2.0393	14.9577	2.7737	14.9572	1.8883	14.9496	2.8853	14.8821	1.8681	14.9577	2.9299	14.9577	1.9459
14.9054	2.2315	14.9043	2.1732	14.9082	2.4875	14.9043	2.0402	14.9848	2.7728	14.9843	1.8892	14.9767	2.8838	14.909	1.8694	14.9848	2.929	14.9848	1.9469
14.9324	2.2302	14.9312	2.1741	14.9352	2.4863	14.9313	2.0411	15.0119	2.7718	15.0114	1.8901	15.0038	2.8828	14.936	1.87	15.0119	2.9281	15.0119	1.9478
14.9593	2.229	14.9582	2.175	14.9621	2.4851	14.9582	2.0421	15.039	2.7709	15.0385	1.8911	15.0309	2.8816	14.9629	1.8709	15.039	2.9268	15.039	1.949
14.9863	2.2278	14.9851	2.1763	14.9891	2.4838	14.9852	2.0436	15.0661	2.7697	15.0656	1.8923	15.058	2.8807	14.9899	1.8718	15.0661	2.9259	15.0661	1.9503
15.0133	2.2262	15.0121	2.1775	15.016	2.4826	15.0121	2.0445	15.0932	2.7687	15.0927	1.8936	15.0851	2.8794	15.0169	1.8728	15.0932	2.9244	15.0932	1.9512
15.0402	2.2247	15.0391	2.1785	15.043	2.481	15.039	2.0455	15.1203	2.7678	15.1198	1.8945	15.1122	2.8785	15.0438	1.8737	15.1203	2.9234	15.1203	1.9521
15.0672	2.2234	15.066	2.1794	15.07	2.4798	15.066	2.0464	15.1474	2.7666	15.1469	1.8954	15.1392	2.8769	15.0708	1.8743	15.1474	2.9222	15.1474	1.9531
15.0941	2.2222	15.093	2.1803	15.097	2.4786	15.0929	2.0476	15.1745	2.7653	15.174	1.8963	15.1663	2.876	15.0978	1.8753	15.1745	2.9213	15.1745	1.954
15.1211	2.2209	15.12	2.1812	15.1239	2.4773	15.1199	2.0486	15.2016	2.7644	15.2011	1.8973	15.1934	2.8748	15.1247	1.8762	15.2016	2.92	15.2016	1.9552
15.148	2.2197	15.1469	2.1822	15.1509	2.4761	15.1468	2.0495	15.2287	2.7632	15.2282	1.8982	15.2205	2.8738	15.1517	1.8774	15.2287	2.9191	15.2287	1.9565
15.175	2.2181	15.1739	2.1834	15.1778	2.4748	15.1738	2.0504	15.2558	2.7622	15.2553	1.8991	15.2476	2.8726	15.1786	1.8784	15.2558	2.9179	15.2558	1.9574
15.2019	2.2169	15.2008	2.1843	15.2048	2.4736	15.2007	2.052	15.2829	2.761	15.2824	1.9001	15.2747	2.8717	15.2056	1.8793	15.2829	2.9163	15.2829	1.9583
15.2289	2.2157	15.2278	2.1856	15.2318	2.472	15.2276	2.0529	15.31	2.7601	15.3095	1.9013	15.3018	2.8707	15.2326	1.8799	15.31	2.9154	15.31	1.9593
15.2559	2.2144	15.2547	2.1865	15.2587	2.4708	15.2545	2.0538	15.3371	2.7588	15.3366	1.9022	15.3288	2.8695	15.2595	1.8808	15.3371	2.9141	15.3371	1.9605
15.2828	2.2132	15.2817	2.1875	15.2857	2.4696	15.2815	2.0548	15.3642	2.7576	15.3637	1.9032	15.3559	2.8683	15.2865	1.8818	15.3642	2.9129	15.3642	1.9614
15.3097	2.2119	15.3086	2.1887	15.3127	2.4683	15.3084	2.056	15.3913	2.7563	15.3908	1.9041	15.383	2.867	15.3135	1.8827	15.3913	2.9117	15.3913	1.9624
15.3367	2.2107	15.3356	2.1896	15.3396	2.4671	15.3353	2.0569	15.4184	2.7554	15.4179	1.905	15.4101	2.8661	15.3404	1.8833	15.4184	2.9107	15.4184	1.9633
15.3636	2.2092	15.3626	2.1906	15.3666	2.4658	15.3623	2.0579	15.4455	2.7542	15.445	1.906	15.4372	2.8648	15.3674	1.8843	15.4455	2.9095	15.4455	1.9645
15.3906	2.2079	15.3895	2.1915	15.3935	2.4649	15.3892	2.0591	15.4726	2.7532	15.4721	1.9069	15.4642	2.8639	15.3944	1.8855	15.4726	2.9079	15.4726	1.9655
15.4175	2.2067	15.4165	2.1924	15.4205	2.4634	15.4162	2.0603	15.4997	2.752	15.4992	1.9078	15.4913	2.863	15.4213	1.8864	15.4997	2.9067	15.4997	1.9664
15.4444	2.2054	15.4435	2.1937	15.4475	2.4621	15.4431	2.0613	15.5268	2.7508	15.5263	1.9091	15.5184	2.8617	15.4483	1.8874	15.5268	2.9055	15.5268	1.9673
15.4714	2.2042	15.4704	2.1946	15.4744	2.4609	15.47	2.0622	15.5539	2.7495	15.5534	1.91	15.5455	2.8605	15.4752	1.888	15.5539	2.9045	15.5539	1.9686
15.4983	2.2033	15.4974	2.1958	15.5014	2.4596	15.497	2.0634	15.581	2.7483	15.5805	1.9109	15.5726	2.8593	15.5022	1.8889	15.581	2.9033	15.581	1.9695
15.5253	2.2017	15.5243	2.1968	15.5283	2.4584	15.5239	2.0644	15.6081	2.7473	15.6076	1.9118	15.5997	2.8583	15.5292	1.8898	15.6081	2.902	15.6081	1.9704
15.5522	2.2005	15.5513	2.1977	15.5553	2.4575	15.5508	2.0653	15.6352	2.7461	15.6347	1.9128	15.6268	2.8574	15.5562	1.8908	15.6352	2.9005	15.6352	1.9714
15.5792	2.1992	15.5782	2.1986	15.5823	2.4559	15.5778	2.0662	15.6623	2.7449	15.6618	1.9134	15.6539	2.8562	15.5831	1.8917	15.6623	2.8993	15.6623	1.9726
15.6061	2.198	15.6052	2.1995	15.6093	2.4547	15.6047	2.0675	15.6894	2.7436	15.6889	1.9143	15.681	2.8552	15.6101	1.8923	15.6894	2.898	15.6894	1.9735
15.6331	2.1968	15.6322	2.2008	15.6362	2.4534	15.6316	2.0687	15.7164	2.7427	15.716	1.9153	15.7081	2.8543	15.637	1.8936	15.7165	2.8968	15.7165	1.9745
15.66	2.1955	15.6592	2.202	15.6632	2.4522	15.6586	2.0696	15.7435	2.7411	15.7431	1.9162	15.7352	2.8528	15.664	1.8945	15.7436	2.8955	15.7436	1.9754
15.6869	2.194	15.6861	2.203	15.6901	2.4513	15.6855	2.0706	15.7706	2.7399	15.7702	1.9174	15.7623	2.8518	15.691	1.8954	15.7707	2.8943	15.7707	1.9763
15.7139	2.1927	15.713	2.2039	15.7171	2.45	15.7125	2.0718	15.7977	2.7387	15.7972	1.9184	15.7894	2.8509	15.7179	1.8963	15.7978	2.8927	15.7978	1.9773
15.7408	2.1915	15.74	2.2048	15.7441	2.4488	15.7395	2.0727	15.8248	2.7374	15.8243	1.9193	15.8164	2.8497	15.7449	1.897	15.8249	2.8915	15.8249	1.9782
15.7678	2.1902	15.767	2.2057	15.771	2.4476	15.7664	2.0737	15.8519	2.7362	15.8514	1.9202	15.8435	2.8487	15.7718	1.8979	15.852	2.8903	15.852	1.9791
15.7947	2.189	15.7939	2.2067	15.798	2.4463	15.7933	2.0752	15.879	2.7349	15.8785	1.9211	15.8706	2.8475	15.7988	1.8988	15.8791	2.8887	15.8791	1.9804
15.8217	2.1881	15.8209	2.2079	15.825	2.4451	15.8202	2.0762	15.9061	2.7337	15.9056	1.9218	15.8977	2.8466	15.8258	1.8998	15.9062	2.8878	15.9062	1.9813
15.8487	2.1865	15.8478	2.2092	15.8519	2.4441	15.8472	2.0771	15.9332	2.7325	15.9327	1.923	15.9248	2.845	15.8528	1.901	15.9333	2.8862	15.9333	1.9822
15.8756	2.1853	15.8748	2.2101	15.8789	2.4429	15.8741	2.078	15.9603	2.7312	15.9598	1.9236	15.9519	2.8441	15.8797	1.9016	15.9603	2.8853	15.9603	1.9831
15.9026	2.184	15.9017	2.211	15.9059	2.4417	15.9011	2.0793	15.9874	2.73	15.9869	1.9249	15.9789	2.8431	15.9067	1.9025	15.9874	2.8834	15.9874	1.9841
15.9295	2.1828	15.9287	2.2119	15.9328	2.4404	15.928	2.0802	16.0145	2.7287	16.014	1.9258	16.006	2.8419	15.9336	1.9035	16.0145	2.8822	16.0145	1.985
15.9565	2.1816	15.9557	2.2132	15.9598	2.4392	15.9549	2.0811	16.0416	2.7275	16.0411	1.9267	16.0331	2.841	15.9606	1.9044	16.0416	2.881	16.0416	1.9859
15.9834	2.1803	15.9826	2.2141	15.9867	2.4379	15.9819	2.082	16.0687	2.726	16.0682	1.9277	16.0602	2.8397	15.9876	1.9053	16.0687	2.8797	16.0687	1.9869
16.0104	2.1794	16.0096	2.215	16.0137	2.437	16.0088	2.0833	16.0958	2.7247	16.0953	1.9286	16.0873	2.8388	16.0145	1.906	16.0958	2.8785	16.0958	1.9881
16.0373	2.1778	16.0365	2.216	16.0407	2.4358	16.0358	2.0842	16.1229	2.7235	16.1224	1.9292	16.1143	2.8379	16.0415	1.9069	16.1229	2.8769	16.1229	1.989
16.0643	2.1766	16.0635	2.2172	16.0676	2.4348	16.0627	2.0855	16.15	2.7219	16.1495	1.9301	16.1414	2.8363	16.0685	1.9078	16.15	2.8757	16.15	1.99
16.0912	2.1754	16.0905	2.2181	16.0946	2.4336	16.0896	2.0864	16.1771	2.7207	16.1766	1.9311	16.1685	2.8354	16.0954	1.9091	16.1771	2.8745	16.1771	1.9909
16.1182	2.1741	16.1174	2.2191	16.1216	2.4324	16.1166	2.0873	16.2042	2.7194	16.2037	1.932	16.1956	2.8345	16.1224	1.91	16.2042	2.8732	16.2042	1.9918
16.1451	2.1729	16.1443	2.22	16.1485	2.4311	16.1435	2.0882	16.2313	2.7179	16.2308	1.9332	16.2227	2.8332	16.1493	1.9109	16.2313	2.872	16.2313	1.9928
16.172	2.1716	16.1713	2.2209	16.1755	2.4302	16.1705	2.0892	16.2584	2.7167	16.2579	1.9339	16.2498	2.8323	16.1763	1.9115	16.2584	2.8707	16.2584	1.9937
16.199	2.1701	16.1983	2.2219	16.2025	2.429	16.1974	2.0901	16.2855	2.7154	16.285	1.9348	16.2769	2.8314	16.2033	1.9125	16.2855	2.8695	16.2855	1.9946
16.2259	2.1688	16.2252	2.2228	16.2294	2.428	16.2244	2.0917	16.3126	2.7142	16.3121	1.9357	16.304	2.8301	16.2302	1.9134	16.3126	2.8679	16.3126	1.9959
16.2529	2.1679	16.2522	2.224	16.2564	2.4268	16.2513	2.0926	16.3397	2.7129	16.3392	1.9366	16.3311	2.8289	16.2572	1.9143	16.3397	2.8667	16.3397	1.9965
16.2798	2.1667	16.2792	2.2253	16.2834	2.4259	16.2782	2.0935	16.3668	2.7114	16.3663	1.9373	16.3581	2.828	16.2842	1.9153	16.3668	2.8658	16.3668	1.9974
16.3068	2.1654	16.3061	2.2262	16.3103	2.4243	16.3052	2.0944	16.3939	2.7098	16.3934	1.9382	16.3852	2.8267	16.3111	1.9159	16.3939	2.8645	16.3939	1.9983
16.3337	2.1642	16.3331	2.2271	16.3373	2.4234	16.3321	2.0954	16.421	2.7086	16.4205	1.9391	16.4123	2.8258	16.3381	1.9171	16.421	2.8633	16.421	1.9993
16.3607	2.1626	16.36	2.2281	16.3642	2.4221	16.3591	2.0963	16.4481	2.7074	16.4476	1.9401	16.4394	2.8245	16.3651	1.918	16.4481	2.8621	16.4481	2.0002
16.3877	2.1614	16.387	2.229	16.3912	2.4212	16.3861	2.0972	16.4752	2.7061	16.4747	1.941	16.4665	2.8236	16.392	1.919	16.4752	2.8605	16.4752	2.0011
16.4146	2.1602	16.414	2.2299	16.4182	2.42	16.413	2.0985	16.5023	2.7049	16.5018	1.9419	16.4936	2.8224	16.419	1.9199	16.5023	2.8593	16.5023	2.0021
16.4416	2.1592	16.441	2.2309	16.4451	2.419	16.4399	2.0994	16.5294	2.7033	16.5289	1.9428	16.5207	2.8211	16.4459	1.9205	16.5294	2.858	16.5294	2.0027
16.4685	2.158	16.4679	2.2318	16.4721	2.4178	16.4668	2.1003	16.5565	2.7018	16.556	1.9438	16.5478	2.8202	16.4729	1.9215	16.5565	2.8571	16.5565	2.0039
16.4955	2.1568	16.4949	2.233	16.4991	2.4166	16.4937	2.1013	16.5836	2.7005	16.5831	1.9444	16.5749	2.819	16.4999	1.9224	16.5836	2.8559	16.5836	2.0048
16.5225	2.1555	16.5218	2.2336	16.526	2.4153	16.5206	2.1025	16.6107	2.6993	16.6102	1.9453	16.602	2.818	16.5269	1.9233	16.6107	2.8546	16.6107	2.0058
16.5494	2.154	16.5488	2.2349	16.553	2.4144	16.5476	2.1034	16.6378	2.6981	16.6373	1.9463	16.629	2.8171	16.5538	1.9242	16.6378	2.8531	16.6378	2.0067
16.5764	2.1527	16.5757	2.2358	16.58	2.4131	16.5745	2.1044	16.6649	2.6968	16.6644	1.9472	16.6561	2.8159	16.5808	1.9252	16.6649	2.8518	16.6649	2.0076
16.6033	2.1515	16.6027	2.2367	16.6069	2.4122	16.6014	2.1053	16.692	2.6956	16.6915	1.9478	16.6832	2.8149	16.6077	1.9261	16.692	2.8509	16.692	2.0083
16.6303	2.1502	16.6297	2.2374	16.6339	2.411	16.6283	2.1065	16.7191	2.694	16.7186	1.949	16.7103	2.814	16.6347	1.927	16.7191	2.8497	16.7191	2.0092
16.6573	2.1493	16.6566	2.2383	16.6608	2.41	16.6553	2.1075	16.7462	2.6928	16.7457	1.95	16.7374	2.8125	16.6617	1.928	16.7462	2.8484	16.7462	2.0101
16.6842	2.1478	16.6836	2.2392	16.6878	2.4091	16.6823	2.1084	16.7733	2.6915	16.7728	1.9506	16.7645	2.8115	16.6886	1.9289	16.7733	2.8472	16.7733	2.011
16.7111	2.1462	16.7106	2.2402	16.7148	2.4076	16.7092	2.1093	16.8004	2.6903	16.7999	1.9515	16.7916	2.8103	16.7156	1.9295	16.8004	2.8462	16.8004	2.012
16.7381	2.1453	16.7375	2.2414	16.7417	2.4066	16.7362	2.1103	16.8275	2.6891	16.827	1.9525	16.8187	2.8093	16.7426	1.9304	16.8275	2.8447	16.8275	2.0129
16.7651	2.1437	16.7645	2.2423	16.7687	2.4054	16.7631	2.1112	16.8545	2.6878	16.8541	1.9531	16.8458	2.8084	16.7695	1.9314	16.8546	2.8435	16.8546	2.0138
16.792	2.1425	16.7914	2.2433	16.7957	2.4045	16.7901	2.1121	16.8816	2.6863	16.8812	1.954	16.8728	2.8072	16.7965	1.9326	16.8817	2.8425	16.8817	2.0148
16.819	2.1416	16.8184	2.2442	16.8226	2.4032	16.817	2.113	16.9087	2.685	16.9083	1.9549	16.8999	2.8062	16.8234	1.9335	16.9088	2.8413	16.9088	2.0154
16.8459	2.1403	16.8454	2.2451	16.8496	2.4023	16.8439	2.1143	16.9358	2.6838	16.9353	1.9559	16.927	2.805	16.8504	1.9342	16.9359	2.84	16.9359	2.0163
16.8729	2.1388	16.8723	2.246	16.8766	2.4014	16.8708	2.1152	16.9629	2.6826	16.9624	1.9568	16.9541	2.8038	16.8774	1.9351	16.963	2.8391	16.963	2.0172
16.8999	2.1375	16.8993	2.247	16.9035	2.3998	16.8977	2.1161	16.99	2.6813	16.9895	1.9577	16.9811	2.8028	16.9043	1.936	16.9901	2.8379	16.9901	2.0179
16.9268	2.1363	16.9263	2.2479	16.9305	2.3989	16.9247	2.1168	17.0171	2.6804	17.0166	1.9583	17.0082	2.8016	16.9313	1.937	17.0172	2.8366	17.0172	2.0188
16.9538	2.1351	16.9532	2.2488	16.9574	2.398	16.9516	2.118	17.0442	2.6791	17.0437	1.9593	17.0353	2.8007	16.9583	1.9379	17.0443	2.8354	17.0443	2.02
16.9807	2.1338	16.9802	2.2498	16.9844	2.3967	16.9785	2.1186	17.0713	2.6776	17.0708	1.9602	17.0624	2.7994	16.9852	1.9385	17.0714	2.8342	17.0714	2.021
17.0077	2.1326	17.0072	2.2507	17.0114	2.3958	17.0054	2.1196	17.0984	2.6764	17.0979	1.9608	17.0894	2.7985	17.0122	1.9394	17.0984	2.8332	17.0984	2.0216
17.0347	2.1313	17.0341	2.2516	17.0383	2.3949	17.0323	2.1205	17.1255	2.6754	17.125	1.9618	17.1165	2.7973	17.0392	1.9407	17.1255	2.8323	17.1255	2.0225
17.0616	2.1298	17.061	2.2526	17.0653	2.3936	17.0592	2.1214	17.1526	2.6742	17.1521	1.9627	17.1436	2.796	17.0661	1.9416	17.1526	2.8311	17.1526	2.0234
17.0886	2.1285	17.088	2.2535	17.0923	2.3924	17.0861	2.1227	17.1797	2.6729	17.1792	1.9633	17.1707	2.7951	17.0931	1.9422	17.1797	2.8298	17.1797	2.0241
17.1155	2.1273	17.1149	2.2544	17.1192	2.3914	17.1131	2.1236	17.2068	2.672	17.2063	1.9645	17.1978	2.7942	17.12	1.9432	17.2068	2.8286	17.2068	2.025
17.1425	2.1261	17.1419	2.255	17.1462	2.3902	17.14	2.1248	17.2339	2.6705	17.2334	1.9655	17.2249	2.7929	17.147	1.9441	17.2339	2.8276	17.2339	2.0259
17.1694	2.1245	17.1688	2.256	17.1731	2.3893	17.1669	2.1258	17.261	2.6692	17.2605	1.9661	17.252	2.792	17.174	1.945	17.261	2.8264	17.261	2.0265
17.1964	2.123	17.1958	2.2572	17.2001	2.388	17.1939	2.1264	17.2881	2.668	17.2876	1.967	17.2791	2.7907	17.2009	1.9459	17.2881	2.8255	17.2881	2.0278
17.2233	2.1217	17.2227	2.2581	17.2271	2.3871	17.2208	2.1273	17.3152	2.6671	17.3147	1.968	17.3061	2.7895	17.2279	1.9466	17.3152	2.8242	17.3152	2.0287
17.2503	2.1205	17.2496	2.2588	17.2541	2.3859	17.2478	2.1282	17.3423	2.6661	17.3418	1.9686	17.3332	2.7886	17.2549	1.9475	17.3423	2.8233	17.3423	2.0293
17.2772	2.1192	17.2766	2.2597	17.281	2.3846	17.2747	2.1292	17.3694	2.6649	17.3689	1.9695	17.3603	2.7873	17.2818	1.9487	17.3694	2.8221	17.3694	2.0303
17.3042	2.118	17.3035	2.2606	17.308	2.3834	17.3017	2.1304	17.3965	2.664	17.396	1.9704	17.3874	2.7864	17.3088	1.9497	17.3965	2.8208	17.3965	2.0312
17.3311	2.1168	17.3304	2.2612	17.3349	2.3825	17.3286	2.1313	17.4236	2.6624	17.4231	1.9711	17.4144	2.7852	17.3358	1.9503	17.4236	2.8199	17.4236	2.0318
17.3581	2.1155	17.3574	2.2622	17.3619	2.3812	17.3556	2.1323	17.4507	2.6615	17.4502	1.9723	17.4416	2.7842	17.3627	1.9512	17.4507	2.8187	17.4507	2.0328
17.385	2.114	17.3844	2.2631	17.3889	2.3803	17.3825	2.1332	17.4778	2.6602	17.4773	1.9732	17.4687	2.7833	17.3897	1.9521	17.4778	2.8177	17.4778	2.0334
17.412	2.1127	17.4113	2.264	17.4158	2.379	17.4094	2.1338	17.5049	2.6593	17.5044	1.9738	17.4958	2.7818	17.4166	1.9528	17.5049	2.8168	17.5049	2.0343
17.439	2.1115	17.4383	2.265	17.4428	2.3781	17.4363	2.1347	17.532	2.6581	17.5315	1.9748	17.5228	2.7808	17.4436	1.9537	17.532	2.8156	17.532	2.0352
17.4659	2.1103	17.4652	2.2659	17.4698	2.3769	17.4633	2.1357	17.5591	2.6571	17.5586	1.9757	17.5499	2.7796	17.4706	1.9546	17.5591	2.8146	17.5591	2.0362
17.4929	2.1087	17.4922	2.2668	17.4967	2.3756	17.4902	2.1366	17.5862	2.6562	17.5857	1.9763	17.577	2.7787	17.4975	1.9556	17.5862	2.8134	17.5862	2.0371
17.5199	2.1072	17.5192	2.2674	17.5237	2.3747	17.5171	2.1375	17.6133	2.6553	17.6128	1.9773	17.6041	2.7777	17.5245	1.9565	17.6133	2.8125	17.6133	2.038
17.5468	2.1062	17.5461	2.2684	17.5507	2.3735	17.5441	2.1388	17.6404	2.6537	17.6399	1.9779	17.6311	2.7765	17.5515	1.9574	17.6404	2.8112	17.6404	2.0386
17.5738	2.1047	17.573	2.2693	17.5776	2.3725	17.571	2.1397	17.6675	2.6528	17.667	1.9788	17.6582	2.7756	17.5784	1.9583	17.6675	2.8103	17.6675	2.0396
17.6007	2.1034	17.5999	2.2702	17.6046	2.3713	17.5979	2.1406	17.6946	2.6519	17.6941	1.98	17.6853	2.7743	17.6054	1.959	17.6946	2.8093	17.6946	2.0402
17.6277	2.1022	17.6269	2.2708	17.6315	2.3704	17.6248	2.1413	17.7217	2.6509	17.7212	1.981	17.7124	2.7731	17.6324	1.9599	17.7217	2.8084	17.7217	2.0411
17.6546	2.101	17.6538	2.2718	17.6585	2.3688	17.6518	2.1422	17.7488	2.6497	17.7483	1.9816	17.7395	2.7721	17.6593	1.9608	17.7488	2.8075	17.7488	2.0417
17.6816	2.0997	17.6808	2.273	17.6855	2.3679	17.6787	2.1431	17.7759	2.6488	17.7754	1.9825	17.7666	2.7709	17.6863	1.9618	17.7759	2.8062	17.7759	2.0427
17.7085	2.0982	17.7077	2.2736	17.7124	2.3666	17.7056	2.144	17.803	2.6478	17.8025	1.9831	17.7937	2.77	17.7133	1.9624	17.803	2.805	17.803	2.0439
17.7355	2.0969	17.7347	2.2746	17.7394	2.3654	17.7325	2.1447	17.8301	2.6466	17.8296	1.9841	17.8207	2.7687	17.7402	1.9633	17.8301	2.8041	17.8301	2.0445
17.7624	2.096	17.7617	2.2755	17.7664	2.3645	17.7595	2.1459	17.8572	2.6457	17.8567	1.985	17.8478	2.7678	17.7672	1.9645	17.8572	2.8031	17.8572	2.0455
17.7894	2.0948	17.7886	2.2761	17.7933	2.3635	17.7865	2.1468	17.8843	2.6447	17.8838	1.9856	17.8749	2.7669	17.7941	1.9652	17.8843	2.8022	17.8843	2.0461
17.8164	2.0935	17.8156	2.277	17.8203	2.3623	17.8134	2.1478	17.9114	2.6438	17.9109	1.9866	17.9019	2.7653	17.8211	1.9661	17.9114	2.8013	17.9114	2.047
17.8434	2.0923	17.8425	2.278	17.8472	2.3608	17.8403	2.1487	17.9385	2.6429	17.938	1.9878	17.929	2.7644	17.8481	1.967	17.9385	2.8	17.9385	2.0476
17.8703	2.0907	17.8695	2.2786	17.8742	2.3598	17.8673	2.1496	17.9656	2.6419	17.9651	1.9887	17.956	2.7632	17.875	1.9676	17.9656	2.7994	17.9656	2.0486
17.8972	2.0895	17.8965	2.2795	17.9012	2.3586	17.8942	2.1502	17.9926	2.641	17.9922	1.9893	17.9831	2.7622	17.902	1.9686	17.9927	2.7982	17.9927	2.0492
17.9242	2.0882	17.9234	2.2808	17.9282	2.3577	17.9211	2.1512	18.0197	2.6401	18.0193	1.9903	18.0102	2.7613	17.9289	1.9695	18.0198	2.7969	18.0198	2.0501
17.9512	2.087	17.9504	2.2814	17.9551	2.3564	17.948	2.1521	18.0468	2.6388	18.0464	1.9909	18.0373	2.7601	17.9559	1.9701	18.0469	2.796	18.0469	2.0514
17.9781	2.0858	17.9773	2.2823	17.9821	2.3555	17.9749	2.153	18.0739	2.6382	18.0734	1.9918	18.0644	2.7591	17.9829	1.9711	18.074	2.7951	18.074	2.052
18.0051	2.0845	18.0043	2.2832	18.009	2.3542	18.0018	2.1543	18.101	2.637	18.1005	1.9928	18.0914	2.7576	18.0099	1.9723	18.1011	2.7942	18.1011	2.0529
18.032	2.0833	18.0312	2.2839	18.036	2.353	18.0287	2.1552	18.1281	2.6364	18.1276	1.9934	18.1185	2.7566	18.0368	1.9729	18.1282	2.7932	18.1282	2.0535
18.059	2.0817	18.0582	2.2848	18.063	2.3518	18.0557	2.1558	18.1552	2.6354	18.1547	1.9943	18.1456	2.7557	18.0638	1.9738	18.1553	2.7923	18.1553	2.0545
18.0859	2.0808	18.0852	2.2857	18.0899	2.3508	18.0826	2.1568	18.1823	2.6345	18.1818	1.9949	18.1727	2.7545	18.0907	1.9745	18.1824	2.7914	18.1824	2.0551
18.1129	2.0796	18.1121	2.2863	18.1169	2.3496	18.1095	2.1577	18.2094	2.6336	18.2089	1.9962	18.1997	2.7535	18.1177	1.9754	18.2095	2.7904	18.2095	2.056
18.1398	2.0783	18.1391	2.2873	18.1438	2.3484	18.1364	2.1586	18.2365	2.6326	18.236	1.9971	18.2268	2.7523	18.1447	1.9763	18.2365	2.7892	18.2365	2.0569
18.1668	2.0771	18.166	2.2882	18.1708	2.3474	18.1633	2.1595	18.2636	2.632	18.2631	1.998	18.2539	2.7514	18.1716	1.9769	18.2636	2.7883	18.2636	2.0576
18.1937	2.0758	18.193	2.2891	18.1978	2.3462	18.1902	2.1605	18.2907	2.6308	18.2902	1.9986	18.281	2.7504	18.1986	1.9779	18.2907	2.7873	18.2907	2.0585
18.2207	2.0743	18.2199	2.2901	18.2248	2.3449	18.2171	2.1611	18.3178	2.6298	18.3173	1.9996	18.3081	2.7489	18.2256	1.9788	18.3178	2.7864	18.3178	2.0594
18.2477	2.0731	18.2469	2.2907	18.2517	2.3437	18.244	2.1623	18.3449	2.6292	18.3444	2.0002	18.3352	2.748	18.2525	1.9794	18.3449	2.7855	18.3449	2.0603
18.2746	2.0721	18.2738	2.2916	18.2787	2.3428	18.2709	2.1633	18.372	2.6283	18.3715	2.0011	18.3622	2.747	18.2795	1.9807	18.372	2.7845	18.372	2.0613
18.3016	2.0709	18.3008	2.2925	18.3056	2.3415	18.2979	2.1642	18.3991	2.6274	18.3986	2.0021	18.3893	2.7458	18.3065	1.9813	18.3991	2.7836	18.3991	2.0619
18.3286	2.0696	18.3278	2.2935	18.3326	2.3406	18.3248	2.1651	18.4262	2.6267	18.4257	2.0027	18.4164	2.7449	18.3334	1.9822	18.4262	2.783	18.4262	2.0625
18.3555	2.0687	18.3547	2.2941	18.3596	2.3394	18.3517	2.1661	18.4533	2.6258	18.4528	2.0039	18.4434	2.7436	18.3604	1.9831	18.4533	2.7818	18.4533	2.0634
18.3825	2.0672	18.3817	2.295	18.3865	2.3384	18.3786	2.1667	18.4804	2.6249	18.4799	2.0048	18.4705	2.7427	18.3873	1.9838	18.4804	2.7808	18.4804	2.0644
18.4095	2.0659	18.4087	2.2956	18.4135	2.3369	18.4055	2.1676	18.5075	2.6243	18.507	2.0055	18.4976	2.7415	18.4143	1.9847	18.5075	2.7799	18.5075	2.065
18.4364	2.0647	18.4356	2.2969	18.4405	2.3359	18.4325	2.1685	18.5346	2.623	18.5341	2.0064	18.5247	2.7402	18.4413	1.9856	18.5346	2.779	18.5346	2.0659
18.4634	2.0634	18.4626	2.2978	18.4674	2.3347	18.4595	2.1698	18.5617	2.6224	18.5612	2.0073	18.5518	2.7393	18.4682	1.9862	18.5617	2.778	18.5617	2.0669
18.4903	2.0625	18.4895	2.2984	18.4944	2.3335	18.4864	2.1707	18.5888	2.6215	18.5883	2.0079	18.5789	2.7384	18.4952	1.9872	18.5888	2.7771	18.5888	2.0678
18.5173	2.0613	18.5165	2.2994	18.5214	2.3325	18.5133	2.1716	18.6159	2.6205	18.6154	2.0089	18.606	2.7371	18.5222	1.9881	18.6159	2.7762	18.6159	2.0687
18.5443	2.0603	18.5434	2.3	18.5483	2.3313	18.5401	2.1726	18.643	2.6199	18.6425	2.0098	18.633	2.7362	18.5491	1.989	18.643	2.7756	18.643	2.0693
18.5712	2.0588	18.5704	2.3009	18.5753	2.3304	18.5671	2.1732	18.6701	2.619	18.6696	2.0104	18.6601	2.7349	18.5761	1.9897	18.6701	2.7746	18.6701	2.0703
18.5982	2.0576	18.5974	2.3018	18.6022	2.3288	18.594	2.1741	18.6972	2.6184	18.6967	2.0117	18.6872	2.7337	18.6031	1.9906	18.6972	2.7734	18.6972	2.0709
18.6252	2.0566	18.6243	2.3025	18.6292	2.3279	18.6209	2.175	18.7243	2.6174	18.7238	2.0126	18.7143	2.7328	18.63	1.9912	18.7243	2.7725	18.7243	2.0718
18.6521	2.0554	18.6513	2.3034	18.6562	2.3266	18.6478	2.176	18.7514	2.6165	18.7509	2.0132	18.7413	2.7318	18.657	1.9921	18.7514	2.7715	18.7514	2.0724
18.6791	2.0545	18.6782	2.3046	18.6831	2.3257	18.6748	2.1769	18.7785	2.6159	18.778	2.0141	18.7684	2.7306	18.684	1.9931	18.7785	2.7706	18.7785	2.0734
18.706	2.0532	18.7052	2.3053	18.7101	2.3245	18.7017	2.1781	18.8056	2.6147	18.8051	2.0151	18.7955	2.7297	18.7109	1.9937	18.8056	2.77	18.8056	2.074
18.733	2.0517	18.7321	2.3062	18.7371	2.3235	18.7286	2.1791	18.8327	2.614	18.8322	2.0157	18.8225	2.7287	18.7379	1.9946	18.8327	2.769	18.8327	2.0752
18.7599	2.0507	18.7591	2.3071	18.764	2.3223	18.7555	2.18	18.8598	2.6131	18.8593	2.0166	18.8496	2.7275	18.7648	1.9952	18.8598	2.7681	18.8598	2.0762
18.7869	2.0498	18.786	2.3077	18.791	2.3208	18.7824	2.1806	18.8869	2.6125	18.8864	2.0176	18.8767	2.7266	18.7918	1.9965	18.8869	2.7672	18.8869	2.0768
18.8138	2.0486	18.813	2.3087	18.8179	2.3198	18.8094	2.1816	18.914	2.6116	18.9135	2.0182	18.9038	2.7253	18.8188	1.9971	18.914	2.7663	18.914	2.0777
18.8408	2.0476	18.8399	2.3096	18.8449	2.3189	18.8363	2.1825	18.9411	2.6109	18.9406	2.0194	18.9309	2.7241	18.8457	1.998	18.9411	2.765	18.9411	2.0783
18.8677	2.0464	18.8669	2.3102	18.8719	2.3177	18.8632	2.1834	18.9682	2.61	18.9677	2.0203	18.958	2.7232	18.8727	1.9986	18.9682	2.7644	18.9682	2.0793
18.8947	2.0455	18.8938	2.3111	18.8989	2.3167	18.8901	2.1843	18.9953	2.6091	18.9948	2.021	18.9851	2.7222	18.8997	1.9996	18.9953	2.7635	18.9953	2.0799
18.9217	2.0442	18.9208	2.3124	18.9258	2.3155	18.917	2.1856	19.0224	2.6085	19.0219	2.0219	19.0122	2.721	18.9266	2.0005	19.0224	2.7625	19.0224	2.0808
18.9486	2.043	18.9477	2.313	18.9528	2.3146	18.944	2.1865	19.0495	2.6075	19.049	2.0228	19.0392	2.7201	18.9536	2.0011	19.0495	2.7616	19.0495	2.0817
18.9755	2.0421	18.9746	2.3139	18.9797	2.313	18.9709	2.1875	19.0766	2.6063	19.0761	2.0238	19.0663	2.7191	18.9806	2.0021	19.0766	2.7607	19.0766	2.0827
19.0025	2.0408	19.0016	2.3146	19.0067	2.3121	18.9978	2.1884	19.1036	2.6057	19.1032	2.0244	19.0934	2.7179	19.0075	2.0027	19.1037	2.7597	19.1037	2.0833
19.0295	2.0399	19.0285	2.3155	19.0337	2.3108	19.0248	2.189	19.1307	2.6047	19.1303	2.0253	19.1205	2.7167	19.0345	2.0036	19.1308	2.7588	19.1308	2.0842
19.0564	2.039	19.0555	2.3164	19.0606	2.3099	19.0517	2.1899	19.1578	2.6041	19.1574	2.0262	19.1475	2.7157	19.0614	2.0045	19.1579	2.7576	19.1579	2.0851
19.0833	2.038	19.0824	2.3173	19.0876	2.3087	19.0787	2.1909	19.1849	2.6032	19.1845	2.0269	19.1746	2.7148	19.0884	2.0055	19.185	2.7566	19.185	2.0858
19.1103	2.0368	19.1094	2.318	19.1145	2.3077	19.1057	2.1918	19.212	2.6023	19.2115	2.0281	19.2017	2.7139	19.1154	2.0061	19.2121	2.7557	19.2121	2.0867
19.1372	2.0355	19.1363	2.3189	19.1415	2.3065	19.1326	2.1927	19.2391	2.6016	19.2386	2.029	19.2288	2.7126	19.1423	2.007	19.2392	2.7551	19.2392	2.0876
19.1642	2.0346	19.1633	2.3201	19.1685	2.3053	19.1595	2.194	19.2662	2.6007	19.2657	2.03	19.2559	2.7117	19.1693	2.0076	19.2663	2.7542	19.2663	2.0882
19.1911	2.0334	19.1902	2.3208	19.1955	2.3043	19.1864	2.1946	19.2933	2.5998	19.2928	2.0309	19.283	2.7108	19.1963	2.0086	19.2934	2.7532	19.2934	2.0892
19.2181	2.0324	19.2172	2.3217	19.2224	2.3031	19.2133	2.1958	19.3204	2.5985	19.3199	2.0315	19.3101	2.7095	19.2232	2.0092	19.3205	2.7523	19.3205	2.0898
19.245	2.0315	19.2441	2.3226	19.2494	2.3022	19.2402	2.1964	19.3475	2.5976	19.347	2.0324	19.3372	2.7086	19.2502	2.0101	19.3475	2.7514	19.3475	2.091
19.272	2.0306	19.2711	2.3235	19.2763	2.3009	19.2671	2.1974	19.3746	2.597	19.3741	2.0334	19.3642	2.7074	19.2772	2.011	19.3746	2.7504	19.3746	2.0917
19.2989	2.0293	19.298	2.3242	19.3033	2.3	19.294	2.1983	19.4017	2.5961	19.4012	2.0343	19.3913	2.7064	19.3041	2.012	19.4017	2.7492	19.4017	2.0926
19.3259	2.0284	19.325	2.3251	19.3303	2.2987	19.3209	2.1992	19.4288	2.5951	19.4283	2.0352	19.4184	2.7055	19.3311	2.0129	19.4288	2.7486	19.4288	2.0935
19.3529	2.0272	19.3519	2.326	19.3572	2.2975	19.3478	2.2002	19.4559	2.5942	19.4554	2.0362	19.4455	2.7046	19.358	2.0135	19.4559	2.7477	19.4559	2.0941
19.3798	2.0262	19.3789	2.327	19.3842	2.2963	19.3747	2.2014	19.483	2.5933	19.4825	2.0371	19.4726	2.7033	19.385	2.0145	19.483	2.7467	19.483	2.0951
19.4068	2.0253	19.4059	2.3279	19.4112	2.2953	19.4017	2.2023	19.5101	2.5923	19.5096	2.038	19.4997	2.7021	19.412	2.0151	19.5101	2.7458	19.5101	2.096
19.4337	2.0244	19.4328	2.3288	19.4381	2.2944	19.4286	2.2033	19.5372	2.5911	19.5367	2.039	19.5268	2.7012	19.4389	2.016	19.5372	2.7449	19.5372	2.0966
19.4607	2.0234	19.4598	2.3297	19.4651	2.2932	19.4555	2.2042	19.5643	2.5902	19.5638	2.0396	19.5539	2.7002	19.4659	2.0166	19.5643	2.7439	19.5643	2.0975
19.4876	2.0225	19.4868	2.3307	19.492	2.2922	19.4825	2.2051	19.5914	2.5892	19.5909	2.0405	19.581	2.6993	19.4929	2.0176	19.5914	2.7433	19.5914	2.0988
19.5146	2.0216	19.5137	2.3313	19.519	2.291	19.5094	2.2061	19.6185	2.5883	19.618	2.0414	19.608	2.6984	19.5198	2.0182	19.6185	2.7421	19.6185	2.0994
19.5416	2.0207	19.5407	2.3322	19.546	2.2901	19.5363	2.207	19.6456	2.5874	19.6451	2.0424	19.6351	2.6974	19.5468	2.0194	19.6456	2.7411	19.6456	2.1003
19.5685	2.0194	19.5676	2.3332	19.5729	2.2888	19.5633	2.2079	19.6727	2.5864	19.6722	2.0436	19.6622	2.6965	19.5737	2.0203	19.6727	2.7402	19.6727	2.1013
19.5955	2.0185	19.5946	2.3341	19.5999	2.2876	19.5902	2.2092	19.6998	2.5855	19.6993	2.0445	19.6892	2.6953	19.6007	2.021	19.6998	2.7393	19.6998	2.1022
19.6224	2.0176	19.6215	2.335	19.6269	2.2867	19.6171	2.2101	19.7269	2.5846	19.7264	2.0455	19.7162	2.694	19.6277	2.0219	19.7269	2.7384	19.7269	2.1028
19.6494	2.0166	19.6485	2.3359	19.6538	2.2857	19.644	2.211	19.754	2.5833	19.7535	2.0461	19.7433	2.6931	19.6547	2.0225	19.754	2.7377	19.754	2.1037
19.6763	2.0157	19.6754	2.3369	19.6808	2.2845	19.671	2.2119	19.7811	2.5824	19.7806	2.0473	19.7704	2.6922	19.6816	2.0234	19.7811	2.7368	19.7811	2.1047
19.7033	2.0148	19.7024	2.3378	19.7078	2.2836	19.6979	2.2129	19.8082	2.5812	19.8077	2.0479	19.7975	2.6912	19.7086	2.0241	19.8082	2.7359	19.8082	2.1056
19.7303	2.0138	19.7293	2.3387	19.7347	2.2826	19.7248	2.2138	19.8353	2.5802	19.8348	2.0489	19.8245	2.6903	19.7355	2.025	19.8353	2.7349	19.8353	2.1065
19.7572	2.0129	19.7563	2.3397	19.7617	2.2814	19.7517	2.2147	19.8624	2.5793	19.8619	2.0498	19.8516	2.6894	19.7625	2.0256	19.8624	2.7337	19.8624	2.1075
19.7842	2.0117	19.7832	2.3403	19.7886	2.2801	19.7787	2.2157	19.8895	2.5784	19.889	2.051	19.8786	2.6884	19.7895	2.0265	19.8895	2.7328	19.8895	2.1084
19.8112	2.0107	19.8102	2.3412	19.8156	2.2792	19.8056	2.2166	19.9166	2.5771	19.9161	2.052	19.9057	2.6875	19.8164	2.0275	19.9166	2.7322	19.9166	2.1093
19.8381	2.0098	19.8372	2.3421	19.8426	2.2783	19.8325	2.2178	19.9437	2.5762	19.9432	2.0529	19.9328	2.6863	19.8434	2.0284	19.9437	2.7312	19.9437	2.1103
19.8651	2.0089	19.8641	2.3431	19.8696	2.2774	19.8594	2.2188	19.9708	2.575	19.9703	2.0538	19.9599	2.6853	19.8704	2.029	19.9708	2.7303	19.9708	2.1109
19.892	2.0079	19.8911	2.3443	19.8965	2.2761	19.8863	2.2194	19.9979	2.574	19.9974	2.0548	19.9869	2.6844	19.8973	2.03	19.9979	2.7294	19.9979	2.1118
19.919	2.007	19.9181	2.3453	19.9235	2.2752	19.9133	2.2203	20.025	2.5728	20.0245	2.0557	20.014	2.6835	19.9243	2.0309	20.025	2.7284	20.025	2.1127
19.9459	2.0061	19.945	2.3459	19.9504	2.2743	19.9401	2.2216	20.0521	2.5719	20.0516	2.0566	20.041	2.6826	19.9513	2.0315	20.0521	2.7275	20.0521	2.1137
19.9729	2.0055	19.972	2.3468	19.9774	2.273	19.9671	2.2222	20.0792	2.5706	20.0787	2.0572	20.0681	2.6816	19.9782	2.0324	20.0792	2.7269	20.0792	2.1149
19.9999	2.0045	19.9989	2.3477	20.0044	2.2721	19.994	2.2234	20.1063	2.5697	20.1058	2.0582	20.0952	2.6807	20.0052	2.0331	20.1063	2.7256	20.1063	2.1158
20.0268	2.0033	20.0259	2.3487	20.0313	2.2705	20.021	2.224	20.1334	2.5688	20.1329	2.0594	20.1223	2.6798	20.0321	2.034	20.1334	2.7247	20.1334	2.1168
20.0538	2.0024	20.0529	2.3496	20.0583	2.2693	20.0479	2.2253	20.1605	2.5672	20.16	2.0603	20.1494	2.6785	20.0591	2.0346	20.1605	2.7238	20.1605	2.1174
20.0807	2.0014	20.0798	2.3505	20.0853	2.2684	20.0748	2.2265	20.1876	2.566	20.1871	2.0613	20.1765	2.6776	20.0861	2.0359	20.1876	2.7229	20.1876	2.1183
20.1077	2.0005	20.1068	2.3515	20.1122	2.2674	20.1018	2.2271	20.2147	2.5651	20.2142	2.0622	20.2036	2.6767	20.113	2.0368	20.2147	2.7222	20.2147	2.1192
20.1346	1.9996	20.1337	2.3524	20.1392	2.2665	20.1287	2.2281	20.2417	2.5638	20.2413	2.0631	20.2306	2.6757	20.14	2.0374	20.2418	2.7213	20.2418	2.1202
20.1616	1.9986	20.1607	2.3533	20.1661	2.2653	20.1557	2.229	20.2688	2.5629	20.2684	2.0641	20.2577	2.6748	20.167	2.0383	20.2689	2.7204	20.2689	2.1211
20.1886	1.9977	20.1876	2.3542	20.1931	2.2643	20.1826	2.2299	20.2959	2.5616	20.2955	2.065	20.2848	2.6739	20.1939	2.039	20.296	2.7194	20.296	2.1223
20.2156	1.9968	20.2146	2.3552	20.2201	2.2631	20.2095	2.2309	20.323	2.5607	20.3225	2.0659	20.3119	2.6729	20.2209	2.0399	20.3231	2.7182	20.3231	2.1233
20.2425	1.9955	20.2415	2.3558	20.247	2.2622	20.2365	2.2318	20.3501	2.5592	20.3496	2.0672	20.3389	2.672	20.2478	2.0408	20.3502	2.7173	20.3502	2.1242
20.2695	1.9946	20.2685	2.3567	20.274	2.2612	20.2634	2.233	20.3772	2.5582	20.3767	2.0681	20.366	2.6711	20.2748	2.0414	20.3773	2.7163	20.3773	2.1251
20.2964	1.9937	20.2955	2.3577	20.301	2.2603	20.2904	2.234	20.4043	2.557	20.4038	2.0687	20.3931	2.6698	20.3018	2.0424	20.4044	2.7157	20.4044	2.1258
20.3233	1.9931	20.3224	2.3586	20.3279	2.2594	20.3172	2.2349	20.4314	2.5558	20.4309	2.0696	20.4202	2.6692	20.3287	2.0433	20.4315	2.7148	20.4315	2.1267
20.3503	1.9921	20.3494	2.3598	20.3549	2.2584	20.3441	2.2358	20.4585	2.5548	20.458	2.0706	20.4473	2.6683	20.3557	2.0442	20.4586	2.7139	20.4586	2.1276
20.3772	1.9912	20.3763	2.3608	20.3819	2.2572	20.3711	2.2367	20.4856	2.5536	20.4851	2.0715	20.4743	2.6674	20.3827	2.0448	20.4856	2.7129	20.4856	2.1285
20.4042	1.9903	20.4033	2.3614	20.4088	2.2563	20.398	2.2377	20.5127	2.5523	20.5122	2.0724	20.5014	2.6664	20.4096	2.0458	20.5127	2.712	20.5127	2.1295
20.4312	1.9893	20.4303	2.3623	20.4358	2.2553	20.425	2.2386	20.5398	2.5511	20.5393	2.0734	20.5285	2.6655	20.4366	2.0464	20.5398	2.7111	20.5398	2.1307
20.458	1.9881	20.4572	2.3632	20.4627	2.2544	20.4519	2.2395	20.5669	2.5499	20.5664	2.0743	20.5556	2.6646	20.4636	2.0473	20.5669	2.7101	20.5669	2.1316
20.485	1.9872	20.4842	2.3642	20.4897	2.2535	20.4788	2.2408	20.594	2.5489	20.5935	2.0755	20.5827	2.6636	20.4905	2.0483	20.594	2.7092	20.594	2.1326
20.5119	1.9866	20.5111	2.3651	20.5167	2.2526	20.5057	2.2417	20.6211	2.5477	20.6206	2.0762	20.6098	2.6627	20.5175	2.0489	20.6211	2.7083	20.6211	2.1332
20.5389	1.9856	20.5381	2.3657	20.5436	2.2516	20.5327	2.2426	20.6482	2.5465	20.6477	2.0771	20.6369	2.6618	20.5444	2.0498	20.6482	2.7074	20.6482	2.1341
20.5659	1.9847	20.5651	2.3666	20.5706	2.251	20.5596	2.2436	20.6753	2.5455	20.6748	2.078	20.664	2.6609	20.5714	2.0504	20.6753	2.7064	20.6753	2.1351
20.5928	1.9838	20.592	2.3679	20.5976	2.2495	20.5865	2.2442	20.7024	2.5443	20.7019	2.0789	20.6911	2.6599	20.5984	2.0517	20.7024	2.7055	20.7024	2.136
20.6198	1.9828	20.619	2.3688	20.6245	2.2488	20.6134	2.2454	20.7295	2.543	20.729	2.0799	20.7182	2.659	20.6254	2.0523	20.7295	2.7046	20.7295	2.1369
20.6467	1.9819	20.646	2.3697	20.6515	2.2479	20.6403	2.246	20.7566	2.5418	20.7561	2.0808	20.7453	2.6581	20.6523	2.0532	20.7566	2.7036	20.7566	2.1382
20.6737	1.981	20.6729	2.3704	20.6785	2.247	20.6673	2.247	20.7837	2.5409	20.7832	2.0817	20.7724	2.6574	20.6793	2.0541	20.7837	2.7027	20.7837	2.1391
20.7007	1.98	20.6999	2.3713	20.7054	2.246	20.6942	2.2479	20.8108	2.5396	20.8103	2.083	20.7995	2.6565	20.7062	2.0548	20.8108	2.7018	20.8108	2.1397
20.7276	1.9791	20.7269	2.3722	20.7324	2.2451	20.7212	2.2491	20.8379	2.5387	20.8374	2.0836	20.8265	2.6556	20.7332	2.0557	20.8379	2.7005	20.8379	2.1406
20.7546	1.9782	20.7538	2.3732	20.7593	2.2442	20.7481	2.2501	20.865	2.5375	20.8645	2.0845	20.8536	2.6543	20.7602	2.0563	20.865	2.6999	20.865	2.1416
20.7816	1.9773	20.7808	2.3738	20.7863	2.2433	20.775	2.251	20.8921	2.5365	20.8916	2.0855	20.8807	2.6534	20.7871	2.0572	20.8921	2.699	20.8921	2.1425
20.8085	1.9763	20.8078	2.3747	20.8133	2.2426	20.802	2.2519	20.9192	2.535	20.9187	2.0864	20.9078	2.6528	20.8141	2.0582	20.9192	2.6977	20.9192	2.1434
20.8355	1.9754	20.8347	2.3759	20.8403	2.2414	20.8289	2.2529	20.9463	2.5341	20.9458	2.087	20.9349	2.6519	20.8411	2.0591	20.9463	2.6968	20.9463	2.144
20.8624	1.9745	20.8617	2.3769	20.8672	2.2405	20.8558	2.2538	20.9734	2.5331	20.9729	2.0879	20.962	2.6509	20.868	2.06	20.9734	2.6959	20.9734	2.145
20.8894	1.9735	20.8886	2.3775	20.8942	2.2395	20.8828	2.2544	21.0005	2.5319	21	2.0889	20.989	2.65	20.895	2.0607	21.0005	2.695	21.0005	2.1462
20.9163	1.9726	20.9156	2.3784	20.9211	2.2386	20.9097	2.2553	21.0276	2.531	21.0271	2.0898	21.0161	2.6494	20.922	2.0616	21.0276	2.6937	21.0276	2.1471
20.9433	1.9714	20.9426	2.3794	20.9481	2.2377	20.9366	2.2566	21.0547	2.53	21.0542	2.091	21.0431	2.6484	20.9489	2.0625	21.0547	2.6928	21.0547	2.1481
20.9702	1.9704	20.9695	2.38	20.9751	2.2367	20.9635	2.2575	21.0818	2.5288	21.0813	2.0917	21.0702	2.6475	20.9759	2.0631	21.0818	2.6919	21.0818	2.1487
20.9972	1.9695	20.9965	2.3809	21.002	2.2361	20.9905	2.2584	21.1089	2.5275	21.1084	2.0926	21.0973	2.6463	21.0028	2.0641	21.1089	2.6909	21.1089	2.1496
21.0242	1.9686	21.0234	2.3818	21.029	2.2352	21.0174	2.2594	21.136	2.5263	21.1355	2.0935	21.1243	2.6453	21.0298	2.0647	21.136	2.6897	21.136	2.1506
21.0511	1.9676	21.0504	2.3825	21.056	2.234	21.0443	2.26	21.1631	2.5254	21.1626	2.0944	21.1514	2.6447	21.0568	2.0656	21.1631	2.6888	21.1631	2.1515
21.0781	1.9667	21.0774	2.3837	21.0829	2.233	21.0712	2.2609	21.1902	2.5244	21.1897	2.0951	21.1785	2.6438	21.0837	2.0669	21.1902	2.6878	21.1902	2.1521
21.105	1.9658	21.1044	2.3846	21.1099	2.2321	21.0981	2.2619	21.2173	2.5235	21.2168	2.096	21.2056	2.6429	21.1107	2.0675	21.2173	2.6869	21.2173	2.153
21.1319	1.9649	21.1313	2.3852	21.1368	2.2315	21.1251	2.2628	21.2444	2.5223	21.2439	2.0969	21.2328	2.6419	21.1377	2.0684	21.2444	2.6853	21.2444	2.1543
21.1589	1.9636	21.1583	2.3862	21.1638	2.2305	21.152	2.2637	21.2715	2.5213	21.271	2.0979	21.2599	2.6413	21.1646	2.069	21.2715	2.6844	21.2715	2.1549
21.1859	1.9627	21.1852	2.3871	21.1908	2.2296	21.1789	2.265	21.2986	2.5204	21.2981	2.0988	21.2869	2.6404	21.1916	2.07	21.2986	2.6835	21.2986	2.1558
21.2128	1.9618	21.2122	2.388	21.2177	2.2287	21.2059	2.2656	21.3257	2.5192	21.3252	2.0997	21.314	2.6395	21.2185	2.0709	21.3257	2.6822	21.3257	2.1568
21.2397	1.9608	21.2392	2.3887	21.2447	2.2278	21.2328	2.2665	21.3528	2.5182	21.3523	2.1006	21.3411	2.6385	21.2455	2.0715	21.3528	2.6813	21.3528	2.1574
21.2667	1.9596	21.2661	2.3896	21.2717	2.2268	21.2596	2.2674	21.3798	2.5173	21.3794	2.1013	21.3682	2.6376	21.2725	2.0724	21.3799	2.6801	21.3799	2.1583
21.2936	1.9587	21.2931	2.3905	21.2986	2.2256	21.2866	2.2684	21.4069	2.5164	21.4065	2.1022	21.3953	2.6367	21.2995	2.0731	21.407	2.6791	21.407	2.1592
21.3206	1.9577	21.3201	2.3914	21.3256	2.225	21.3135	2.269	21.434	2.5151	21.4336	2.1031	21.4224	2.6357	21.3264	2.074	21.4341	2.6779	21.4341	2.1602
21.3475	1.9568	21.347	2.3924	21.3526	2.224	21.3405	2.2699	21.4611	2.5142	21.4606	2.1041	21.4495	2.6348	21.3534	2.0749	21.4612	2.6767	21.4612	2.1608
21.3745	1.9556	21.374	2.3933	21.3795	2.2231	21.3674	2.2708	21.4882	2.5136	21.4877	2.1047	21.4765	2.6342	21.3803	2.0758	21.4883	2.6757	21.4883	2.162
21.4014	1.9546	21.401	2.3939	21.4065	2.2222	21.3943	2.2718	21.5153	2.5124	21.5148	2.1056	21.5036	2.6333	21.4073	2.0768	21.5154	2.6745	21.5154	2.163
21.4284	1.9534	21.4279	2.3949	21.4334	2.2212	21.4213	2.2727	21.5424	2.5111	21.5419	2.1068	21.5307	2.6323	21.4343	2.0774	21.5425	2.6733	21.5425	2.1636
21.4553	1.9525	21.4549	2.3958	21.4604	2.2206	21.4482	2.2736	21.5695	2.5105	21.569	2.1075	21.5577	2.6314	21.4612	2.0783	21.5696	2.6723	21.5696	2.1645
21.4823	1.9515	21.4818	2.3964	21.4874	2.2197	21.4751	2.2746	21.5966	2.5093	21.5961	2.1084	21.5848	2.6305	21.4882	2.0793	21.5967	2.6711	21.5967	2.1651
21.5093	1.9506	21.5088	2.3973	21.5143	2.2188	21.502	2.2755	21.6237	2.5086	21.6232	2.1093	21.6118	2.6295	21.5151	2.0799	21.6237	2.6698	21.6237	2.1661
21.5362	1.9497	21.5358	2.3983	21.5413	2.2175	21.529	2.2761	21.6508	2.5077	21.6503	2.1099	21.6388	2.6286	21.5421	2.0808	21.6508	2.6686	21.6508	2.167
21.5632	1.9484	21.5627	2.3992	21.5683	2.2166	21.5559	2.277	21.6779	2.5068	21.6774	2.1109	21.6659	2.628	21.5691	2.0814	21.6779	2.6674	21.6779	2.1676
21.5901	1.9472	21.5897	2.4001	21.5952	2.2157	21.5828	2.278	21.705	2.5058	21.7045	2.1115	21.693	2.6271	21.5961	2.0827	21.705	2.6664	21.705	2.1685
21.617	1.9463	21.6167	2.4011	21.6222	2.215	21.6098	2.2789	21.7321	2.5049	21.7316	2.1124	21.7201	2.6261	21.623	2.0836	21.7321	2.6652	21.7321	2.1692
21.644	1.9453	21.6436	2.4017	21.6492	2.2141	21.6367	2.2798	21.7592	2.5037	21.7587	2.1134	21.7472	2.6252	21.65	2.0842	21.7592	2.664	21.7592	2.1704
21.671	1.9444	21.6706	2.4026	21.6761	2.2132	21.6636	2.2808	21.7863	2.5031	21.7858	2.1143	21.7743	2.6243	21.6769	2.0851	21.7863	2.6627	21.7863	2.1713
21.698	1.9435	21.6975	2.4032	21.7031	2.2123	21.6906	2.2817	21.8134	2.5021	21.8129	2.1152	21.8014	2.6236	21.7039	2.0858	21.8134	2.6615	21.8134	2.1719
21.7249	1.9422	21.7245	2.4042	21.73	2.2113	21.7175	2.2823	21.8405	2.5012	21.84	2.1161	21.8285	2.6224	21.7309	2.0867	21.8405	2.6605	21.8405	2.1729
21.7519	1.9413	21.7515	2.4048	21.757	2.2107	21.7444	2.2832	21.8676	2.5003	21.8671	2.1168	21.8556	2.6215	21.7578	2.0873	21.8676	2.6593	21.8676	2.1735
21.7788	1.9401	21.7785	2.4057	21.784	2.2095	21.7713	2.2842	21.8947	2.4993	21.8942	2.1177	21.8827	2.6205	21.7848	2.0882	21.8947	2.6584	21.8947	2.1744
21.8058	1.9391	21.8054	2.4063	21.8109	2.2085	21.7983	2.2851	21.9218	2.4987	21.9213	2.1183	21.9097	2.6196	21.8118	2.0892	21.9218	2.6571	21.9218	2.175
21.8327	1.9382	21.8324	2.4076	21.8379	2.2076	21.8252	2.2857	21.9489	2.4978	21.9484	2.1192	21.9368	2.619	21.8387	2.0898	21.9489	2.6562	21.9489	2.176
21.8597	1.937	21.8593	2.4082	21.8649	2.2067	21.8522	2.2867	21.976	2.4972	21.9755	2.1202	21.9639	2.6181	21.8657	2.091	21.976	2.6546	21.976	2.1766
21.8867	1.936	21.8863	2.4091	21.8918	2.2061	21.8791	2.2876	22.0031	2.4959	22.0026	2.1208	21.991	2.6171	21.8926	2.0917	22.0031	2.6537	22.0031	2.1778
21.9136	1.9351	21.9133	2.4097	21.9188	2.2051	21.906	2.2885	22.0302	2.495	22.0297	2.1217	22.0181	2.6162	21.9196	2.0926	22.0302	2.6525	22.0302	2.1785
21.9406	1.9342	21.9402	2.4107	21.9458	2.2042	21.9329	2.2894	22.0573	2.4944	22.0568	2.1227	22.0451	2.6156	21.9466	2.0935	22.0573	2.6515	22.0573	2.1794
21.9675	1.9326	21.9672	2.4113	21.9727	2.2033	21.9599	2.2904	22.0844	2.4934	22.0839	2.1236	22.0722	2.6143	21.9735	2.0941	22.0844	2.6503	22.0844	2.18
21.9944	1.9317	21.9942	2.4122	21.9997	2.202	21.9868	2.291	22.1115	2.4925	22.111	2.1242	22.0992	2.6134	22.0005	2.0951	22.1115	2.6494	22.1115	2.1809
22.0213	1.9308	22.0211	2.4128	22.0267	2.2011	22.0138	2.2919	22.1386	2.4919	22.1381	2.1251	22.1263	2.6125	22.0275	2.0957	22.1386	2.6481	22.1386	2.1816
22.0483	1.9298	22.0481	2.4138	22.0536	2.2002	22.0407	2.2925	22.1657	2.491	22.1652	2.1258	22.1534	2.6116	22.0544	2.0966	22.1657	2.6472	22.1657	2.1825
22.0752	1.9289	22.0751	2.4147	22.0806	2.1992	22.0677	2.2935	22.1928	2.4903	22.1923	2.1267	22.1804	2.6109	22.0814	2.0972	22.1928	2.646	22.1928	2.1831
22.1021	1.928	22.102	2.4156	22.1075	2.1983	22.0946	2.2944	22.2199	2.4894	22.2194	2.1273	22.2075	2.61	22.1084	2.0985	22.2199	2.6447	22.2199	2.184
22.1291	1.9267	22.129	2.4162	22.1345	2.1974	22.1216	2.295	22.247	2.4888	22.2465	2.1282	22.2346	2.6091	22.1353	2.0991	22.247	2.6438	22.247	2.1847
22.156	1.9258	22.1559	2.4172	22.1615	2.1964	22.1486	2.2963	22.2741	2.4875	22.2736	2.1289	22.2617	2.6081	22.1623	2.1	22.2741	2.6426	22.2741	2.1859
22.183	1.9246	22.1829	2.4178	22.1884	2.1955	22.1755	2.2969	22.3012	2.4869	22.3007	2.1301	22.2888	2.6075	22.1892	2.101	22.3012	2.6416	22.3012	2.1865
22.2099	1.9236	22.2099	2.4187	22.2154	2.1949	22.2025	2.2978	22.3283	2.4863	22.3278	2.1307	22.3159	2.6063	22.2162	2.1016	22.3283	2.6407	22.3283	2.1875
22.2369	1.9224	22.2368	2.4193	22.2423	2.1937	22.2294	2.2987	22.3554	2.4857	22.3549	2.1316	22.3429	2.6054	22.2432	2.1025	22.3554	2.6395	22.3554	2.1881
22.2639	1.9215	22.2638	2.4203	22.2693	2.1927	22.2563	2.2994	22.3825	2.4848	22.382	2.1326	22.37	2.6044	22.2702	2.1031	22.3825	2.6382	22.3825	2.1887
22.2907	1.9205	22.2908	2.4209	22.2963	2.1918	22.2833	2.3003	22.4096	2.4841	22.4091	2.1332	22.397	2.6035	22.2971	2.1041	22.4096	2.6373	22.4096	2.1896
22.3176	1.9196	22.3177	2.4218	22.3233	2.1909	22.3102	2.3012	22.4367	2.4832	22.4362	2.1338	22.4241	2.6026	22.3241	2.1047	22.4367	2.636	22.4367	2.1902
22.3446	1.9187	22.3447	2.4228	22.3502	2.1899	22.3371	2.3018	22.4638	2.4826	22.4633	2.1347	22.4512	2.6019	22.351	2.1056	22.4638	2.6351	22.4638	2.1912
22.3716	1.9174	22.3716	2.4234	22.3772	2.189	22.3641	2.3028	22.4909	2.482	22.4904	2.1357	22.4783	2.601	22.378	2.1065	22.4909	2.6342	22.4909	2.1918
22.3986	1.9162	22.3986	2.4243	22.4041	2.1881	22.391	2.304	22.5179	2.481	22.5175	2.1363	22.5054	2.6001	22.405	2.1075	22.518	2.6333	22.518	2.1924
22.4255	1.9153	22.4255	2.4249	22.4311	2.1871	22.418	2.3046	22.545	2.4801	22.5446	2.1369	22.5325	2.5988	22.4319	2.1081	22.5451	2.6323	22.5451	2.1937
22.4525	1.9143	22.4525	2.4259	22.4581	2.1859	22.4449	2.3056	22.5721	2.4795	22.5717	2.1382	22.5595	2.5979	22.4589	2.109	22.5722	2.6308	22.5722	2.1943
22.4794	1.9134	22.4795	2.4265	22.485	2.185	22.4718	2.3062	22.5992	2.4786	22.5987	2.1388	22.5866	2.597	22.4858	2.1096	22.5993	2.6298	22.5993	2.1952
22.5063	1.9125	22.5065	2.4274	22.512	2.184	22.4988	2.3071	22.6263	2.4779	22.6258	2.1397	22.6137	2.5964	22.5128	2.1106	22.6264	2.6289	22.6264	2.1958
22.5333	1.9115	22.5334	2.428	22.539	2.1831	22.5257	2.308	22.6534	2.4773	22.6529	2.1403	22.6408	2.5954	22.5398	2.1112	22.6535	2.628	22.6535	2.1964
22.5602	1.9106	22.5604	2.429	22.5659	2.1822	22.5527	2.3087	22.6805	2.4767	22.68	2.1413	22.6679	2.5945	22.5667	2.1121	22.6806	2.6271	22.6806	2.1974
22.5871	1.9097	22.5873	2.4296	22.5929	2.1812	22.5796	2.3096	22.7076	2.4758	22.7071	2.1419	22.695	2.5936	22.5937	2.1127	22.7077	2.6258	22.7077	2.198
22.6141	1.9081	22.6143	2.4308	22.6199	2.1803	22.6065	2.3102	22.7347	2.4751	22.7342	2.1428	22.7221	2.5926	22.6207	2.1137	22.7347	2.6249	22.7347	2.1986
22.6411	1.9072	22.6412	2.4314	22.6468	2.1794	22.6334	2.3111	22.7618	2.4745	22.7613	2.1434	22.7492	2.5917	22.6476	2.1146	22.7618	2.624	22.7618	2.1995
22.6681	1.9063	22.6682	2.4324	22.6738	2.1781	22.6603	2.3124	22.7889	2.4739	22.7884	2.1444	22.7763	2.5908	22.6746	2.1155	22.7889	2.6227	22.7889	2.2002
22.695	1.9053	22.6952	2.433	22.7007	2.1775	22.6873	2.313	22.816	2.4733	22.8155	2.145	22.8034	2.5899	22.7016	2.1161	22.816	2.6218	22.816	2.2008
22.722	1.9044	22.7221	2.4339	22.7277	2.1763	22.7142	2.3139	22.8431	2.472	22.8426	2.1459	22.8305	2.5889	22.7285	2.1171	22.8431	2.6209	22.8431	2.202
22.7489	1.9035	22.7491	2.4345	22.7547	2.1754	22.7411	2.3149	22.8702	2.4714	22.8697	2.1468	22.8576	2.588	22.7555	2.1177	22.8702	2.6199	22.8702	2.2026
22.7759	1.9025	22.7761	2.4355	22.7816	2.1747	22.768	2.3155	22.8973	2.4708	22.8968	2.1475	22.8846	2.5871	22.7825	2.1186	22.8973	2.619	22.8973	2.2036
22.8028	1.9016	22.803	2.4361	22.8086	2.1738	22.7949	2.3164	22.9244	2.4702	22.9239	2.1484	22.9117	2.5864	22.8094	2.1192	22.9244	2.6181	22.9244	2.2042
22.8298	1.9004	22.83	2.4367	22.8356	2.1729	22.8218	2.3173	22.9515	2.4696	22.951	2.149	22.9388	2.5855	22.8364	2.1202	22.9515	2.6171	22.9515	2.2048
22.8567	1.8994	22.8569	2.4376	22.8625	2.1719	22.8488	2.318	22.9786	2.4686	22.9781	2.1499	22.9659	2.5846	22.8633	2.1208	22.9786	2.6162	22.9786	2.2057
22.8837	1.8985	22.8839	2.4386	22.8895	2.171	22.8757	2.3189	23.0057	2.468	23.0052	2.1506	22.993	2.5833	22.8903	2.1217	23.0057	2.615	23.0057	2.2064
22.9107	1.8976	22.9108	2.4395	22.9164	2.1698	22.9026	2.3201	23.0328	2.4674	23.0323	2.1512	23.0201	2.5824	22.9173	2.1227	23.0328	2.614	23.0328	2.207
22.9376	1.8967	22.9378	2.4401	22.9434	2.1688	22.9295	2.3208	23.0599	2.4668	23.0594	2.1521	23.0471	2.5818	22.9442	2.1233	23.0599	2.6131	23.0599	2.2079
22.9646	1.8957	22.9648	2.441	22.9704	2.1679	22.9565	2.3217	23.087	2.4662	23.0865	2.1527	23.0742	2.5809	22.9712	2.1242	23.087	2.6122	23.087	2.2085
22.9915	1.8948	22.9917	2.4417	22.9974	2.167	22.9834	2.3226	23.1141	2.4652	23.1136	2.154	23.1013	2.5799	22.9982	2.1248	23.1141	2.6112	23.1141	2.2095
23.0185	1.8939	23.0187	2.4426	23.0243	2.1661	23.0103	2.3235	23.1412	2.4643	23.1407	2.1546	23.1283	2.579	23.0251	2.1258	23.1412	2.6103	23.1412	2.2104
23.0454	1.8926	23.0457	2.4432	23.0513	2.1651	23.0373	2.3242	23.1683	2.4637	23.1678	2.1555	23.1554	2.5781	23.0521	2.1264	23.1683	2.6097	23.1683	2.211
23.0724	1.8917	23.0726	2.4441	23.0782	2.1642	23.0642	2.3251	23.1954	2.4631	23.1949	2.1561	23.1825	2.5771	23.0791	2.1273	23.1954	2.6088	23.1954	2.2116
23.0993	1.8911	23.0996	2.4451	23.1052	2.1633	23.0911	2.326	23.2225	2.4624	23.222	2.1568	23.2095	2.5765	23.106	2.1279	23.2225	2.6078	23.2225	2.2123
23.1262	1.8901	23.1266	2.4457	23.1322	2.162	23.1181	2.3266	23.2496	2.4618	23.2491	2.1577	23.2366	2.5753	23.133	2.1285	23.2496	2.6066	23.2496	2.2132
23.1532	1.8892	23.1535	2.4469	23.1591	2.1611	23.145	2.3279	23.2767	2.4609	23.2762	2.1583	23.2636	2.5744	23.1599	2.1295	23.2767	2.6057	23.2767	2.2138
23.1801	1.8883	23.1805	2.4476	23.1861	2.1602	23.172	2.3288	23.3038	2.4603	23.3033	2.1592	23.2907	2.5734	23.1869	2.1304	23.3038	2.6047	23.3038	2.2144
23.2071	1.8874	23.2074	2.4485	23.213	2.1592	23.1989	2.3294	23.3309	2.4596	23.3304	2.1599	23.3178	2.5725	23.2139	2.1313	23.3309	2.6041	23.3309	2.215
23.234	1.8864	23.2344	2.4491	23.24	2.1583	23.2258	2.3304	23.358	2.459	23.3575	2.1608	23.3449	2.5716	23.2409	2.132	23.358	2.6032	23.358	2.216
23.2609	1.8858	23.2614	2.45	23.267	2.1574	23.2528	2.3313	23.3851	2.4584	23.3846	2.1617	23.372	2.5706	23.2678	2.1326	23.3851	2.6023	23.3851	2.2166
23.2879	1.8846	23.2883	2.4507	23.294	2.1564	23.2797	2.3319	23.4122	2.4575	23.4117	2.1623	23.3991	2.5697	23.2948	2.1335	23.4122	2.6013	23.4122	2.2175
23.3149	1.8836	23.3153	2.4516	23.3209	2.1555	23.3066	2.3328	23.4393	2.4569	23.4388	2.1633	23.4262	2.5691	23.3218	2.1341	23.4393	2.6007	23.4393	2.2185
23.3418	1.883	23.3423	2.4522	23.3479	2.1543	23.3336	2.3338	23.4664	2.4559	23.4659	2.1639	23.4533	2.5682	23.3487	2.1351	23.4664	2.5998	23.4664	2.2191
23.3688	1.8821	23.3692	2.4531	23.3748	2.1533	23.3606	2.3344	23.4935	2.4553	23.493	2.1648	23.4804	2.5669	23.3757	2.1357	23.4935	2.5985	23.4935	2.2197
23.3957	1.8812	23.3962	2.4538	23.4018	2.1524	23.3875	2.3356	23.5206	2.4544	23.5201	2.1654	23.5075	2.566	23.4026	2.1366	23.5206	2.5976	23.5206	2.2206
23.4227	1.8802	23.4231	2.455	23.4288	2.1515	23.4145	2.3366	23.5477	2.4538	23.5472	2.1664	23.5346	2.5651	23.4296	2.1372	23.5477	2.597	23.5477	2.2212
23.4496	1.8796	23.4501	2.4556	23.4557	2.1506	23.4414	2.3372	23.5748	2.4531	23.5743	2.167	23.5617	2.5644	23.4566	2.1382	23.5748	2.5961	23.5748	2.2219
23.4766	1.8787	23.4771	2.4565	23.4827	2.1496	23.4683	2.3381	23.6019	2.4522	23.6014	2.1676	23.5887	2.5635	23.4836	2.1391	23.6019	2.5954	23.6019	2.2225
23.5035	1.8777	23.5041	2.4575	23.5097	2.1487	23.4952	2.339	23.6289	2.4516	23.6285	2.1685	23.6158	2.5626	23.5105	2.1397	23.629	2.5945	23.629	2.2234
23.5305	1.8768	23.531	2.4581	23.5366	2.1478	23.5221	2.34	23.656	2.4507	23.6556	2.1692	23.6429	2.5616	23.5375	2.1403	23.6561	2.5936	23.6561	2.224
23.5574	1.8759	23.558	2.459	23.5636	2.1465	23.5491	2.3406	23.6831	2.45	23.6827	2.1704	23.6699	2.5607	23.5644	2.1413	23.6832	2.593	23.6832	2.225
23.5844	1.875	23.5849	2.4596	23.5906	2.1456	23.576	2.3415	23.7102	2.4494	23.7097	2.171	23.697	2.5595	23.5914	2.1419	23.7103	2.592	23.7103	2.2259
23.6114	1.8743	23.6119	2.4606	23.6175	2.1447	23.603	2.3425	23.7373	2.4482	23.7368	2.1719	23.7241	2.5589	23.6184	2.1425	23.7374	2.5911	23.7374	2.2265
23.6383	1.8734	23.6389	2.4612	23.6445	2.1437	23.6299	2.3431	23.7644	2.4476	23.7639	2.1726	23.7511	2.5579	23.6453	2.1434	23.7645	2.5902	23.7645	2.2271
23.6652	1.8728	23.6658	2.4624	23.6714	2.1428	23.6568	2.3443	23.7915	2.4466	23.791	2.1732	23.7782	2.557	23.6723	2.144	23.7916	2.5892	23.7916	2.2278
23.6922	1.8718	23.6928	2.4634	23.6984	2.1419	23.6838	2.3453	23.8186	2.446	23.8181	2.1741	23.8053	2.5561	23.6993	2.145	23.8187	2.5886	23.8187	2.2287
23.7191	1.8709	23.7197	2.464	23.7254	2.1409	23.7107	2.3459	23.8457	2.4451	23.8452	2.1747	23.8323	2.5551	23.7262	2.1459	23.8458	2.588	23.8458	2.2293
23.7461	1.8703	23.7467	2.4649	23.7523	2.14	23.7376	2.3468	23.8728	2.4441	23.8723	2.1757	23.8594	2.5542	23.7532	2.1465	23.8728	2.5871	23.8728	2.2299
23.7731	1.8691	23.7736	2.4655	23.7793	2.1388	23.7645	2.3477	23.8999	2.4435	23.8994	2.1763	23.8864	2.5536	23.7801	2.1475	23.8999	2.5861	23.8999	2.2305
23.8001	1.8684	23.8005	2.4665	23.8063	2.1378	23.7915	2.3484	23.927	2.4426	23.9265	2.1769	23.9135	2.5527	23.8071	2.1481	23.927	2.5855	23.927	2.2315
23.827	1.8678	23.8275	2.4671	23.8332	2.1369	23.8184	2.3493	23.9541	2.442	23.9536	2.1781	23.9406	2.5514	23.8341	2.1487	23.9541	2.5846	23.9541	2.2321
23.8539	1.8669	23.8545	2.468	23.8602	2.136	23.8454	2.3502	23.9812	2.441	23.9807	2.1791	23.9676	2.5505	23.861	2.1496	23.9812	2.584	23.9812	2.233
23.8809	1.8663	23.8814	2.4689	23.8871	2.1351	23.8724	2.3515	24.0083	2.4398	24.0078	2.1797	23.9947	2.5496	23.888	2.1502	24.0083	2.5827	24.0083	2.234
23.9078	1.8653	23.9084	2.4696	23.9141	2.1341	23.8993	2.3521	24.0354	2.4392	24.0349	2.1803	24.0218	2.5489	23.915	2.1509	24.0354	2.5821	24.0354	2.2346
23.9347	1.8647	23.9353	2.4708	23.9411	2.1332	23.9262	2.353	24.0625	2.4383	24.062	2.1812	24.0489	2.548	23.9419	2.1518	24.0625	2.5815	24.0625	2.2352
23.9617	1.8641	23.9623	2.4714	23.9681	2.1323	23.9532	2.3539	24.0896	2.4373	24.0891	2.1819	24.076	2.5471	23.9689	2.1524	24.0896	2.5806	24.0896	2.2358
23.9887	1.8632	23.9892	2.4724	23.995	2.1313	23.9801	2.3549	24.1167	2.4364	24.1162	2.1828	24.1031	2.5461	23.9959	2.1533	24.1167	2.5799	24.1167	2.2367
24.0156	1.8625	24.0162	2.4733	24.022	2.1301	24.007	2.3555	24.1438	2.4355	24.1433	2.1834	24.1302	2.5452	24.0228	2.1543	24.1438	2.579	24.1438	2.2374
24.0426	1.8616	24.0431	2.4739	24.0489	2.1292	24.0339	2.3564	24.1709	2.4345	24.1704	2.184	24.1573	2.5446	24.0498	2.1549	24.1709	2.5784	24.1709	2.238
24.0696	1.8607	24.0701	2.4748	24.0759	2.1282	24.0608	2.3573	24.198	2.4339	24.1975	2.185	24.1844	2.5434	24.0767	2.1558	24.198	2.5778	24.198	2.2389
24.0965	1.8601	24.097	2.4755	24.1029	2.1273	24.0877	2.358	24.2251	2.433	24.2246	2.1859	24.2115	2.5424	24.1037	2.1564	24.2251	2.5768	24.2251	2.2395
24.1235	1.8591	24.124	2.4764	24.1298	2.1264	24.1147	2.3589	24.2522	2.4317	24.2517	2.1868	24.2386	2.5415	24.1307	2.1571	24.2522	2.5762	24.2522	2.2402
24.1504	1.8585	24.151	2.4773	24.1568	2.1258	24.1416	2.3601	24.2793	2.4308	24.2788	2.1875	24.2657	2.5406	24.1576	2.158	24.2793	2.575	24.2793	2.2414
24.1774	1.8579	24.1779	2.4782	24.1838	2.1248	24.1685	2.3611	24.3064	2.4299	24.3059	2.1884	24.2928	2.5399	24.1846	2.1586	24.3064	2.5744	24.3064	2.242
24.2043	1.8573	24.2049	2.4792	24.2107	2.1239	24.1955	2.362	24.3335	2.429	24.333	2.189	24.3198	2.539	24.2116	2.1592	24.3335	2.5737	24.3335	2.2426
24.2312	1.8563	24.2318	2.4801	24.2377	2.1227	24.2224	2.3626	24.3606	2.428	24.3601	2.1899	24.3469	2.5381	24.2385	2.1602	24.3606	2.5728	24.3606	2.2433
24.2581	1.8557	24.2588	2.4807	24.2647	2.1217	24.2493	2.3635	24.3877	2.4271	24.3872	2.1906	24.374	2.5372	24.2655	2.1608	24.3877	2.5722	24.3877	2.2442
24.2851	1.8551	24.2858	2.4817	24.2916	2.1208	24.2763	2.3645	24.4148	2.4262	24.4143	2.1915	24.4011	2.5365	24.2925	2.1617	24.4148	2.5716	24.4148	2.2448
24.312	1.8542	24.3127	2.4826	24.3186	2.1199	24.3032	2.3654	24.4419	2.4252	24.4414	2.1921	24.4281	2.5353	24.3194	2.1626	24.4419	2.5709	24.4419	2.2454
24.339	1.8536	24.3397	2.4832	24.3455	2.1192	24.3302	2.3663	24.469	2.424	24.4685	2.1927	24.4552	2.5344	24.3464	2.1633	24.469	2.57	24.469	2.2464
24.3659	1.8526	24.3666	2.4841	24.3725	2.1183	24.3571	2.3673	24.4961	2.4231	24.4956	2.194	24.4822	2.5334	24.3733	2.1642	24.4961	2.5694	24.4961	2.247
24.3928	1.8517	24.3935	2.4851	24.3995	2.1174	24.3839	2.3682	24.5232	2.4218	24.5227	2.1946	24.5093	2.5328	24.4003	2.1648	24.5232	2.5685	24.5232	2.2476
24.4198	1.8511	24.4205	2.4863	24.4264	2.1165	24.4108	2.3691	24.5503	2.4209	24.5498	2.1955	24.5363	2.5319	24.4273	2.1654	24.5503	2.5675	24.5503	2.2482
24.4467	1.8501	24.4475	2.4869	24.4534	2.1158	24.4378	2.3701	24.5774	2.42	24.5769	2.1961	24.5634	2.531	24.4542	2.1664	24.5774	2.5669	24.5774	2.2495
24.4737	1.8495	24.4744	2.4879	24.4804	2.1146	24.4647	2.3707	24.6045	2.419	24.604	2.1971	24.5905	2.5303	24.4812	2.167	24.6045	2.566	24.6045	2.2501
24.5006	1.8489	24.5014	2.4885	24.5073	2.1137	24.4917	2.3716	24.6316	2.4181	24.6311	2.1977	24.6175	2.5294	24.5082	2.1676	24.6316	2.5654	24.6316	2.2507
24.5276	1.848	24.5283	2.4894	24.5343	2.113	24.5186	2.3725	24.6587	2.4172	24.6582	2.1986	24.6446	2.5285	24.5351	2.1685	24.6587	2.5647	24.6587	2.2516
24.5545	1.8474	24.5553	2.4903	24.5612	2.1121	24.5455	2.3735	24.6858	2.4159	24.6853	2.1992	24.6717	2.5275	24.5621	2.1692	24.6858	2.5638	24.6858	2.2522
24.5815	1.8467	24.5823	2.491	24.5882	2.1112	24.5724	2.3744	24.7129	2.415	24.7124	2.2002	24.6988	2.5266	24.5891	2.1704	24.7129	2.5632	24.7129	2.2529
24.6084	1.8458	24.6092	2.4919	24.6152	2.1103	24.5994	2.3753	24.74	2.4138	24.7395	2.2008	24.7259	2.5257	24.616	2.171	24.74	2.5626	24.74	2.2538
24.6353	1.8449	24.6362	2.4928	24.6421	2.1096	24.6263	2.3763	24.767	2.4128	24.7666	2.202	24.753	2.5248	24.643	2.1716	24.7671	2.562	24.7671	2.2544
24.6623	1.8443	24.6631	2.4937	24.6691	2.1087	24.6532	2.3772	24.7941	2.4119	24.7937	2.2026	24.7801	2.5241	24.6699	2.1726	24.7942	2.561	24.7942	2.255
24.6892	1.8433	24.6901	2.4947	24.6961	2.1078	24.6802	2.3778	24.8212	2.411	24.8208	2.2036	24.8071	2.5232	24.6969	2.1732	24.8213	2.5604	24.8213	2.256
24.7161	1.8427	24.717	2.4956	24.723	2.1068	24.7071	2.3787	24.8483	2.41	24.8478	2.2042	24.8342	2.5226	24.7239	2.1738	24.8484	2.5595	24.8484	2.2569
24.743	1.8421	24.744	2.4965	24.75	2.1059	24.7341	2.3797	24.8754	2.4091	24.8749	2.2048	24.8613	2.5217	24.7508	2.1747	24.8755	2.5585	24.8755	2.2578
24.77	1.8415	24.7709	2.4972	24.777	2.105	24.761	2.3806	24.9025	2.4079	24.902	2.2057	24.8884	2.5207	24.7778	2.1754	24.9026	2.5579	24.9026	2.2584
24.797	1.8405	24.7979	2.4981	24.8039	2.1041	24.788	2.3815	24.9296	2.4066	24.9291	2.2067	24.9155	2.5195	24.8048	2.1763	24.9297	2.5573	24.9297	2.2591
24.8239	1.8399	24.8249	2.499	24.8309	2.1034	24.8148	2.3821	24.9567	2.4057	24.9562	2.2073	24.9426	2.5189	24.8317	2.1769	24.9568	2.5567	24.9568	2.26
24.8508	1.8393	24.8519	2.5	24.8578	2.1028	24.8418	2.3834	24.9838	2.4048	24.9833	2.2079	24.9696	2.5179	24.8587	2.1778	24.9839	2.5558	24.9839	2.2606
24.8778	1.8384	24.8788	2.5006	24.8848	2.1019	24.8687	2.3843	25.0109	2.4038	25.0104	2.2092	24.9967	2.5173	24.8856	2.1788	25.0109	2.5551	25.0109	2.2612
24.9047	1.8377	24.9058	2.5018	24.9118	2.101	24.8956	2.3852	25.038	2.4029	25.0375	2.2098	25.0238	2.5164	24.9126	2.1794	25.038	2.5545	25.038	2.2622
24.9317	1.8368	24.9327	2.5027	24.9388	2.1	24.9225	2.3862	25.0651	2.402	25.0646	2.2107	25.0509	2.5158	24.9396	2.18	25.0651	2.5536	25.0651	2.2628
24.9586	1.8359	24.9597	2.5034	24.9657	2.0991	24.9495	2.3868	25.0922	2.4007	25.0917	2.2113	25.078	2.5148	24.9666	2.1809	25.0922	2.553	25.0922	2.2637
24.9856	1.8353	24.9866	2.5043	24.9927	2.0982	24.9764	2.3877	25.1193	2.3998	25.1188	2.2123	25.1051	2.5139	24.9935	2.1816	25.1193	2.5523	25.1193	2.2646
25.0125	1.8346	25.0135	2.5052	25.0196	2.0975	25.0034	2.3887	25.1464	2.3989	25.1459	2.2129	25.1322	2.5133	25.0205	2.1825	25.1464	2.5514	25.1464	2.2656
25.0395	1.8337	25.0405	2.5058	25.0466	2.0966	25.0303	2.3893	25.1735	2.398	25.173	2.2138	25.1593	2.5124	25.0474	2.1831	25.1735	2.5505	25.1735	2.2662
25.0664	1.8331	25.0675	2.5068	25.0736	2.0957	25.0572	2.3902	25.2006	2.397	25.2001	2.2144	25.1864	2.5111	25.0744	2.184	25.2006	2.5499	25.2006	2.2671
25.0934	1.8325	25.0944	2.5077	25.1005	2.0951	25.0842	2.3914	25.2277	2.3961	25.2272	2.2154	25.2135	2.5105	25.1014	2.1847	25.2277	2.5492	25.2277	2.2677
25.1203	1.8319	25.1214	2.5083	25.1275	2.0941	25.111	2.3924	25.2548	2.3952	25.2543	2.2163	25.2405	2.5099	25.1283	2.1859	25.2548	2.5486	25.2548	2.2687
25.1473	1.8309	25.1484	2.5096	25.1545	2.0935	25.138	2.3933	25.2819	2.3942	25.2814	2.2172	25.2675	2.5089	25.1553	2.1865	25.2819	2.5477	25.2819	2.2693
25.1742	1.8303	25.1753	2.5105	25.1814	2.0926	25.1649	2.3939	25.309	2.3933	25.3085	2.2181	25.2946	2.5083	25.1823	2.1871	25.309	2.5471	25.309	2.2702
25.2012	1.8291	25.2023	2.5111	25.2084	2.092	25.1919	2.3949	25.3361	2.3921	25.3356	2.2188	25.3217	2.5074	25.2092	2.1881	25.3361	2.5465	25.3361	2.2708
25.2281	1.8284	25.2292	2.512	25.2353	2.0907	25.2188	2.3958	25.3632	2.3914	25.3627	2.2197	25.3487	2.5065	25.2362	2.1887	25.3632	2.5455	25.3632	2.2718
25.2551	1.8275	25.2562	2.5127	25.2623	2.0901	25.2458	2.3964	25.3903	2.3905	25.3898	2.2206	25.3758	2.5058	25.2632	2.1896	25.3903	2.5449	25.3903	2.273
25.282	1.8269	25.2832	2.5136	25.2893	2.0895	25.2727	2.3973	25.4174	2.3896	25.4169	2.2212	25.4029	2.5049	25.2901	2.1902	25.4174	2.5443	25.4174	2.2736
25.309	1.8263	25.3101	2.5142	25.3162	2.0886	25.2997	2.398	25.4445	2.3887	25.444	2.2222	25.43	2.504	25.3171	2.1909	25.4445	2.5434	25.4445	2.2746
25.3359	1.8253	25.3371	2.5151	25.3432	2.0879	25.3266	2.3992	25.4716	2.3877	25.4711	2.2228	25.4571	2.5031	25.344	2.1918	25.4716	2.5424	25.4716	2.2752
25.3629	1.8247	25.3641	2.5161	25.3702	2.087	25.3536	2.4001	25.4987	2.3871	25.4982	2.2237	25.4841	2.5024	25.371	2.1924	25.4987	2.5418	25.4987	2.2761
25.3898	1.8238	25.391	2.5167	25.3971	2.0864	25.3806	2.4011	25.5258	2.3862	25.5253	2.225	25.5112	2.5015	25.398	2.1937	25.5258	2.5412	25.5258	2.277
25.4167	1.8232	25.418	2.5179	25.4241	2.0855	25.4074	2.4017	25.5529	2.3849	25.5524	2.2256	25.5382	2.5009	25.4249	2.1943	25.5529	2.5403	25.5529	2.2777
25.4437	1.8222	25.445	2.5189	25.4511	2.0848	25.4344	2.4026	25.58	2.384	25.5795	2.2265	25.5653	2.5003	25.4519	2.1952	25.58	2.5396	25.58	2.2786
25.4706	1.8213	25.4719	2.5195	25.478	2.0842	25.4613	2.4035	25.6071	2.3834	25.6066	2.2271	25.5924	2.4993	25.4789	2.1958	25.6071	2.539	25.6071	2.2792
25.4976	1.8207	25.4989	2.5204	25.505	2.083	25.4882	2.4042	25.6342	2.3825	25.6337	2.2281	25.6195	2.4987	25.5058	2.1964	25.6342	2.5381	25.6342	2.2805
25.5246	1.8198	25.5258	2.521	25.5319	2.0824	25.5151	2.4051	25.6613	2.3815	25.6608	2.229	25.6466	2.4978	25.5328	2.1974	25.6613	2.5375	25.6613	2.2814
25.5515	1.8191	25.5528	2.522	25.5589	2.0814	25.5421	2.406	25.6884	2.3806	25.6879	2.2296	25.6737	2.4972	25.5597	2.198	25.6884	2.5368	25.6884	2.282
25.5785	1.8182	25.5797	2.5229	25.5859	2.0808	25.569	2.4069	25.7155	2.38	25.715	2.2305	25.7008	2.4959	25.5867	2.1989	25.7155	2.5362	25.7155	2.2829
25.6054	1.8176	25.6067	2.5235	25.6128	2.0799	25.5959	2.4079	25.7426	2.379	25.7421	2.2315	25.7278	2.4953	25.6137	2.1995	25.7426	2.535	25.7426	2.2839
25.6324	1.8167	25.6337	2.5244	25.6398	2.0793	25.6229	2.4088	25.7697	2.3784	25.7692	2.2321	25.7549	2.4947	25.6407	2.2002	25.7697	2.5344	25.7697	2.2845
25.6593	1.816	25.6606	2.5257	25.6668	2.0786	25.6498	2.4094	25.7968	2.3775	25.7963	2.2333	25.782	2.4937	25.6676	2.2014	25.7968	2.5337	25.7968	2.2854
25.6862	1.8148	25.6876	2.5263	25.6937	2.0777	25.6768	2.4104	25.8239	2.3763	25.8234	2.2343	25.8091	2.4931	25.6946	2.202	25.8239	2.5328	25.8239	2.2863
25.7132	1.8142	25.7145	2.5272	25.7207	2.0771	25.7038	2.4113	25.851	2.3756	25.8505	2.2352	25.8362	2.4922	25.7215	2.203	25.851	2.5322	25.851	2.287
25.7402	1.8133	25.7415	2.5279	25.7477	2.0762	25.7307	2.4122	25.8781	2.3747	25.8776	2.2358	25.8632	2.4916	25.7485	2.2036	25.8781	2.5316	25.8781	2.2882
25.7672	1.8126	25.7684	2.5288	25.7746	2.0752	25.7577	2.4128	25.9051	2.3741	25.9047	2.2367	25.8903	2.491	25.7755	2.2045	25.9052	2.531	25.9052	2.2891
25.794	1.8117	25.7954	2.5294	25.8016	2.0746	25.7845	2.4138	25.9322	2.3732	25.9318	2.2377	25.9173	2.49	25.8024	2.2051	25.9323	2.53	25.9323	2.2898
25.821	1.8111	25.8223	2.5303	25.8285	2.0737	25.8114	2.415	25.9593	2.3725	25.9589	2.2386	25.9444	2.4894	25.8294	2.2061	25.9594	2.5294	25.9594	2.2907
25.8479	1.8102	25.8493	2.5313	25.8555	2.0731	25.8383	2.4156	25.9864	2.3716	25.9859	2.2392	25.9715	2.4888	25.8563	2.2067	25.9865	2.5288	25.9865	2.2916
25.8748	1.8092	25.8762	2.5319	25.8825	2.0724	25.8652	2.4166	26.0135	2.371	26.013	2.2402	25.9986	2.4875	25.8833	2.2073	26.0136	2.5275	26.0136	2.2922
25.9018	1.8086	25.9032	2.5328	25.9095	2.0715	25.8922	2.4172	26.0406	2.3701	26.0401	2.2414	26.0256	2.4869	25.9103	2.2082	26.0407	2.5269	26.0407	2.2932
25.9287	1.8074	25.9301	2.5337	25.9364	2.0709	25.9191	2.4181	26.0677	2.3691	26.0672	2.242	26.0527	2.4863	25.9373	2.2092	26.0678	2.5263	26.0678	2.2941
25.9556	1.8067	25.9571	2.5347	25.9634	2.0703	25.946	2.4187	26.0948	2.3682	26.0943	2.2429	26.0798	2.4854	25.9642	2.2101	26.0949	2.5254	26.0949	2.2947
25.9826	1.8058	25.984	2.5353	25.9903	2.0696	25.9729	2.4197	26.1219	2.3676	26.1214	2.2439	26.1068	2.4848	25.9912	2.2107	26.122	2.5248	26.122	2.2956
26.0095	1.8052	26.011	2.5359	26.0173	2.0687	25.9998	2.4206	26.149	2.367	26.1485	2.2448	26.1339	2.4838	26.0181	2.2116	26.149	2.5238	26.149	2.2966
26.0365	1.8043	26.038	2.5368	26.0443	2.0681	26.0267	2.4212	26.1761	2.366	26.1756	2.2454	26.1609	2.4832	26.0451	2.2123	26.1761	2.5232	26.1761	2.2975
26.0634	1.8036	26.0649	2.5375	26.0712	2.0669	26.0536	2.4221	26.2032	2.3654	26.2027	2.2464	26.188	2.4826	26.0721	2.2132	26.2032	2.5223	26.2032	2.2984
26.0904	1.8027	26.0919	2.5384	26.0982	2.0662	26.0805	2.4231	26.2303	2.3648	26.2298	2.2473	26.2151	2.482	26.099	2.2138	26.2303	2.5217	26.2303	2.2991
26.1173	1.8021	26.1188	2.539	26.1252	2.0656	26.1074	2.424	26.2574	2.3642	26.2569	2.2479	26.2422	2.481	26.126	2.2144	26.2574	2.521	26.2574	2.3
26.1443	1.8012	26.1458	2.5396	26.1521	2.0647	26.1343	2.4246	26.2845	2.3635	26.284	2.2491	26.2693	2.4801	26.153	2.2154	26.2845	2.5198	26.2845	2.3006
26.1713	1.8002	26.1727	2.5406	26.1791	2.0641	26.1613	2.4255	26.3116	2.3626	26.3111	2.2501	26.2964	2.4795	26.1799	2.216	26.3116	2.5192	26.3116	2.3015
26.1982	1.7993	26.1997	2.5418	26.206	2.0634	26.1882	2.4262	26.3387	2.362	26.3382	2.251	26.3234	2.4789	26.2069	2.2172	26.3387	2.5182	26.3387	2.3025
26.2251	1.7984	26.2267	2.5424	26.233	2.0625	26.2151	2.4271	26.3658	2.3611	26.3653	2.2519	26.3505	2.4779	26.2339	2.2178	26.3658	2.5176	26.3658	2.3031
26.2521	1.7974	26.2536	2.5434	26.26	2.0619	26.242	2.4277	26.3929	2.3601	26.3924	2.2526	26.3776	2.4773	26.2608	2.2188	26.3929	2.5167	26.3929	2.3043
26.279	1.7968	26.2806	2.544	26.2869	2.061	26.269	2.4286	26.42	2.3595	26.4195	2.2535	26.4046	2.4767	26.2878	2.2194	26.42	2.5158	26.42	2.3049
26.3059	1.7959	26.3075	2.5446	26.3139	2.0603	26.2959	2.4296	26.4471	2.3589	26.4466	2.2541	26.4317	2.4758	26.3147	2.2203	26.4471	2.5151	26.4471	2.3059
26.3329	1.7953	26.3344	2.5455	26.3409	2.0594	26.3228	2.4305	26.4742	2.3583	26.4737	2.255	26.4588	2.4751	26.3417	2.2209	26.4742	2.5142	26.4742	2.3065
26.3598	1.7943	26.3614	2.5461	26.3678	2.0585	26.3497	2.4314	26.5013	2.3577	26.5008	2.256	26.4859	2.4745	26.3687	2.2216	26.5013	2.5133	26.5013	2.3074
26.3867	1.7937	26.3883	2.5471	26.3948	2.0579	26.3767	2.4321	26.5284	2.357	26.5279	2.2572	26.513	2.4736	26.3956	2.2225	26.5284	2.5127	26.5284	2.308
26.4137	1.7928	26.4153	2.5477	26.4218	2.0572	26.4036	2.433	26.5555	2.3561	26.555	2.2578	26.5401	2.473	26.4226	2.2231	26.5555	2.5114	26.5555	2.309
26.4407	1.7916	26.4422	2.5486	26.4487	2.0563	26.4306	2.4336	26.5826	2.3555	26.5821	2.2588	26.5672	2.472	26.4496	2.224	26.5826	2.5105	26.5826	2.3096
26.4676	1.7906	26.4691	2.5496	26.4757	2.0557	26.4575	2.4345	26.6097	2.3549	26.6092	2.2597	26.5943	2.4714	26.4765	2.225	26.6097	2.5096	26.6097	2.3105
26.4946	1.79	26.4961	2.5502	26.5026	2.0551	26.4843	2.4352	26.6368	2.3542	26.6363	2.2603	26.6213	2.4708	26.5035	2.2259	26.6368	2.5086	26.6368	2.3111
26.5215	1.7891	26.523	2.5511	26.5296	2.0541	26.5112	2.4361	26.6639	2.3536	26.6634	2.2612	26.6484	2.4699	26.5304	2.2265	26.6639	2.5077	26.6639	2.3124
26.5484	1.7881	26.55	2.5517	26.5566	2.0535	26.5382	2.4367	26.691	2.3527	26.6905	2.2622	26.6755	2.4693	26.5574	2.2271	26.691	2.5071	26.691	2.313
26.5754	1.7875	26.5769	2.5523	26.5836	2.0526	26.5651	2.4376	26.7181	2.3521	26.7176	2.2628	26.7025	2.4686	26.5844	2.2281	26.7181	2.5062	26.7181	2.3136
26.6023	1.7866	26.6039	2.5533	26.6105	2.0517	26.5921	2.4386	26.7452	2.3515	26.7447	2.2637	26.7296	2.4677	26.6114	2.2287	26.7452	2.5052	26.7452	2.3146
26.6292	1.7857	26.6308	2.5539	26.6375	2.051	26.619	2.4395	26.7723	2.3508	26.7718	2.265	26.7567	2.4671	26.6383	2.2296	26.7723	2.504	26.7723	2.3155
26.6562	1.785	26.6578	2.5545	26.6644	2.0501	26.6459	2.4401	26.7993	2.3502	26.7989	2.2656	26.7838	2.4665	26.6653	2.2302	26.7994	2.5031	26.7994	2.3161
26.6832	1.7841	26.6847	2.5554	26.6914	2.0495	26.6728	2.441	26.8265	2.3496	26.826	2.2665	26.8108	2.4658	26.6922	2.2312	26.8265	2.5021	26.8265	2.317
26.7101	1.7832	26.7117	2.5561	26.7184	2.0486	26.6997	2.4417	26.8536	2.349	26.8531	2.2671	26.8379	2.4649	26.7192	2.2318	26.8536	2.5012	26.8536	2.3177
26.737	1.7823	26.7387	2.557	26.7453	2.0479	26.7266	2.4426	26.8807	2.3484	26.8802	2.2681	26.8649	2.464	26.7462	2.2324	26.8807	2.5003	26.8807	2.3183
26.7639	1.7813	26.7656	2.5579	26.7723	2.0473	26.7535	2.4432	26.9078	2.3477	26.9073	2.269	26.892	2.4634	26.7731	2.2336	26.9078	2.4993	26.9078	2.3192
26.7909	1.7807	26.7925	2.5585	26.7992	2.0464	26.7805	2.4441	26.9349	2.3471	26.9344	2.2696	26.9191	2.4627	26.8001	2.2343	26.9349	2.4984	26.9349	2.3201
26.8179	1.7798	26.8195	2.5592	26.8262	2.0458	26.8074	2.4448	26.962	2.3465	26.9615	2.2705	26.9462	2.4618	26.827	2.2352	26.962	2.4975	26.962	2.3211
26.8449	1.7788	26.8464	2.5601	26.8532	2.0448	26.8343	2.4457	26.9891	2.3459	26.9886	2.2712	26.9733	2.4612	26.854	2.2358	26.9891	2.4959	26.9891	2.3217
26.8718	1.7782	26.8734	2.5607	26.8801	2.0442	26.8612	2.4466	27.0161	2.3449	27.0157	2.2724	27.0004	2.4606	26.881	2.2364	27.0162	2.495	27.0162	2.3223
26.8987	1.7773	26.9003	2.5613	26.9071	2.0433	26.8882	2.4476	27.0432	2.3443	27.0428	2.2733	27.0275	2.46	26.908	2.2374	27.0433	2.4941	27.0433	2.3232
26.9257	1.7767	26.9273	2.5623	26.9341	2.0424	26.9151	2.4482	27.0703	2.3437	27.0699	2.2739	27.0546	2.459	26.9349	2.238	27.0704	2.4931	27.0704	2.3239
26.9526	1.7754	26.9542	2.5629	26.961	2.0414	26.9421	2.4491	27.0974	2.3434	27.097	2.2749	27.0817	2.4584	26.9619	2.2389	27.0975	2.4922	27.0975	2.3248
26.9796	1.7748	26.9812	2.5635	26.988	2.0408	26.969	2.4497	27.1245	2.3428	27.124	2.2755	27.1087	2.4578	26.9888	2.2395	27.1246	2.491	27.1246	2.3254
27.0065	1.7739	27.0082	2.5644	27.015	2.0402	26.9959	2.4503	27.1516	2.3421	27.1511	2.2764	27.1358	2.4569	27.0158	2.2402	27.1517	2.49	27.1517	2.326
27.0335	1.7733	27.0351	2.5654	27.0419	2.0393	27.0229	2.4513	27.1787	2.3415	27.1782	2.2774	27.1629	2.4559	27.0428	2.2414	27.1788	2.4891	27.1788	2.327
27.0605	1.7723	27.0621	2.566	27.0689	2.0386	27.0498	2.4519	27.2058	2.3409	27.2053	2.278	27.19	2.4553	27.0697	2.242	27.2059	2.4879	27.2059	2.3279
27.0874	1.7717	27.089	2.5669	27.0959	2.0377	27.0767	2.4528	27.2329	2.3403	27.2324	2.2789	27.217	2.4544	27.0967	2.2429	27.233	2.4869	27.233	2.3285
27.1144	1.7708	27.116	2.5675	27.1228	2.0371	27.1036	2.4534	27.26	2.3397	27.2595	2.2795	27.2441	2.4538	27.1237	2.2436	27.26	2.4857	27.26	2.3294
27.1413	1.7702	27.1429	2.5682	27.1498	2.0362	27.1306	2.4547	27.2871	2.339	27.2866	2.2808	27.2712	2.4531	27.1506	2.2445	27.2871	2.4848	27.2871	2.3301
27.1682	1.7692	27.1699	2.5691	27.1767	2.0352	27.1575	2.4553	27.3142	2.3384	27.3137	2.2814	27.2983	2.4525	27.1776	2.2451	27.3142	2.4838	27.3142	2.3307
27.1952	1.7686	27.1969	2.5697	27.2037	2.0343	27.1844	2.4562	27.3413	2.3378	27.3408	2.2823	27.3254	2.4516	27.2045	2.2457	27.3413	2.4829	27.3413	2.3316
27.2221	1.7674	27.2238	2.5706	27.2307	2.0337	27.2112	2.4569	27.3684	2.3372	27.3679	2.2829	27.3525	2.451	27.2315	2.2464	27.3684	2.482	27.3684	2.3322
27.2491	1.7668	27.2507	2.5713	27.2576	2.0331	27.2382	2.4578	27.3955	2.3366	27.395	2.2839	27.3795	2.4503	27.2585	2.2473	27.3955	2.481	27.3955	2.3328
27.276	1.7661	27.2777	2.5719	27.2846	2.0321	27.265	2.4584	27.4226	2.3359	27.4221	2.2845	27.4066	2.4497	27.2854	2.2479	27.4226	2.4798	27.4226	2.3338
27.3029	1.7652	27.3046	2.5728	27.3116	2.0315	27.2919	2.459	27.4497	2.3353	27.4492	2.2854	27.4336	2.4488	27.3124	2.2491	27.4497	2.4789	27.4497	2.3344
27.3299	1.7646	27.3316	2.5737	27.3385	2.0306	27.3188	2.46	27.4768	2.3347	27.4763	2.286	27.4607	2.4479	27.3394	2.2498	27.4768	2.4779	27.4768	2.335
27.3569	1.764	27.3585	2.5744	27.3655	2.0296	27.3458	2.4606	27.5039	2.3341	27.5034	2.287	27.4878	2.4469	27.3663	2.2504	27.5039	2.477	27.5039	2.3359
27.3838	1.763	27.3855	2.575	27.3925	2.029	27.3727	2.4615	27.531	2.3335	27.5305	2.2876	27.5149	2.4463	27.3933	2.2513	27.531	2.4761	27.531	2.3369
27.4108	1.7624	27.4124	2.5759	27.4194	2.0278	27.3996	2.4624	27.5581	2.3313	27.5576	2.2888	27.542	2.4457	27.4203	2.2519	27.5581	2.4751	27.5581	2.3375
27.4377	1.7618	27.4394	2.5765	27.4464	2.0272	27.4265	2.4634	27.5852	2.3307	27.5847	2.2894	27.569	2.4451	27.4472	2.2526	27.5852	2.4742	27.5852	2.3381
27.4646	1.7609	27.4663	2.5771	27.4733	2.0262	27.4535	2.464	27.6123	2.3301	27.6118	2.2904	27.5961	2.4441	27.4742	2.2535	27.6123	2.4733	27.6123	2.3387
27.4916	1.7602	27.4933	2.5781	27.5003	2.0253	27.4804	2.4649	27.6394	2.3291	27.6389	2.291	27.6232	2.4435	27.5011	2.2541	27.6394	2.472	27.6394	2.3397
27.5185	1.7593	27.5202	2.5787	27.5273	2.0247	27.5073	2.4655	27.6665	2.3285	27.666	2.2919	27.6503	2.4429	27.5281	2.2547	27.6665	2.4711	27.6665	2.3403
27.5454	1.7584	27.5472	2.5793	27.5542	2.0238	27.5342	2.4665	27.6936	2.3279	27.6931	2.2925	27.6774	2.442	27.5551	2.2553	27.6936	2.4702	27.6936	2.3409
27.5724	1.7578	27.5741	2.5799	27.5812	2.0225	27.5611	2.4671	27.7207	2.3273	27.7202	2.2935	27.7044	2.4414	27.5821	2.2566	27.7207	2.4693	27.7207	2.3415
27.5993	1.7571	27.6011	2.5812	27.6082	2.0216	27.5881	2.468	27.7478	2.3266	27.7473	2.2941	27.7315	2.4404	27.609	2.2572	27.7478	2.4683	27.7478	2.3425
27.6263	1.7565	27.628	2.5818	27.6351	2.021	27.615	2.4686	27.7749	2.326	27.7744	2.2947	27.7586	2.4395	27.636	2.2581	27.7749	2.4674	27.7749	2.3431
27.6532	1.7556	27.655	2.5827	27.6621	2.0197	27.6419	2.4696	27.802	2.3254	27.8015	2.2956	27.7856	2.4389	27.6629	2.2588	27.802	2.4665	27.802	2.344
27.6802	1.755	27.682	2.5833	27.6891	2.0191	27.6689	2.4705	27.8291	2.3248	27.8286	2.2966	27.8127	2.4383	27.6899	2.2594	27.8291	2.4658	27.8291	2.3446
27.7071	1.7544	27.7089	2.584	27.716	2.0182	27.6958	2.4714	27.8562	2.3242	27.8557	2.2975	27.8398	2.4373	27.7169	2.2603	27.8562	2.4649	27.8562	2.3453
27.7341	1.7534	27.7359	2.5849	27.743	2.0172	27.7228	2.472	27.8833	2.3235	27.8828	2.2981	27.8668	2.4367	27.7438	2.2609	27.8833	2.4637	27.8833	2.3462
27.761	1.7528	27.7629	2.5855	27.7699	2.0166	27.7497	2.473	27.9104	2.3229	27.9099	2.2991	27.8939	2.4361	27.7708	2.2615	27.9104	2.4627	27.9104	2.3468
27.788	1.7519	27.7898	2.5861	27.7969	2.0157	27.7766	2.4736	27.9375	2.3223	27.937	2.2997	27.921	2.4355	27.7978	2.2625	27.9375	2.4618	27.9375	2.3474
27.8149	1.7513	27.8167	2.5871	27.8239	2.0148	27.8035	2.4745	27.9646	2.3214	27.9641	2.3003	27.948	2.4345	27.8247	2.2631	27.9646	2.4612	27.9646	2.348
27.8418	1.7506	27.8437	2.5877	27.8508	2.0141	27.8304	2.4751	27.9917	2.3208	27.9912	2.3012	27.9751	2.4336	27.8517	2.2637	27.9917	2.4603	27.9917	2.3487
27.8688	1.75	27.8706	2.5886	27.8778	2.0132	27.8573	2.4761	28.0188	2.3201	28.0183	2.3018	28.0022	2.433	27.8786	2.2646	28.0188	2.4593	28.0188	2.3496
27.8957	1.7494	27.8976	2.5895	27.9048	2.0126	27.8843	2.4767	28.0459	2.3195	28.0454	2.3025	28.0293	2.4321	27.9056	2.2656	28.0459	2.4584	28.0459	2.3502
27.9227	1.7488	27.9246	2.5902	27.9317	2.0114	27.9112	2.4773	28.073	2.3189	28.0725	2.3034	28.0563	2.4311	27.9326	2.2662	28.073	2.4575	28.073	2.3508
27.9496	1.7478	27.9515	2.5908	27.9587	2.0104	27.9381	2.4786	28.1001	2.3183	28.0996	2.3043	28.0834	2.4305	27.9595	2.2668	28.1001	2.4569	28.1001	2.3518
27.9766	1.7472	27.9785	2.5917	27.9856	2.0098	27.965	2.4795	28.1272	2.3177	28.1267	2.3049	28.1105	2.4299	27.9865	2.2674	28.1272	2.4556	28.1272	2.3524
28.0035	1.7466	28.0054	2.5923	28.0126	2.0089	27.9919	2.4801	28.1542	2.317	28.1538	2.3059	28.1376	2.4293	28.0135	2.2684	28.1543	2.4547	28.1543	2.353
28.0304	1.746	28.0324	2.5933	28.0396	2.0079	28.0188	2.481	28.1813	2.3164	28.1809	2.3065	28.1647	2.4283	28.0404	2.269	28.1814	2.4538	28.1814	2.3536
28.0574	1.7454	28.0593	2.5939	28.0666	2.0073	28.0457	2.4817	28.2084	2.3158	28.208	2.3071	28.1917	2.4277	28.0674	2.2696	28.2085	2.4531	28.2085	2.3546
28.0844	1.7447	28.0862	2.5948	28.0935	2.0064	28.0727	2.4826	28.2355	2.3149	28.235	2.308	28.2188	2.4268	28.0944	2.2705	28.2356	2.4522	28.2356	2.3552
28.1113	1.7438	28.1131	2.5954	28.1205	2.0058	28.0996	2.4832	28.2626	2.3142	28.2621	2.3087	28.2459	2.4262	28.1213	2.2712	28.2627	2.4516	28.2627	2.3558
28.1383	1.7432	28.1401	2.5961	28.1474	2.0048	28.1265	2.4841	28.2897	2.3133	28.2892	2.3096	28.273	2.4255	28.1483	2.2718	28.2898	2.4507	28.2898	2.3564
28.1653	1.7426	28.167	2.5973	28.1744	2.0036	28.1534	2.4848	28.3168	2.3127	28.3163	2.3102	28.3	2.4243	28.1752	2.2727	28.3169	2.45	28.3169	2.357
28.1922	1.742	28.194	2.5979	28.2014	2.003	28.1803	2.486	28.3439	2.3118	28.3434	2.3108	28.3271	2.4237	28.2022	2.2733	28.344	2.4491	28.344	2.3577
28.2192	1.7416	28.2209	2.5985	28.2283	2.0021	28.2073	2.4866	28.371	2.3111	28.3705	2.3121	28.3542	2.4228	28.2292	2.2743	28.3711	2.4479	28.3711	2.3583
28.2461	1.741	28.2478	2.5995	28.2553	2.0011	28.2342	2.4875	28.3981	2.3105	28.3976	2.3127	28.3813	2.4221	28.2561	2.2749	28.3981	2.4472	28.3981	2.3589
28.2731	1.7404	28.2748	2.6001	28.2823	2.0005	28.2611	2.4885	28.4252	2.3096	28.4247	2.3133	28.4084	2.4215	28.2831	2.2755	28.4252	2.4463	28.4252	2.3601
28.3	1.7398	28.3018	2.601	28.3092	1.9996	28.288	2.4891	28.4523	2.309	28.4518	2.3142	28.4355	2.4206	28.3101	2.2761	28.4523	2.4457	28.4523	2.3608
28.3269	1.7392	28.3287	2.6016	28.3362	1.999	28.3149	2.49	28.4794	2.3084	28.4789	2.3149	28.4626	2.42	28.337	2.277	28.4794	2.4448	28.4794	2.3614
28.3539	1.7385	28.3557	2.6026	28.3632	1.998	28.3419	2.4906	28.5065	2.3074	28.506	2.3155	28.4897	2.4193	28.364	2.2777	28.5065	2.4441	28.5065	2.362
28.3809	1.7379	28.3826	2.6032	28.3901	1.9974	28.3688	2.4916	28.5336	2.3068	28.5331	2.3164	28.5167	2.4184	28.391	2.2783	28.5336	2.4432	28.5336	2.3626
28.4078	1.7373	28.4095	2.6044	28.4171	1.9965	28.3958	2.4922	28.5607	2.3056	28.5602	2.317	28.5438	2.4178	28.4179	2.2792	28.5607	2.4426	28.5607	2.3632
28.4347	1.7367	28.4365	2.605	28.444	1.9952	28.4227	2.4931	28.5878	2.3049	28.5873	2.3177	28.5709	2.4166	28.4449	2.2798	28.5878	2.4417	28.5878	2.3639
28.4617	1.7364	28.4635	2.606	28.471	1.9946	28.4496	2.4944	28.6149	2.304	28.6144	2.3183	28.598	2.4159	28.4718	2.2808	28.6149	2.441	28.6149	2.3645
28.4886	1.7354	28.4904	2.6066	28.498	1.9937	28.4766	2.495	28.642	2.3034	28.6415	2.3192	28.6251	2.4153	28.4988	2.2814	28.642	2.4401	28.642	2.3654
28.5156	1.7348	28.5173	2.6075	28.5249	1.9931	28.5035	2.4959	28.6691	2.3025	28.6686	2.3201	28.6522	2.4144	28.5258	2.2823	28.6691	2.4392	28.6691	2.366
28.5425	1.7342	28.5442	2.6081	28.5519	1.9921	28.5304	2.4965	28.6962	2.3018	28.6957	2.3208	28.6792	2.4138	28.5528	2.2829	28.6962	2.4386	28.6962	2.3666
28.5694	1.7339	28.5711	2.6091	28.5789	1.9915	28.5573	2.4975	28.7233	2.3009	28.7228	2.3217	28.7063	2.4128	28.5797	2.2836	28.7233	2.4379	28.7233	2.3676
28.5964	1.7333	28.5981	2.6097	28.6058	1.9906	28.5842	2.4981	28.7504	2.3	28.7499	2.3223	28.7334	2.4122	28.6067	2.2842	28.7504	2.437	28.7504	2.3682
28.6233	1.7327	28.6251	2.6106	28.6328	1.99	28.6111	2.499	28.7775	2.2994	28.777	2.3229	28.7605	2.4116	28.6336	2.2848	28.7775	2.4364	28.7775	2.3688
28.6503	1.7323	28.652	2.6112	28.6597	1.989	28.638	2.4996	28.8046	2.2984	28.8041	2.3239	28.7876	2.411	28.6606	2.2857	28.8046	2.4358	28.8046	2.3694
28.6773	1.7317	28.6789	2.6125	28.6867	1.9878	28.665	2.5006	28.8317	2.2972	28.8312	2.3245	28.8147	2.41	28.6876	2.2863	28.8317	2.4348	28.8317	2.3701
28.7042	1.7314	28.7059	2.6131	28.7137	1.9872	28.6918	2.5018	28.8588	2.2966	28.8583	2.3251	28.8417	2.4094	28.7145	2.287	28.8588	2.4342	28.8588	2.3707
28.7312	1.7308	28.7328	2.614	28.7407	1.9862	28.7187	2.5024	28.8859	2.2956	28.8854	2.3257	28.8688	2.4082	28.7415	2.2876	28.8859	2.4336	28.8859	2.3713
28.7581	1.7302	28.7597	2.6147	28.7676	1.9856	28.7456	2.5034	28.913	2.2947	28.9125	2.3266	28.8959	2.4076	28.7685	2.2885	28.913	2.433	28.913	2.3719
28.785	1.7296	28.7867	2.6156	28.7946	1.9847	28.7724	2.504	28.9401	2.2938	28.9396	2.3273	28.923	2.4069	28.7954	2.2894	28.9401	2.4317	28.9401	2.3728
28.812	1.7292	28.8137	2.6162	28.8215	1.9841	28.7993	2.5049	28.9672	2.2932	28.9667	2.3282	28.9501	2.406	28.8224	2.2901	28.9672	2.4311	28.9672	2.3735
28.8389	1.7286	28.8406	2.6171	28.8485	1.9831	28.8262	2.5055	28.9943	2.2922	28.9938	2.3288	28.9772	2.4054	28.8494	2.2907	28.9943	2.4305	28.9943	2.3741
28.8659	1.7277	28.8676	2.6178	28.8755	1.9825	28.8531	2.5065	29.0214	2.2913	29.0209	2.3297	29.0042	2.4045	28.8764	2.2913	29.0214	2.4299	29.0214	2.3747
28.8928	1.7274	28.8945	2.6187	28.9024	1.9816	28.88	2.5074	29.0485	2.2904	29.048	2.3304	29.0313	2.4038	28.9033	2.2922	29.0485	2.4293	29.0485	2.3756
28.9198	1.7268	28.9214	2.6196	28.9294	1.981	28.907	2.508	29.0756	2.2894	29.0751	2.331	29.0584	2.4029	28.9303	2.2929	29.0756	2.4283	29.0756	2.3763
28.9467	1.7261	28.9484	2.6205	28.9563	1.9797	28.9339	2.5089	29.1027	2.2885	29.1022	2.3316	29.0855	2.4023	28.9572	2.2935	29.1027	2.4277	29.1027	2.3769
28.9737	1.7255	28.9754	2.6215	28.9833	1.9791	28.9608	2.5099	29.1298	2.2876	29.1293	2.3325	29.1125	2.4017	28.9842	2.2941	29.1298	2.4271	29.1298	2.3775
29.0006	1.7252	29.0023	2.6221	29.0103	1.9782	28.9877	2.5108	29.1569	2.2867	29.1564	2.3332	29.1396	2.4004	29.0112	2.295	29.1569	2.4265	29.1569	2.3781
29.0276	1.7246	29.0292	2.623	29.0373	1.9776	29.0147	2.5114	29.184	2.286	29.1835	2.3338	29.1666	2.3998	29.0382	2.2956	29.184	2.4259	29.184	2.3787
29.0545	1.724	29.0562	2.624	29.0642	1.9766	29.0416	2.5124	29.2111	2.2851	29.2106	2.3344	29.1937	2.3989	29.0651	2.2966	29.2111	2.4252	29.2111	2.3797
29.0815	1.7234	29.0831	2.6246	29.0912	1.976	29.0685	2.5133	29.2382	2.2842	29.2377	2.3356	29.2208	2.3983	29.0921	2.2972	29.2382	2.4243	29.2382	2.3803
29.1084	1.723	29.11	2.6255	29.1181	1.9751	29.0954	2.5139	29.2653	2.2832	29.2648	2.3363	29.2478	2.3976	29.1191	2.2981	29.2653	2.4237	29.2653	2.3809
29.1354	1.7224	29.1369	2.6261	29.1451	1.9745	29.1222	2.5148	29.2923	2.2826	29.2919	2.3369	29.2749	2.3967	29.146	2.2987	29.2924	2.4231	29.2924	2.3815
29.1623	1.7218	29.1639	2.6271	29.1721	1.9738	29.1492	2.5155	29.3194	2.2814	29.319	2.3375	29.302	2.3961	29.173	2.2994	29.3195	2.4224	29.3195	2.3821
29.1893	1.7215	29.1909	2.6283	29.199	1.9729	29.1761	2.5164	29.3465	2.2805	29.3461	2.3384	29.3291	2.3952	29.1999	2.3	29.3466	2.4218	29.3466	2.3831
29.2162	1.7209	29.2178	2.6289	29.226	1.972	29.203	2.5176	29.3736	2.2798	29.3731	2.339	29.3562	2.3945	29.2269	2.3009	29.3737	2.4212	29.3737	2.3837
29.2431	1.7206	29.2447	2.6298	29.253	1.9714	29.2299	2.5182	29.4007	2.2789	29.4002	2.3397	29.3833	2.3939	29.2539	2.3015	29.4008	2.4206	29.4008	2.3843
29.2701	1.7196	29.2717	2.6305	29.2799	1.9704	29.2568	2.5192	29.4278	2.278	29.4273	2.3406	29.4103	2.3927	29.2809	2.3022	29.4279	2.42	29.4279	2.3849
29.2971	1.719	29.2987	2.6314	29.3069	1.9698	29.2838	2.5198	29.4549	2.277	29.4544	2.3412	29.4374	2.3921	29.3079	2.3028	29.455	2.4193	29.455	2.3859
29.324	1.7184	29.3257	2.6323	29.3339	1.9692	29.3107	2.5207	29.482	2.2764	29.4815	2.3418	29.4645	2.3911	29.3348	2.304	29.4821	2.4187	29.4821	2.3865
29.351	1.7181	29.3526	2.6329	29.3608	1.9683	29.3376	2.5217	29.5091	2.2755	29.5086	2.3425	29.4915	2.3905	29.3618	2.3046	29.5092	2.4181	29.5092	2.3871
29.378	1.7175	29.3796	2.6339	29.3878	1.9676	29.3645	2.5223	29.5362	2.2746	29.5357	2.3437	29.5186	2.3899	29.3888	2.3053	29.5362	2.4175	29.5362	2.3877
29.4049	1.7168	29.4065	2.6348	29.4147	1.967	29.3914	2.5232	29.5633	2.2736	29.5628	2.3443	29.5456	2.389	29.4157	2.3059	29.5633	2.4166	29.5633	2.3883
29.4319	1.7162	29.4335	2.6354	29.4417	1.9661	29.4184	2.5238	29.5904	2.2727	29.5899	2.3449	29.5727	2.3883	29.4427	2.3068	29.5904	2.4159	29.5904	2.389
29.4589	1.7156	29.4605	2.6367	29.4687	1.9655	29.4453	2.5248	29.6175	2.2718	29.617	2.3456	29.5998	2.3877	29.4696	2.3074	29.6175	2.4153	29.6175	2.3896
29.4858	1.7153	29.4874	2.6373	29.4956	1.9649	29.4723	2.526	29.6446	2.2712	29.6441	2.3465	29.6269	2.3868	29.4967	2.308	29.6446	2.4147	29.6446	2.3902
29.5127	1.7147	29.5144	2.6382	29.5226	1.9639	29.4992	2.5266	29.6717	2.2702	29.6712	2.3471	29.6539	2.3862	29.5237	2.309	29.6717	2.4141	29.6717	2.3911
29.5397	1.714	29.5413	2.6388	29.5496	1.963	29.5262	2.5275	29.6988	2.2696	29.6983	2.3477	29.681	2.3856	29.5507	2.3096	29.6988	2.4135	29.6988	2.3918
29.5667	1.7134	29.5683	2.6398	29.5765	1.9624	29.5531	2.5285	29.7259	2.2687	29.7254	2.3484	29.7081	2.3843	29.5777	2.3102	29.7259	2.4128	29.7259	2.3927
29.5937	1.7128	29.5953	2.6407	29.6035	1.9618	29.58	2.5291	29.753	2.2681	29.7525	2.3493	29.7352	2.3837	29.6046	2.3108	29.753	2.4125	29.753	2.3933
29.6206	1.7125	29.6222	2.6413	29.6304	1.9611	29.6069	2.53	29.7801	2.2671	29.7796	2.3499	29.7622	2.3831	29.6316	2.3121	29.7801	2.4119	29.7801	2.3939
29.6476	1.7116	29.6492	2.6422	29.6574	1.9602	29.6339	2.531	29.8072	2.2665	29.8067	2.3505	29.7893	2.3821	29.6586	2.3127	29.8072	2.4113	29.8072	2.3945
29.6745	1.7109	29.6761	2.6432	29.6844	1.9596	29.6608	2.5316	29.8343	2.2653	29.8338	2.3518	29.8164	2.3815	29.6856	2.3133	29.8343	2.4107	29.8343	2.3952
29.7014	1.7103	29.7031	2.6441	29.7114	1.959	29.6876	2.5325	29.8614	2.2643	29.8609	2.3524	29.8435	2.3806	29.7125	2.3139	29.8614	2.41	29.8614	2.3958
29.7284	1.71	29.73	2.645	29.7383	1.9583	29.7146	2.5334	29.8885	2.2637	29.888	2.353	29.8705	2.38	29.7395	2.3149	29.8885	2.4094	29.8885	2.3964
29.7553	1.7094	29.757	2.6457	29.7653	1.9574	29.7415	2.5344	29.9156	2.2631	29.9151	2.3536	29.8976	2.3794	29.7665	2.3155	29.9156	2.4085	29.9156	2.397
29.7822	1.7088	29.7839	2.6466	29.7922	1.9568	29.7684	2.5353	29.9427	2.2622	29.9422	2.3546	29.9247	2.3784	29.7934	2.3161	29.9427	2.4082	29.9427	2.398
29.8092	1.7082	29.8108	2.6472	29.8192	1.9559	29.7953	2.5359	29.9698	2.2615	29.9693	2.3552	29.9517	2.3778	29.8204	2.317	29.9698	2.4076	29.9698	2.3989
29.8361	1.7075	29.8377	2.6481	29.8462	1.9552	29.8223	2.5368	29.9968	2.2606	29.9964	2.3558	29.9788	2.3769	29.8474	2.3177	29.9969	2.4069	29.9969	2.3995
29.8631	1.7072	29.8647	2.6488	29.8731	1.9546	29.8492	2.5378	30.0239	2.26	30.0234	2.3567	30.0059	2.3763	29.8743	2.3183	30.024	2.4063	30.024	2.4001
29.8901	1.7066	29.8917	2.6497	29.9001	1.954	29.8761	2.5384	30.051	2.2594	30.0505	2.3573	30.0329	2.3753	29.9013	2.3189	30.0511	2.4057	30.0511	2.4007
29.917	1.706	29.9187	2.6506	29.927	1.9531	29.9031	2.5393	30.0781	2.2584	30.0776	2.358	30.06	2.3747	29.9283	2.3201	30.0781	2.4051	30.0781	2.4014
29.944	1.7054	29.9456	2.6512	29.954	1.9525	29.93	2.5399	30.1052	2.2575	30.1047	2.3586	30.0871	2.3741	29.9553	2.3208	30.1052	2.4045	30.1052	2.4023
29.9709	1.7047	29.9725	2.6522	29.981	1.9518	29.9568	2.5412	30.1323	2.2566	30.1318	2.3598	30.1142	2.3732	29.9822	2.3214	30.1323	2.4038	30.1323	2.4029
29.9979	1.7038	29.9995	2.6531	30.008	1.9512	29.9837	2.5421	30.1594	2.256	30.1589	2.3604	30.1412	2.3725	30.0092	2.3223	30.1594	2.4035	30.1594	2.4035
30.0249	1.7032	30.0264	2.6537	30.0349	1.9506	30.0107	2.5427	30.1865	2.2553	30.186	2.3611	30.1683	2.3719	30.0362	2.3229	30.1865	2.4029	30.1865	2.4042
30.0518	1.7026	30.0534	2.6546	30.0619	1.95	30.0376	2.5437	30.2136	2.2547	30.2131	2.362	30.1954	2.3713	30.0632	2.3235	30.2136	2.4023	30.2136	2.4048
30.0788	1.7023	30.0803	2.6556	30.0888	1.9494	30.0645	2.5443	30.2407	2.2538	30.2402	2.3626	30.2225	2.3704	30.0901	2.3245	30.2407	2.4017	30.2407	2.4054
30.1058	1.7016	30.1072	2.6562	30.1158	1.9484	30.0914	2.5452	30.2677	2.2532	30.2672	2.3632	30.2495	2.3697	30.1171	2.3251	30.2678	2.4007	30.2678	2.4063
30.1327	1.701	30.1342	2.6568	30.1428	1.9478	30.1183	2.5461	30.2948	2.2522	30.2943	2.3642	30.2766	2.3688	30.144	2.3257	30.2949	2.4004	30.2949	2.4073
30.1597	1.7004	30.1612	2.6578	30.1697	1.9472	30.1452	2.5468	30.3219	2.2516	30.3214	2.3648	30.3036	2.3682	30.171	2.3263	30.322	2.3998	30.322	2.4079
30.1866	1.6998	30.1882	2.6587	30.1967	1.9466	30.1722	2.5477	30.349	2.251	30.3485	2.3654	30.3307	2.3676	30.198	2.3273	30.349	2.3992	30.349	2.4088
30.2136	1.6992	30.2151	2.6596	30.2237	1.9459	30.199	2.5486	30.3761	2.2501	30.3756	2.366	30.3578	2.3666	30.2249	2.3282	30.3761	2.3986	30.3761	2.4094
30.2405	1.6985	30.2421	2.6605	30.2506	1.9453	30.2259	2.5496	30.4032	2.2495	30.4027	2.3666	30.3849	2.366	30.2519	2.3288	30.4032	2.398	30.4032	2.41
30.2674	1.6979	30.269	2.6612	30.2776	1.9447	30.2528	2.5505	30.4303	2.2485	30.4298	2.3679	30.412	2.3654	30.2788	2.3297	30.4303	2.3973	30.4303	2.4107
30.2944	1.6973	30.296	2.6621	30.3045	1.9441	30.2797	2.5511	30.4574	2.2479	30.4569	2.3685	30.4391	2.3648	30.3058	2.3304	30.4574	2.3967	30.4574	2.4116
30.3213	1.6967	30.323	2.6627	30.3315	1.9435	30.3066	2.552	30.4845	2.2473	30.484	2.3691	30.4661	2.3639	30.3328	2.331	30.4845	2.3961	30.4845	2.4122
30.3482	1.6958	30.3499	2.6636	30.3585	1.9428	30.3336	2.5527	30.5115	2.2467	30.5111	2.3701	30.4932	2.3632	30.3598	2.3319	30.5116	2.3958	30.5116	2.4128
30.3752	1.6951	30.3768	2.6643	30.3854	1.9422	30.3605	2.5536	30.5386	2.246	30.5381	2.3707	30.5203	2.3626	30.3867	2.3325	30.5386	2.3952	30.5386	2.4138
30.4021	1.6945	30.4038	2.6652	30.4124	1.9416	30.3874	2.5542	30.5657	2.2454	30.5652	2.3716	30.5473	2.362	30.4137	2.3332	30.5657	2.3945	30.5657	2.4147
30.429	1.6939	30.4307	2.6658	30.4394	1.941	30.4143	2.5551	30.5928	2.2448	30.5923	2.3722	30.5744	2.3611	30.4406	2.3341	30.5928	2.3939	30.5928	2.4153
30.4559	1.6933	30.4577	2.6667	30.4663	1.9401	30.4412	2.5561	30.6199	2.2442	30.6194	2.3728	30.6015	2.3604	30.4676	2.3347	30.6199	2.3933	30.6199	2.4159
30.4829	1.6927	30.4846	2.6677	30.4933	1.9394	30.4681	2.557	30.647	2.2433	30.6465	2.3735	30.6286	2.3595	30.4946	2.3356	30.647	2.3927	30.647	2.4169
30.5099	1.692	30.5116	2.6686	30.5203	1.9388	30.495	2.5579	30.6741	2.2429	30.6736	2.3744	30.6556	2.3589	30.5215	2.3366	30.6741	2.3921	30.6741	2.4178
30.5368	1.6914	30.5385	2.6692	30.5472	1.9382	30.522	2.5585	30.7012	2.242	30.7007	2.3753	30.6827	2.3583	30.5485	2.3372	30.7012	2.3914	30.7012	2.4184
30.5638	1.6908	30.5654	2.6698	30.5742	1.9376	30.5489	2.5595	30.7282	2.2414	30.7278	2.3759	30.7098	2.3577	30.5755	2.3378	30.7283	2.3908	30.7283	2.419
30.5907	1.6902	30.5923	2.6708	30.6011	1.937	30.5758	2.5601	30.7553	2.2408	30.7548	2.3769	30.7368	2.357	30.6025	2.3384	30.7554	2.3902	30.7554	2.42
30.6177	1.6896	30.6193	2.6714	30.6281	1.9363	30.6028	2.561	30.7824	2.2402	30.7819	2.3775	30.7639	2.3564	30.6294	2.3394	30.7825	2.3896	30.7825	2.4206
30.6447	1.6889	30.6463	2.6723	30.6551	1.9357	30.6297	2.562	30.8095	2.2395	30.809	2.3781	30.791	2.3558	30.6564	2.34	30.8095	2.389	30.8095	2.4215
30.6716	1.688	30.6732	2.6729	30.6821	1.9351	30.6566	2.5626	30.8366	2.2389	30.8361	2.379	30.8181	2.3552	30.6833	2.3409	30.8366	2.3887	30.8366	2.4221
30.6986	1.6874	30.7002	2.6736	30.709	1.9345	30.6836	2.5632	30.8637	2.2383	30.8632	2.3797	30.8452	2.3546	30.7103	2.3415	30.8637	2.388	30.8637	2.4231
30.7255	1.6868	30.7271	2.6745	30.736	1.9339	30.7104	2.5641	30.8908	2.2377	30.8903	2.3806	30.8722	2.3536	30.7373	2.3421	30.8908	2.3874	30.8908	2.424
30.7525	1.6861	30.7541	2.6754	30.7629	1.9332	30.7374	2.5651	30.9179	2.2371	30.9174	2.3812	30.8992	2.3527	30.7642	2.3431	30.9179	2.3868	30.9179	2.4246
30.7794	1.6855	30.7811	2.6764	30.7899	1.9323	30.7643	2.566	30.945	2.2364	30.9445	2.3818	30.9263	2.3521	30.7912	2.344	30.945	2.3862	30.945	2.4255
30.8063	1.6849	30.808	2.677	30.8169	1.9317	30.7913	2.5669	30.972	2.2358	30.9715	2.3825	30.9534	2.3515	30.8182	2.3446	30.9721	2.3856	30.9721	2.4262
30.8333	1.6843	30.835	2.6776	30.8438	1.9311	30.8182	2.5675	30.9991	2.2352	30.9986	2.3837	30.9804	2.3508	30.8451	2.3456	30.9992	2.3846	30.9992	2.4271
30.8602	1.6834	30.862	2.6782	30.8708	1.9304	30.8452	2.5685	31.0262	2.2346	31.0257	2.3843	31.0074	2.3502	30.8721	2.3462	31.0263	2.384	31.0263	2.4277
30.8872	1.6827	30.8889	2.6791	30.8977	1.9298	30.872	2.5691	31.0533	2.234	31.0528	2.3849	31.0345	2.3496	30.899	2.3468	31.0533	2.3837	31.0533	2.4286
30.9141	1.6821	30.9159	2.6798	30.9247	1.9292	30.8989	2.5697	31.0804	2.2333	31.0799	2.3859	31.0615	2.349	30.926	2.3477	31.0804	2.3831	31.0804	2.4293
30.941	1.6815	30.9428	2.6807	30.9517	1.9286	30.9258	2.5706	31.1075	2.2327	31.107	2.3865	31.0886	2.3484	30.953	2.3484	31.1075	2.3825	31.1075	2.4305
30.968	1.6809	30.9698	2.6813	30.9786	1.928	30.9527	2.5716	31.1346	2.2321	31.1341	2.3874	31.1156	2.3477	30.98	2.349	31.1346	2.3818	31.1346	2.4311
30.995	1.6799	30.9967	2.6819	31.0056	1.9277	30.9797	2.5722	31.1617	2.2315	31.1612	2.388	31.1426	2.3471	31.0069	2.3499	31.1617	2.3812	31.1617	2.4321
31.0219	1.6793	31.0237	2.6829	31.0326	1.927	31.0066	2.5731	31.1888	2.2309	31.1883	2.3887	31.1697	2.3465	31.0339	2.3505	31.1888	2.3806	31.1888	2.4327
31.0489	1.6784	31.0507	2.6838	31.0595	1.9264	31.0335	2.574	31.2159	2.2305	31.2154	2.3896	31.1968	2.3459	31.0609	2.3515	31.2159	2.38	31.2159	2.4336
31.0759	1.6778	31.0776	2.6844	31.0865	1.9255	31.0605	2.5747	31.2429	2.2299	31.2424	2.3902	31.2239	2.3449	31.0878	2.3524	31.2429	2.3794	31.2429	2.4342
31.1028	1.6772	31.1046	2.6853	31.1135	1.9252	31.0873	2.5756	31.27	2.2293	31.2695	2.3914	31.251	2.3443	31.1148	2.353	31.27	2.379	31.27	2.4352
31.1298	1.6765	31.1315	2.686	31.1404	1.9239	31.1142	2.5762	31.2971	2.2287	31.2966	2.3921	31.2781	2.3437	31.1417	2.3536	31.2971	2.3781	31.2971	2.4358
31.1568	1.6759	31.1585	2.6866	31.1674	1.9236	31.1412	2.5768	31.3242	2.2284	31.3237	2.3927	31.3051	2.3431	31.1687	2.3546	31.3242	2.3778	31.3242	2.4367
31.1837	1.675	31.1854	2.6875	31.1944	1.923	31.1681	2.5778	31.3513	2.2278	31.3508	2.3936	31.3321	2.3425	31.1957	2.3552	31.3513	2.3769	31.3513	2.4373
31.2107	1.6744	31.2123	2.6881	31.2213	1.9224	31.195	2.5784	31.3784	2.2271	31.3779	2.3942	31.3592	2.3418	31.2227	2.3558	31.3784	2.3763	31.3784	2.4386
31.2376	1.6737	31.2393	2.6888	31.2483	1.9218	31.2219	2.5793	31.4055	2.2262	31.405	2.3952	31.3862	2.3412	31.2496	2.3567	31.4055	2.3756	31.4055	2.4392
31.2646	1.6731	31.2662	2.6894	31.2752	1.9211	31.2488	2.5799	31.4325	2.2259	31.4321	2.3958	31.4133	2.3406	31.2766	2.3573	31.4326	2.375	31.4326	2.4398
31.2916	1.6722	31.2932	2.6903	31.3022	1.9205	31.2757	2.5809	31.4596	2.2253	31.4592	2.3967	31.4404	2.34	31.3035	2.358	31.4597	2.3744	31.4597	2.4407
31.3185	1.6716	31.3202	2.6912	31.3292	1.9196	31.3026	2.5818	31.4867	2.2247	31.4862	2.3973	31.4674	2.3394	31.3305	2.3589	31.4868	2.3738	31.4868	2.4414
31.3455	1.671	31.3471	2.6919	31.3561	1.919	31.3296	2.5824	31.5138	2.2243	31.5133	2.398	31.4945	2.3387	31.3575	2.3598	31.5138	2.3732	31.5138	2.4423
31.3725	1.6703	31.3741	2.6925	31.3831	1.9184	31.3565	2.5833	31.5409	2.2237	31.5404	2.3992	31.5216	2.3381	31.3845	2.3604	31.5409	2.3725	31.5409	2.4429
31.3994	1.6697	31.401	2.6934	31.4101	1.918	31.3835	2.584	31.568	2.2231	31.5675	2.3998	31.5486	2.3372	31.4114	2.3614	31.568	2.3716	31.568	2.4438
31.4264	1.6688	31.428	2.694	31.437	1.9171	31.4104	2.5849	31.5951	2.2228	31.5946	2.4007	31.5757	2.3366	31.4384	2.362	31.5951	2.371	31.5951	2.4445
31.4533	1.6682	31.455	2.6946	31.464	1.9162	31.4373	2.5855	31.6222	2.2222	31.6217	2.4014	31.6028	2.3359	31.4653	2.3626	31.6222	2.3704	31.6222	2.4454
31.4802	1.6675	31.4819	2.6956	31.491	1.9156	31.4642	2.5861	31.6493	2.2216	31.6488	2.4023	31.6299	2.3356	31.4923	2.3632	31.6493	2.3697	31.6493	2.4463
31.5072	1.6669	31.5089	2.6962	31.5179	1.9149	31.4911	2.5871	31.6764	2.2212	31.6759	2.4029	31.6569	2.335	31.5193	2.3642	31.6764	2.3688	31.6764	2.4469
31.5341	1.6663	31.5358	2.6968	31.5449	1.9143	31.518	2.5877	31.7034	2.2206	31.7029	2.4038	31.684	2.3344	31.5462	2.3648	31.7035	2.3682	31.7035	2.4479
31.5611	1.6657	31.5627	2.6977	31.5718	1.9137	31.545	2.5886	31.7305	2.22	31.73	2.4048	31.7111	2.3338	31.5732	2.3657	31.7306	2.3673	31.7306	2.4485
31.5881	1.6651	31.5897	2.6984	31.5988	1.9131	31.5718	2.5895	31.7576	2.2197	31.7571	2.4054	31.7381	2.3332	31.6002	2.3663	31.7577	2.3666	31.7577	2.4491
31.615	1.6641	31.6167	2.6993	31.6258	1.9125	31.5988	2.5902	31.7847	2.2191	31.7842	2.4063	31.7652	2.3325	31.6272	2.3673	31.7847	2.366	31.7847	2.45
31.642	1.6635	31.6437	2.7002	31.6528	1.9115	31.6258	2.5908	31.8118	2.2181	31.8113	2.4073	31.7922	2.3319	31.6541	2.3682	31.8118	2.3651	31.8118	2.4507
31.6689	1.6629	31.6706	2.7008	31.6797	1.9109	31.6527	2.5917	31.8389	2.2178	31.8384	2.4082	31.8193	2.3313	31.6811	2.3688	31.8389	2.3645	31.8389	2.4516
31.6958	1.6623	31.6976	2.7015	31.7067	1.9103	31.6796	2.5923	31.866	2.2172	31.8655	2.4088	31.8464	2.3307	31.708	2.3694	31.866	2.3639	31.866	2.4522
31.7228	1.6617	31.7245	2.7021	31.7336	1.9097	31.7065	2.593	31.8931	2.2166	31.8926	2.4097	31.8735	2.3301	31.735	2.3701	31.8931	2.3629	31.8931	2.4528
31.7497	1.661	31.7515	2.703	31.7606	1.9087	31.7334	2.5939	31.9202	2.2163	31.9197	2.4104	31.9005	2.3291	31.762	2.371	31.9202	2.3623	31.9202	2.4538
31.7766	1.6604	31.7784	2.7036	31.7876	1.9081	31.7604	2.5945	31.9473	2.2157	31.9467	2.4113	31.9276	2.3288	31.789	2.3716	31.9473	2.3611	31.9473	2.4547
31.8036	1.6598	31.8053	2.7043	31.8145	1.9072	31.7873	2.5951	31.9743	2.215	31.9738	2.4122	31.9547	2.3282	31.816	2.3722	31.9743	2.3604	31.9743	2.4553
31.8306	1.6592	31.8323	2.7049	31.8415	1.9066	31.8142	2.5961	32.0014	2.2147	32.0009	2.4128	31.9818	2.3276	31.8429	2.3732	32.0014	2.3595	32.0014	2.4562
31.8575	1.6582	31.8593	2.7058	31.8685	1.906	31.8411	2.597	32.0285	2.2141	32.028	2.4138	32.0089	2.327	31.8699	2.3738	32.0285	2.3589	32.0285	2.4569
31.8845	1.6576	31.8862	2.7064	31.8954	1.9053	31.8679	2.5976	32.0556	2.2135	32.0551	2.415	32.0359	2.3263	31.8969	2.3744	32.0556	2.358	32.0556	2.4578
31.9115	1.6573	31.9132	2.7074	31.9224	1.9047	31.8949	2.5985	32.0827	2.2132	32.0822	2.4156	32.063	2.3257	31.9238	2.3753	32.0827	2.3573	32.0827	2.4584
31.9384	1.6564	31.9401	2.7083	31.9493	1.9038	31.9218	2.5992	32.1098	2.2126	32.1093	2.4166	32.0901	2.3251	31.9508	2.3763	32.1098	2.3564	32.1098	2.459
31.9654	1.6558	31.967	2.7089	31.9763	1.9032	31.9487	2.5998	32.1368	2.2123	32.1364	2.4172	32.1171	2.3245	31.9778	2.3769	32.1369	2.3558	32.1369	2.4596
31.9923	1.6551	31.994	2.7095	32.0033	1.9025	31.9756	2.6004	32.1639	2.2116	32.1635	2.4181	32.1442	2.3239	32.0047	2.3775	32.164	2.3549	32.164	2.4606
32.0193	1.6542	32.0209	2.7105	32.0302	1.9019	32.0025	2.6013	32.191	2.211	32.1906	2.419	32.1713	2.3232	32.0317	2.3784	32.1911	2.3539	32.1911	2.4612
32.0462	1.6539	32.0479	2.7111	32.0572	1.9013	32.0295	2.6019	32.2181	2.2101	32.2176	2.4197	32.1983	2.3229	32.0586	2.379	32.2181	2.353	32.2181	2.4621
32.0732	1.6533	32.0748	2.7117	32.0842	1.9004	32.0564	2.6029	32.2452	2.2098	32.2447	2.4206	32.2254	2.3223	32.0856	2.3797	32.2452	2.3521	32.2452	2.4631
32.1001	1.6527	32.1018	2.7126	32.1111	1.8994	32.0833	2.6035	32.2723	2.2092	32.2718	2.4212	32.2525	2.3214	32.1126	2.3806	32.2723	2.3511	32.2723	2.4637
32.1271	1.652	32.1287	2.7132	32.1381	1.8988	32.1103	2.6044	32.2994	2.2088	32.2989	2.4221	32.2796	2.3208	32.1395	2.3812	32.2994	2.3502	32.2994	2.4643
32.154	1.6514	32.1557	2.7139	32.1651	1.8982	32.1372	2.6054	32.3265	2.2082	32.326	2.4231	32.3066	2.3201	32.1665	2.3818	32.3265	2.3496	32.3265	2.4649
32.1809	1.6508	32.1827	2.7145	32.192	1.8976	32.1641	2.606	32.3536	2.2076	32.3531	2.424	32.3337	2.3195	32.1935	2.3825	32.3536	2.3487	32.3536	2.4658
32.2079	1.6502	32.2096	2.7157	32.219	1.897	32.1911	2.6066	32.3807	2.207	32.3802	2.4249	32.3607	2.3189	32.2204	2.3834	32.3807	2.3477	32.3807	2.4665
32.2348	1.6499	32.2366	2.7163	32.2459	1.896	32.218	2.6075	32.4077	2.2067	32.4072	2.4255	32.3878	2.3183	32.2474	2.3843	32.4078	2.3468	32.4078	2.4671
32.2617	1.6493	32.2635	2.717	32.2729	1.8954	32.245	2.6081	32.4348	2.2061	32.4343	2.4265	32.4149	2.3177	32.2743	2.3849	32.4349	2.3459	32.4349	2.4677
32.2886	1.6483	32.2905	2.7179	32.2999	1.8948	32.2719	2.6091	32.4619	2.2054	32.4614	2.4274	32.4419	2.317	32.3013	2.3856	32.462	2.3449	32.462	2.4686
32.3156	1.6477	32.3174	2.7185	32.3268	1.8942	32.2988	2.6097	32.489	2.2051	32.4885	2.428	32.469	2.3164	32.3283	2.3865	32.489	2.344	32.489	2.4693
32.3426	1.6471	32.3443	2.7191	32.3538	1.8929	32.3257	2.6103	32.5161	2.2045	32.5156	2.429	32.4961	2.3161	32.3553	2.3871	32.5161	2.3431	32.5161	2.4702
32.3695	1.6468	32.3713	2.7201	32.3808	1.8923	32.3526	2.6109	32.5432	2.2039	32.5427	2.4296	32.5232	2.3155	32.3822	2.3877	32.5432	2.3421	32.5432	2.4708
32.3965	1.6462	32.3983	2.7207	32.4077	1.8917	32.3795	2.6119	32.5703	2.2036	32.5698	2.4308	32.5502	2.3149	32.4092	2.3883	32.5703	2.3415	32.5703	2.4714
32.4234	1.6455	32.4252	2.7213	32.4347	1.8908	32.4064	2.6128	32.5974	2.203	32.5969	2.4314	32.5773	2.3142	32.4362	2.3893	32.5974	2.3406	32.5974	2.4724
32.4504	1.6452	32.4522	2.7222	32.4617	1.8901	32.4333	2.6137	32.6245	2.202	32.624	2.4324	32.6043	2.3133	32.4631	2.3899	32.6245	2.3397	32.6245	2.473
32.4773	1.6446	32.4791	2.7232	32.4886	1.8895	32.4602	2.6143	32.6516	2.2017	32.6511	2.433	32.6313	2.3127	32.4901	2.3905	32.6516	2.3387	32.6516	2.4736
32.5043	1.644	32.506	2.7238	32.5156	1.8889	32.4872	2.615	32.6786	2.2011	32.6781	2.4339	32.6584	2.3121	32.517	2.3914	32.6786	2.3381	32.6786	2.4742
32.5313	1.6434	32.533	2.7247	32.5425	1.888	32.5141	2.6159	32.7057	2.2005	32.7052	2.4348	32.6855	2.3115	32.544	2.3921	32.7057	2.3369	32.7057	2.4748
32.5582	1.6431	32.56	2.7253	32.5695	1.8874	32.5411	2.6165	32.7328	2.1999	32.7323	2.4355	32.7125	2.3108	32.571	2.393	32.7328	2.3363	32.7328	2.4755
32.5851	1.6424	32.5869	2.7263	32.5965	1.8867	32.568	2.6174	32.7599	2.1995	32.7594	2.4364	32.7395	2.3102	32.598	2.3936	32.7599	2.3353	32.7599	2.4764
32.6121	1.6418	32.6139	2.7269	32.6234	1.8861	32.5949	2.6181	32.787	2.1989	32.7865	2.437	32.7666	2.3096	32.6249	2.3942	32.787	2.3344	32.787	2.477
32.639	1.6415	32.6409	2.7275	32.6504	1.8855	32.6218	2.6187	32.8141	2.1983	32.8136	2.4379	32.7937	2.309	32.6519	2.3949	32.8141	2.3338	32.8141	2.4779
32.6659	1.6406	32.6678	2.7284	32.6774	1.8843	32.6487	2.6196	32.8412	2.1977	32.8407	2.4389	32.8208	2.3084	32.6789	2.3955	32.8412	2.3328	32.8412	2.4786
32.6929	1.64	32.6948	2.7291	32.7043	1.8836	32.6756	2.6205	32.8682	2.1971	32.8678	2.4395	32.8478	2.3077	32.7058	2.3964	32.8683	2.3322	32.8683	2.4792
32.7199	1.6396	32.7217	2.73	32.7313	1.883	32.7025	2.6212	32.8953	2.1968	32.8949	2.4404	32.8749	2.3071	32.7328	2.397	32.8954	2.3313	32.8954	2.4798
32.7468	1.639	32.7487	2.7309	32.7583	1.8821	32.7294	2.6221	32.9224	2.1961	32.922	2.4414	32.9019	2.3065	32.7598	2.3976	32.9225	2.3304	32.9225	2.4807
32.7738	1.6384	32.7756	2.7315	32.7852	1.8815	32.7563	2.6227	32.9495	2.1955	32.949	2.442	32.929	2.3056	32.7867	2.3983	32.9495	2.3297	32.9495	2.4813
32.8007	1.6381	32.8026	2.7325	32.8122	1.8808	32.7833	2.6236	32.9766	2.1949	32.9761	2.4429	32.956	2.3053	32.8137	2.3992	32.9766	2.3285	32.9766	2.482
32.8276	1.6375	32.8295	2.7331	32.8392	1.8802	32.8102	2.6243	33.0037	2.194	33.0032	2.4435	32.983	2.3046	32.8406	2.4001	33.0037	2.3279	33.0037	2.4826
32.8545	1.6372	32.8565	2.734	32.8661	1.8793	32.8371	2.6252	33.0308	2.1933	33.0303	2.4445	33.01	2.3037	32.8676	2.4007	33.0308	2.327	33.0308	2.4832
32.8815	1.6365	32.8834	2.7346	32.8931	1.8787	32.8641	2.6258	33.0579	2.1927	33.0574	2.4451	33.0371	2.3034	32.8946	2.4014	33.0579	2.3263	33.0579	2.4838
32.9084	1.6362	32.9104	2.7356	32.92	1.8781	32.891	2.6264	33.085	2.1921	33.0845	2.4457	33.0642	2.3028	32.9215	2.402	33.085	2.3254	33.085	2.4844
32.9354	1.6356	32.9374	2.7362	32.947	1.8768	32.918	2.6274	33.1121	2.1915	33.1115	2.4469	33.0913	2.3018	32.9485	2.4026	33.1121	2.3248	33.1121	2.4851
32.9623	1.6353	32.9643	2.7368	32.974	1.8762	32.9449	2.6283	33.1391	2.1909	33.1386	2.4476	33.1184	2.3015	32.9755	2.4032	33.1392	2.3239	33.1392	2.486
32.9893	1.6347	32.9912	2.7377	33.0009	1.8756	32.9718	2.6289	33.1662	2.1902	33.1657	2.4485	33.1454	2.3009	33.0024	2.4042	33.1663	2.3232	33.1663	2.4866
33.0162	1.6344	33.0182	2.7387	33.0279	1.8746	32.9988	2.6298	33.1933	2.1896	33.1928	2.4491	33.1725	2.3003	33.0294	2.4048	33.1934	2.3223	33.1934	2.4872
33.0432	1.6338	33.0451	2.7396	33.0548	1.874	33.0257	2.6305	33.2204	2.189	33.2199	2.45	33.1996	2.2997	33.0563	2.4054	33.2204	2.3214	33.2204	2.4879
33.0701	1.6334	33.0721	2.7402	33.0818	1.8734	33.0527	2.6314	33.2475	2.1884	33.247	2.4507	33.2267	2.2991	33.0833	2.406	33.2475	2.3204	33.2475	2.4888
33.0971	1.6331	33.099	2.7411	33.1088	1.8725	33.0796	2.632	33.2746	2.1878	33.2741	2.4513	33.2537	2.2984	33.1103	2.4069	33.2746	2.3198	33.2746	2.4894
33.124	1.6322	33.126	2.7418	33.1358	1.8718	33.1065	2.6329	33.3017	2.1871	33.3012	2.4522	33.2808	2.2975	33.1373	2.4076	33.3017	2.3192	33.3017	2.49
33.151	1.6319	33.1529	2.7427	33.1627	1.8712	33.1335	2.6336	33.3288	2.1862	33.3283	2.4528	33.3079	2.2966	33.1642	2.4085	33.3288	2.3183	33.3288	2.4906
33.1779	1.6316	33.1799	2.7433	33.1897	1.8706	33.1604	2.6342	33.3559	2.1856	33.3554	2.4538	33.3349	2.2963	33.1912	2.4091	33.3559	2.3177	33.3559	2.4913
33.2049	1.631	33.2068	2.7442	33.2166	1.8697	33.1873	2.6351	33.3829	2.1847	33.3824	2.4547	33.362	2.2956	33.2181	2.4097	33.383	2.317	33.383	2.4919
33.2318	1.6307	33.2338	2.7449	33.2436	1.8687	33.2142	2.636	33.41	2.184	33.4095	2.4556	33.3891	2.2947	33.2451	2.4104	33.41	2.3161	33.41	2.4925
33.2588	1.63	33.2607	2.7458	33.2706	1.8681	33.2411	2.637	33.4371	2.1834	33.4366	2.4562	33.4161	2.2941	33.2721	2.411	33.4371	2.3155	33.4371	2.4931
33.2857	1.6297	33.2876	2.7467	33.2975	1.8675	33.268	2.6376	33.4642	2.1825	33.4637	2.4569	33.4432	2.2935	33.299	2.4116	33.4642	2.3149	33.4642	2.4941
33.3127	1.6291	33.3146	2.7477	33.3245	1.8666	33.295	2.6385	33.4913	2.1819	33.4908	2.4575	33.4703	2.2932	33.326	2.4125	33.4913	2.3139	33.4913	2.4947
33.3396	1.6288	33.3416	2.7483	33.3515	1.866	33.3219	2.6391	33.5184	2.1812	33.5179	2.4584	33.4973	2.2922	33.353	2.4131	33.5184	2.313	33.5184	2.4953
33.3666	1.6285	33.3685	2.7492	33.3784	1.8653	33.3488	2.6401	33.5455	2.1803	33.545	2.459	33.5244	2.2916	33.3799	2.4138	33.5455	2.3124	33.5455	2.4959
33.3935	1.6279	33.3955	2.7501	33.4054	1.8644	33.3758	2.6407	33.5725	2.1797	33.5721	2.46	33.5515	2.291	33.4069	2.4147	33.5726	2.3118	33.5726	2.4965
33.4205	1.6276	33.4224	2.7508	33.4324	1.8638	33.4027	2.6416	33.5996	2.1785	33.5992	2.4606	33.5786	2.2904	33.4339	2.4153	33.5997	2.3111	33.5997	2.4972
33.4474	1.6272	33.4493	2.7517	33.4593	1.8632	33.4297	2.6422	33.6267	2.1778	33.6263	2.4612	33.6057	2.2894	33.4608	2.4159	33.6268	2.3102	33.6268	2.4978
33.4744	1.6266	33.4763	2.7523	33.4863	1.8625	33.4566	2.6432	33.6538	2.1772	33.6533	2.4624	33.6327	2.2888	33.4878	2.4166	33.6538	2.3096	33.6538	2.4984
33.5014	1.6263	33.5033	2.7532	33.5132	1.8616	33.4836	2.6441	33.6809	2.1763	33.6804	2.4631	33.6598	2.2882	33.5147	2.4172	33.6809	2.309	33.6809	2.499
33.5283	1.626	33.5302	2.7539	33.5402	1.8607	33.5105	2.6447	33.708	2.1757	33.7075	2.4637	33.6868	2.2876	33.5417	2.4181	33.708	2.3084	33.708	2.4996
33.5553	1.6254	33.5572	2.7551	33.5672	1.8601	33.5374	2.6457	33.7351	2.1747	33.7346	2.4646	33.7139	2.287	33.5687	2.4187	33.7351	2.3077	33.7351	2.5003
33.5822	1.6248	33.5841	2.7557	33.5941	1.8594	33.5644	2.6463	33.7622	2.1738	33.7617	2.4652	33.741	2.2863	33.5956	2.4193	33.7622	2.3071	33.7622	2.5009
33.6092	1.6245	33.6111	2.7566	33.6211	1.8588	33.5912	2.6472	33.7893	2.1732	33.7888	2.4662	33.768	2.2857	33.6226	2.42	33.7893	2.3062	33.7893	2.5018
33.6361	1.6238	33.6381	2.7576	33.6481	1.8579	33.6181	2.6478	33.8164	2.1723	33.8159	2.4668	33.7951	2.2851	33.6496	2.4206	33.8164	2.3053	33.8164	2.5024
33.663	1.6235	33.665	2.7582	33.675	1.8573	33.645	2.6488	33.8434	2.1716	33.8429	2.4674	33.8222	2.2845	33.6765	2.4212	33.8435	2.3046	33.8435	2.5031
33.69	1.6232	33.692	2.7591	33.702	1.8567	33.672	2.6494	33.8705	2.1704	33.87	2.468	33.8492	2.2839	33.7035	2.4218	33.8706	2.304	33.8706	2.5037
33.7169	1.6226	33.7189	2.7597	33.7289	1.856	33.6989	2.65	33.8976	2.1698	33.8971	2.4689	33.8763	2.2832	33.7304	2.4228	33.8977	2.3034	33.8977	2.5043
33.7439	1.6223	33.7459	2.7604	33.7559	1.8554	33.7259	2.6509	33.9247	2.1688	33.9242	2.4696	33.9033	2.2826	33.7574	2.4237	33.9247	2.3028	33.9247	2.5049
33.7708	1.622	33.7728	2.7613	33.7829	1.8545	33.7528	2.6522	33.9518	2.1682	33.9513	2.4705	33.9304	2.2817	33.7844	2.4243	33.9518	2.3022	33.9518	2.5055
33.7977	1.6214	33.7998	2.7619	33.8099	1.8539	33.7797	2.6528	33.9789	2.1673	33.9784	2.4714	33.9574	2.2811	33.8113	2.4249	33.9789	2.3015	33.9789	2.5062
33.8247	1.621	33.8268	2.7632	33.8368	1.8529	33.8067	2.6537	34.006	2.1667	34.0055	2.472	33.9845	2.2805	33.8383	2.4255	34.006	2.3009	34.006	2.5065
33.8517	1.6207	33.8537	2.7641	33.8638	1.8523	33.8336	2.6543	34.0331	2.1657	34.0326	2.4727	34.0115	2.2798	33.8653	2.4262	34.0331	2.3003	34.0331	2.5074
33.8786	1.6201	33.8807	2.7647	33.8907	1.8517	33.8605	2.6553	34.0602	2.1648	34.0597	2.4733	34.0386	2.2792	33.8922	2.4268	34.0602	2.2997	34.0602	2.508
33.9056	1.6198	33.9077	2.7656	33.9177	1.8511	33.8875	2.6559	34.0873	2.1642	34.0868	2.4739	34.0657	2.2783	33.9192	2.4274	34.0873	2.2991	34.0873	2.5086
33.9325	1.6195	33.9346	2.7666	33.9447	1.8505	33.9144	2.6568	34.1143	2.1636	34.1138	2.4748	34.0927	2.2777	33.9462	2.428	34.1144	2.2984	34.1144	2.5096
33.9595	1.6189	33.9616	2.7672	33.9716	1.8498	33.9413	2.6574	34.1414	2.1623	34.1409	2.4755	34.1198	2.277	33.9731	2.4286	34.1414	2.2981	34.1414	2.5102
33.9864	1.6186	33.9885	2.7678	33.9986	1.8492	33.9682	2.6584	34.1685	2.1614	34.168	2.4761	34.1468	2.2764	34.0001	2.4296	34.1685	2.2972	34.1685	2.5108
34.0134	1.6183	34.0154	2.7687	34.0256	1.8483	33.9952	2.6596	34.1956	2.1608	34.1951	2.4767	34.1739	2.2758	34.027	2.4305	34.1956	2.2966	34.1956	2.5114
34.0403	1.6176	34.0424	2.7694	34.0525	1.848	34.0221	2.6602	34.2227	2.1602	34.2222	2.4779	34.201	2.2752	34.054	2.4311	34.2227	2.296	34.2227	2.5117
34.0672	1.6173	34.0694	2.7706	34.0795	1.8474	34.049	2.6612	34.2498	2.1592	34.2493	2.4786	34.228	2.2746	34.081	2.4317	34.2498	2.2953	34.2498	2.5124
34.0941	1.6167	34.0963	2.7715	34.1065	1.8467	34.0759	2.6618	34.2769	2.1586	34.2764	2.4792	34.2551	2.2736	34.108	2.4324	34.2769	2.2947	34.2769	2.513
34.1211	1.6161	34.1233	2.7721	34.1334	1.8461	34.1029	2.6627	34.3039	2.1577	34.3035	2.4798	34.2822	2.273	34.1349	2.4333	34.304	2.2941	34.304	2.5136
34.148	1.6158	34.1502	2.7731	34.1604	1.8452	34.1298	2.6633	34.331	2.1571	34.3306	2.4804	34.3093	2.2724	34.1619	2.4339	34.3311	2.2935	34.3311	2.5142
34.175	1.6152	34.1771	2.7737	34.1873	1.8443	34.1568	2.6643	34.3581	2.1561	34.3576	2.4813	34.3363	2.2718	34.1888	2.4345	34.3581	2.2932	34.3581	2.5148
34.2019	1.6148	34.2041	2.7746	34.2143	1.8439	34.1837	2.6649	34.3852	2.1555	34.3847	2.482	34.3634	2.2712	34.2158	2.4352	34.3852	2.2925	34.3852	2.5155
34.2289	1.6142	34.2311	2.7752	34.2413	1.843	34.2107	2.6658	34.4123	2.1543	34.4118	2.4826	34.3905	2.2702	34.2428	2.4358	34.4123	2.2919	34.4123	2.5161
34.2559	1.6139	34.258	2.7762	34.2682	1.8424	34.2377	2.6664	34.4394	2.1537	34.4389	2.4832	34.4176	2.2699	34.2697	2.4364	34.4394	2.2913	34.4394	2.5167
34.2828	1.6136	34.285	2.7768	34.2952	1.8421	34.2645	2.6677	34.4665	2.153	34.466	2.4838	34.4446	2.269	34.2967	2.437	34.4665	2.2907	34.4665	2.5176
34.3098	1.613	34.3119	2.7774	34.3222	1.8415	34.2914	2.6683	34.4936	2.1521	34.4931	2.4848	34.4717	2.2684	34.3237	2.4376	34.4936	2.2904	34.4936	2.5182
34.3367	1.6127	34.3389	2.7787	34.3491	1.8408	34.3184	2.6692	34.5207	2.1515	34.5202	2.4854	34.4987	2.2677	34.3506	2.4389	34.5207	2.2894	34.5207	2.5189
34.3637	1.6121	34.3658	2.7793	34.3761	1.8402	34.3453	2.6702	34.5477	2.1506	34.5473	2.4863	34.5258	2.2671	34.3776	2.4395	34.5478	2.2888	34.5478	2.5195
34.3906	1.6117	34.3928	2.7802	34.4031	1.8396	34.3723	2.6708	34.5748	2.1499	34.5743	2.4869	34.5528	2.2665	34.4045	2.4401	34.5749	2.2882	34.5749	2.5201
34.4176	1.6111	34.4197	2.7808	34.43	1.839	34.3992	2.6717	34.6019	2.1493	34.6014	2.4875	34.5799	2.2656	34.4315	2.4407	34.602	2.2879	34.602	2.5207
34.4445	1.6108	34.4467	2.7818	34.457	1.8384	34.4261	2.6723	34.629	2.1487	34.6285	2.4882	34.6069	2.265	34.4585	2.4414	34.629	2.2873	34.629	2.5213
34.4715	1.6102	34.4737	2.7824	34.4839	1.8377	34.453	2.6733	34.6561	2.1475	34.6556	2.4891	34.634	2.2643	34.4854	2.4423	34.6561	2.2867	34.6561	2.522
34.4984	1.6099	34.5007	2.7833	34.5109	1.8368	34.48	2.6739	34.6832	2.1465	34.6827	2.4897	34.6611	2.2637	34.5124	2.4429	34.6832	2.2863	34.6832	2.5226
34.5254	1.6093	34.5276	2.7839	34.5379	1.8362	34.5069	2.6748	34.7103	2.1459	34.7098	2.4903	34.6882	2.2631	34.5394	2.4435	34.7103	2.2857	34.7103	2.5232
34.5524	1.6083	34.5546	2.7849	34.5648	1.8356	34.5339	2.6757	34.7374	2.145	34.7369	2.491	34.7152	2.2625	34.5663	2.4441	34.7374	2.2851	34.7374	2.5238
34.5793	1.608	34.5815	2.7855	34.5918	1.835	34.5608	2.6767	34.7645	2.1444	34.764	2.4916	34.7422	2.2619	34.5933	2.4448	34.7645	2.2845	34.7645	2.5244
34.6063	1.6074	34.6085	2.7867	34.6188	1.8346	34.5877	2.6773	34.7916	2.1437	34.7911	2.4922	34.7693	2.2609	34.6203	2.4454	34.7916	2.2842	34.7916	2.5254
34.6332	1.6068	34.6354	2.7873	34.6457	1.834	34.6147	2.6782	34.8186	2.1431	34.8181	2.4931	34.7963	2.2603	34.6472	2.4463	34.8187	2.2836	34.8187	2.5257
34.6602	1.6065	34.6623	2.788	34.6727	1.8334	34.6416	2.6788	34.8457	2.1422	34.8452	2.4941	34.8233	2.2597	34.6742	2.4472	34.8458	2.2832	34.8458	2.5266
34.6871	1.6059	34.6893	2.7889	34.6996	1.8328	34.6685	2.6798	34.8728	2.1416	34.8723	2.4947	34.8504	2.2591	34.7011	2.4479	34.8728	2.2826	34.8728	2.5269
34.714	1.6055	34.7163	2.7895	34.7266	1.8322	34.6954	2.6804	34.8999	2.1409	34.8994	2.4953	34.8774	2.2584	34.7281	2.4485	34.8999	2.2817	34.8999	2.5279
34.741	1.6049	34.7432	2.7901	34.7536	1.8319	34.7223	2.6813	34.927	2.1403	34.9265	2.4959	34.9045	2.2575	34.7551	2.4491	34.927	2.2814	34.927	2.5285
34.7679	1.6046	34.7702	2.7911	34.7806	1.8312	34.7492	2.6819	34.9541	2.1394	34.9536	2.4965	34.9316	2.2569	34.7821	2.4497	34.9541	2.2808	34.9541	2.5288
34.7949	1.604	34.7971	2.7917	34.8075	1.8306	34.7761	2.6829	34.9812	2.1385	34.9807	2.4972	34.9586	2.2563	34.809	2.4507	34.9812	2.2801	34.9812	2.5297
34.8218	1.6037	34.8241	2.7923	34.8345	1.83	34.803	2.6838	35.0083	2.1378	35.0078	2.4981	34.9857	2.2557	34.836	2.4513	35.0083	2.2798	35.0083	2.53
34.8488	1.6031	34.851	2.7932	34.8614	1.8294	34.8299	2.6847	35.0353	2.1372	35.0349	2.4987	35.0128	2.255	34.8629	2.4519	35.0354	2.2792	35.0354	2.5306
34.8758	1.6024	34.878	2.7942	34.8884	1.8288	34.8569	2.6853	35.0624	2.1366	35.062	2.4993	35.0398	2.2544	34.8899	2.4525	35.0625	2.2789	35.0625	2.5313
34.9027	1.6018	34.905	2.7948	34.9154	1.8284	34.8838	2.6863	35.0895	2.136	35.089	2.5	35.0669	2.2538	34.9169	2.4531	35.0895	2.2783	35.0895	2.5319
34.9296	1.6015	34.9319	2.7957	34.9423	1.8278	34.9108	2.6869	35.1166	2.1354	35.1161	2.5006	35.094	2.2529	34.9438	2.4544	35.1166	2.2777	35.1166	2.5325
34.9565	1.6006	34.9589	2.7963	34.9693	1.8272	34.9377	2.6878	35.1437	2.1347	35.1432	2.5012	35.1211	2.2522	34.9708	2.455	35.1437	2.2774	35.1437	2.5334
34.9835	1.6	34.9859	2.7973	34.9963	1.8266	34.9646	2.6884	35.1708	2.1341	35.1703	2.5021	35.1481	2.2516	34.9977	2.4556	35.1708	2.2767	35.1708	2.5341
35.0104	1.5997	35.0128	2.7979	35.0232	1.8263	34.9915	2.6894	35.1979	2.1335	35.1974	2.5031	35.1752	2.251	35.0247	2.4562	35.1979	2.2764	35.1979	2.535
35.0374	1.599	35.0398	2.7985	35.0502	1.8257	35.0184	2.69	35.225	2.1329	35.2245	2.5037	35.2023	2.2501	35.0517	2.4572	35.225	2.2758	35.225	2.5356
35.0644	1.5984	35.0667	2.7991	35.0772	1.825	35.0453	2.6912	35.2521	2.1323	35.2516	2.5043	35.2293	2.2495	35.0786	2.4578	35.2521	2.2755	35.2521	2.5359
35.0913	1.5978	35.0937	2.8	35.1041	1.8247	35.0723	2.6919	35.2791	2.1316	35.2786	2.5049	35.2564	2.2488	35.1056	2.4584	35.2792	2.2749	35.2792	2.5365
35.1183	1.5975	35.1206	2.8007	35.1311	1.8241	35.0993	2.6928	35.3062	2.1307	35.3057	2.5055	35.2835	2.2482	35.1326	2.459	35.3063	2.2746	35.3063	2.5372
35.1452	1.5969	35.1476	2.8013	35.158	1.8235	35.1262	2.6934	35.3333	2.1301	35.3328	2.5062	35.3106	2.2476	35.1595	2.4596	35.3334	2.2736	35.3334	2.5378
35.1722	1.5962	35.1745	2.8025	35.185	1.8232	35.1532	2.694	35.3604	2.1295	35.3599	2.5071	35.3376	2.247	35.1865	2.4606	35.3604	2.273	35.3604	2.5384
35.1991	1.5956	35.2015	2.8031	35.212	1.8226	35.1801	2.695	35.3875	2.1289	35.387	2.5077	35.3647	2.2464	35.2135	2.4612	35.3875	2.2727	35.3875	2.539
35.226	1.5953	35.2284	2.8038	35.2389	1.8219	35.207	2.6956	35.4146	2.1285	35.4141	2.5083	35.3918	2.2457	35.2404	2.4621	35.4146	2.2721	35.4146	2.5396
35.253	1.5947	35.2554	2.8044	35.2659	1.821	35.2339	2.6965	35.4417	2.1276	35.4412	2.5089	35.4189	2.2451	35.2674	2.4627	35.4417	2.2718	35.4417	2.5403
35.2799	1.5941	35.2824	2.8053	35.2929	1.8207	35.2609	2.6971	35.4688	2.1273	35.4683	2.5099	35.4459	2.2445	35.2944	2.4637	35.4688	2.2712	35.4688	2.5415
35.3068	1.5935	35.3093	2.8059	35.3198	1.8201	35.2879	2.6981	35.4959	2.1267	35.4954	2.5105	35.473	2.2439	35.3214	2.4643	35.4959	2.2708	35.4959	2.5421
35.3337	1.5925	35.3363	2.8066	35.3468	1.8198	35.3148	2.6987	35.5229	2.1261	35.5224	2.5114	35.5001	2.2433	35.3483	2.4649	35.523	2.2702	35.523	2.5427
35.3607	1.5919	35.3632	2.8072	35.3737	1.8191	35.3417	2.6996	35.55	2.1254	35.5495	2.5117	35.5272	2.2426	35.3754	2.4655	35.5501	2.2696	35.5501	2.5434
35.3877	1.5916	35.3901	2.8078	35.4007	1.8185	35.3686	2.7005	35.5771	2.1248	35.5766	2.5127	35.5543	2.2417	35.4023	2.4665	35.5772	2.2693	35.5772	2.544
35.4146	1.591	35.4171	2.8087	35.4277	1.8179	35.3955	2.7012	35.6042	2.1242	35.6037	2.5133	35.5814	2.2411	35.4293	2.4671	35.6042	2.2687	35.6042	2.5446
35.4416	1.5904	35.444	2.8093	35.4547	1.8176	35.4224	2.7021	35.6313	2.1239	35.6308	2.5139	35.6084	2.2405	35.4563	2.4677	35.6313	2.2684	35.6313	2.5452
35.4685	1.5897	35.4709	2.8103	35.4816	1.817	35.4494	2.7027	35.6584	2.123	35.6579	2.5145	35.6354	2.2398	35.4833	2.4683	35.6584	2.2677	35.6584	2.5458
35.4955	1.5891	35.4979	2.8109	35.5086	1.8164	35.4763	2.703	35.6855	2.1223	35.685	2.5151	35.6625	2.2392	35.5102	2.4689	35.6855	2.2674	35.6855	2.5465
35.5224	1.5888	35.5248	2.8118	35.5355	1.816	35.5033	2.7039	35.7126	2.1217	35.7121	2.5161	35.6895	2.2389	35.5372	2.4702	35.7126	2.2668	35.7126	2.5471
35.5493	1.5882	35.5518	2.8125	35.5625	1.8151	35.5302	2.7046	35.7397	2.1214	35.7392	2.5167	35.7166	2.238	35.5641	2.4708	35.7397	2.2665	35.7397	2.5477
35.5763	1.5876	35.5787	2.8131	35.5895	1.8148	35.5572	2.7055	35.7667	2.1208	35.7663	2.5176	35.7437	2.2374	35.5911	2.4714	35.7668	2.2656	35.7668	2.5483
35.6032	1.5869	35.6057	2.8137	35.6164	1.8142	35.5841	2.7061	35.7938	2.1202	35.7933	2.5182	35.7708	2.2367	35.6181	2.4724	35.7938	2.265	35.7938	2.5492
35.6301	1.5866	35.6327	2.8143	35.6434	1.8136	35.611	2.707	35.8209	2.1196	35.8204	2.5192	35.7978	2.2361	35.645	2.473	35.8209	2.2646	35.8209	2.5502
35.6571	1.5857	35.6596	2.8152	35.6703	1.8129	35.6379	2.708	35.848	2.1192	35.8475	2.5198	35.8249	2.2358	35.672	2.4736	35.848	2.2643	35.848	2.5508
35.684	1.5854	35.6865	2.8159	35.6973	1.8123	35.6649	2.7086	35.8751	2.1186	35.8746	2.5204	35.852	2.2352	35.699	2.4742	35.8751	2.2637	35.8751	2.5514
35.7109	1.5845	35.7135	2.8165	35.7243	1.812	35.6918	2.7095	35.9022	2.118	35.9017	2.521	35.879	2.2346	35.7259	2.4751	35.9022	2.2631	35.9022	2.552
35.7379	1.5838	35.7405	2.8171	35.7513	1.8114	35.7187	2.7105	35.9293	2.1177	35.9288	2.5217	35.9061	2.2336	35.7529	2.4758	35.9293	2.2628	35.9293	2.5527
35.7648	1.5832	35.7674	2.818	35.7782	1.8108	35.7457	2.7111	35.9564	2.1171	35.9559	2.5226	35.9331	2.233	35.7798	2.4764	35.9564	2.2622	35.9564	2.5536
35.7917	1.5829	35.7944	2.819	35.8052	1.8105	35.7726	2.712	35.9834	2.1165	35.983	2.5232	35.9602	2.2324	35.8068	2.477	35.9835	2.2615	35.9835	2.5542
35.8187	1.582	35.8213	2.8196	35.8321	1.8098	35.7995	2.7126	36.0105	2.1161	36.01	2.5238	35.9873	2.2318	35.8338	2.4782	36.0106	2.2612	36.0106	2.5548
35.8457	1.5814	35.8483	2.8202	35.8591	1.8092	35.8265	2.7132	36.0376	2.1155	36.0371	2.5244	36.0144	2.2315	35.8608	2.4789	36.0376	2.2606	36.0376	2.5554
35.8725	1.5811	35.8752	2.8208	35.8861	1.8086	35.8535	2.7139	36.0647	2.1149	36.0642	2.5254	36.0414	2.2309	35.8877	2.4795	36.0647	2.2603	36.0647	2.5564
35.8995	1.5804	35.9022	2.8214	35.913	1.8083	35.8804	2.7151	36.0918	2.1143	36.0913	2.526	36.0685	2.2302	35.9147	2.4801	36.0918	2.2597	36.0918	2.5573
35.9264	1.5798	35.9292	2.8221	35.94	1.8074	35.9073	2.7157	36.1189	2.114	36.1184	2.5269	36.0956	2.2296	35.9416	2.4807	36.1189	2.2594	36.1189	2.5579
35.9534	1.5792	35.9561	2.8227	35.967	1.8067	35.9343	2.7163	36.146	2.1134	36.1455	2.5275	36.1227	2.229	35.9686	2.4817	36.146	2.2588	36.146	2.5585
35.9803	1.5786	35.9831	2.8236	35.9939	1.8064	35.9612	2.7173	36.1731	2.113	36.1726	2.5282	36.1497	2.2284	35.9956	2.4823	36.1731	2.2578	36.1731	2.5595
36.0072	1.578	36.01	2.8239	36.0209	1.8058	35.9881	2.7179	36.2002	2.1124	36.1997	2.5288	36.1768	2.2278	36.0225	2.4829	36.2002	2.2575	36.2002	2.5601
36.0342	1.5776	36.037	2.8249	36.0478	1.8052	36.015	2.7188	36.2272	2.1118	36.2267	2.5294	36.2039	2.2271	36.0495	2.4838	36.2273	2.2572	36.2273	2.5607
36.0611	1.5767	36.064	2.8258	36.0748	1.8046	36.042	2.7194	36.2543	2.1115	36.2538	2.53	36.2309	2.2268	36.0764	2.4844	36.2544	2.2566	36.2544	2.5616
36.0881	1.5761	36.0909	2.8264	36.1018	1.804	36.0689	2.7201	36.2814	2.1109	36.2809	2.531	36.258	2.2259	36.1034	2.4851	36.2815	2.256	36.2815	2.5623
36.1151	1.5755	36.1178	2.827	36.1287	1.8036	36.0959	2.7207	36.3085	2.1106	36.308	2.5316	36.285	2.2253	36.1304	2.486	36.3086	2.2557	36.3086	2.5629
36.1419	1.5749	36.1448	2.8276	36.1557	1.803	36.1228	2.7216	36.3356	2.1099	36.3351	2.5322	36.3121	2.2247	36.1574	2.4869	36.3356	2.255	36.3356	2.5638
36.1689	1.5745	36.1718	2.8286	36.1827	1.8024	36.1498	2.7222	36.3627	2.1096	36.3622	2.5328	36.3392	2.224	36.1843	2.4875	36.3627	2.2544	36.3627	2.5644
36.1958	1.5739	36.1987	2.8292	36.2096	1.8018	36.1767	2.7232	36.3898	2.1093	36.3893	2.5337	36.3662	2.2234	36.2113	2.4882	36.3898	2.2541	36.3898	2.5654
36.2228	1.5733	36.2257	2.8298	36.2366	1.8012	36.2036	2.7238	36.4169	2.1087	36.4164	2.5347	36.3933	2.2231	36.2382	2.4888	36.4169	2.2535	36.4169	2.5663
36.2497	1.5727	36.2526	2.8304	36.2636	1.8005	36.2306	2.7247	36.444	2.1081	36.4435	2.5353	36.4203	2.2225	36.2652	2.4897	36.444	2.2532	36.444	2.5669
36.2767	1.5724	36.2796	2.8311	36.2905	1.8002	36.2575	2.7253	36.4711	2.1078	36.4706	2.5359	36.4474	2.2219	36.2922	2.4903	36.4711	2.2526	36.4711	2.5675
36.3036	1.5718	36.3065	2.8317	36.3175	1.7993	36.2844	2.726	36.4981	2.1072	36.4977	2.5365	36.4745	2.2216	36.3191	2.491	36.4981	2.2519	36.4981	2.5685
36.3306	1.5711	36.3335	2.8323	36.3444	1.7987	36.3113	2.7269	36.5252	2.1065	36.5247	2.5372	36.5015	2.2209	36.3461	2.4916	36.5252	2.2516	36.5252	2.5691
36.3575	1.5705	36.3605	2.8329	36.3714	1.7981	36.3382	2.7275	36.5523	2.1062	36.5518	2.5381	36.5286	2.2203	36.3731	2.4925	36.5523	2.251	36.5523	2.5697
36.3845	1.5702	36.3874	2.8342	36.3984	1.7974	36.3651	2.7281	36.5794	2.1056	36.5789	2.5387	36.5556	2.2197	36.4	2.4931	36.5794	2.2507	36.5794	2.5706
36.4114	1.5696	36.4144	2.8348	36.4253	1.7968	36.3921	2.7287	36.6065	2.1053	36.606	2.5393	36.5827	2.2191	36.427	2.4941	36.6065	2.2498	36.6065	2.5713
36.4383	1.569	36.4414	2.8354	36.4523	1.7962	36.4191	2.7297	36.6336	2.1047	36.6331	2.5399	36.6098	2.2188	36.4539	2.4947	36.6336	2.2491	36.6336	2.5722
36.4653	1.5683	36.4683	2.836	36.4793	1.7959	36.446	2.7303	36.6607	2.1044	36.6602	2.5406	36.6368	2.2178	36.4809	2.4953	36.6607	2.2488	36.6607	2.5731
36.4923	1.5677	36.4953	2.8366	36.5062	1.7953	36.4729	2.7312	36.6877	2.1037	36.6873	2.5418	36.6639	2.2172	36.5079	2.4959	36.6878	2.2482	36.6878	2.5737
36.5192	1.5674	36.5223	2.8373	36.5332	1.7947	36.4999	2.7318	36.7148	2.1034	36.7144	2.5424	36.6909	2.2166	36.5348	2.4968	36.7149	2.2476	36.7149	2.5747
36.5462	1.5668	36.5492	2.8379	36.5602	1.794	36.5268	2.7328	36.7419	2.1028	36.7414	2.543	36.7179	2.2163	36.5618	2.4975	36.742	2.2473	36.742	2.5753
36.5731	1.5662	36.5762	2.8388	36.5871	1.7934	36.5538	2.7334	36.769	2.1025	36.7685	2.5437	36.745	2.2157	36.5888	2.4981	36.769	2.2467	36.769	2.5759
36.6	1.5659	36.6031	2.8394	36.6141	1.7928	36.5807	2.734	36.7961	2.1019	36.7956	2.5443	36.772	2.215	36.6157	2.499	36.7961	2.246	36.7961	2.5768
36.6269	1.5652	36.6301	2.84	36.641	1.7922	36.6077	2.7346	36.8232	2.1016	36.8227	2.5452	36.799	2.2147	36.6427	2.4996	36.8232	2.2457	36.8232	2.5775
36.6539	1.5646	36.6571	2.8407	36.668	1.7912	36.6345	2.7356	36.8503	2.101	36.8498	2.5458	36.8261	2.2141	36.6697	2.5003	36.8503	2.2451	36.8503	2.5781
36.6808	1.5643	36.684	2.8416	36.695	1.7906	36.6615	2.7362	36.8774	2.1006	36.8769	2.5465	36.8531	2.2135	36.6966	2.5009	36.8774	2.2445	36.8774	2.579
36.7078	1.5637	36.711	2.8422	36.722	1.7903	36.6883	2.7368	36.9045	2.1003	36.904	2.5471	36.8802	2.2132	36.7236	2.5021	36.9045	2.2439	36.9045	2.5796
36.7347	1.5634	36.738	2.8431	36.7489	1.7897	36.7153	2.7374	36.9316	2.0997	36.9311	2.548	36.9072	2.2126	36.7505	2.5027	36.9316	2.2436	36.9316	2.5802
36.7617	1.5628	36.7649	2.8438	36.7759	1.7891	36.7421	2.738	36.9586	2.0988	36.9581	2.5486	36.9343	2.2119	36.7775	2.5034	36.9587	2.2429	36.9587	2.5815
36.7886	1.5621	36.7919	2.8444	36.8028	1.7885	36.7691	2.7393	36.9857	2.0985	36.9852	2.5496	36.9613	2.2116	36.8045	2.504	36.9858	2.242	36.9858	2.5821
36.8155	1.5618	36.8188	2.845	36.8298	1.7878	36.796	2.7399	37.0128	2.0979	37.0123	2.5502	36.9883	2.211	36.8315	2.5049	37.0129	2.2414	37.0129	2.5827
36.8425	1.5612	36.8458	2.8459	36.8568	1.7872	36.8229	2.7405	37.0399	2.0975	37.0394	2.5511	37.0154	2.2101	36.8584	2.5055	37.0399	2.2408	37.0399	2.5833
36.8694	1.5606	36.8727	2.8466	36.8837	1.7866	36.8498	2.7415	37.067	2.0969	37.0665	2.5517	37.0424	2.2098	36.8854	2.5062	37.067	2.2402	37.067	2.5843
36.8964	1.56	36.8997	2.8472	36.9107	1.786	36.8768	2.7421	37.0941	2.0966	37.0936	2.5523	37.0694	2.2092	36.9124	2.5068	37.0941	2.2395	37.0941	2.5849
36.9233	1.5597	36.9267	2.8481	36.9377	1.7854	36.9038	2.7427	37.1212	2.0963	37.1207	2.5533	37.0965	2.2085	36.9393	2.5074	37.1212	2.2392	37.1212	2.5855
36.9503	1.5593	36.9536	2.8487	36.9646	1.7847	36.9307	2.7433	37.1483	2.0957	37.1478	2.5539	37.1236	2.2082	36.9663	2.5083	37.1483	2.2386	37.1483	2.5861
36.9773	1.5587	36.9806	2.8497	36.9916	1.7841	36.9577	2.7439	37.1754	2.0954	37.1749	2.5545	37.1506	2.2076	36.9932	2.5089	37.1754	2.2377	37.1754	2.5871
37.0042	1.5584	37.0075	2.8503	37.0185	1.7829	36.9846	2.7446	37.2025	2.0948	37.202	2.5551	37.1776	2.207	37.0202	2.5099	37.2025	2.2371	37.2025	2.5877
37.0312	1.5578	37.0345	2.8512	37.0455	1.7823	37.0116	2.7455	37.2295	2.0944	37.229	2.5561	37.2047	2.2067	37.0472	2.5105	37.2295	2.2364	37.2295	2.5886
37.0581	1.5575	37.0614	2.8518	37.0725	1.7816	37.0385	2.7461	37.2566	2.0938	37.2561	2.557	37.2318	2.2061	37.0741	2.5114	37.2566	2.2358	37.2566	2.5892
37.085	1.5569	37.0884	2.8524	37.0994	1.781	37.0655	2.747	37.2837	2.0935	37.2832	2.5579	37.2589	2.2054	37.1011	2.5117	37.2837	2.2352	37.2837	2.5902
37.1119	1.5566	37.1153	2.8531	37.1264	1.7804	37.0924	2.748	37.3108	2.0932	37.3103	2.5585	37.2859	2.2051	37.1281	2.5127	37.3108	2.2346	37.3108	2.5908
37.1388	1.5559	37.1423	2.854	37.1534	1.7798	37.1194	2.7486	37.3379	2.0926	37.3374	2.5592	37.3129	2.2045	37.155	2.5133	37.3379	2.2336	37.3379	2.5914
37.1657	1.5556	37.1692	2.8546	37.1803	1.7792	37.1463	2.7492	37.365	2.0923	37.3645	2.5601	37.34	2.2039	37.182	2.5139	37.365	2.233	37.365	2.592
37.1927	1.5553	37.1962	2.8552	37.2073	1.7785	37.1732	2.7498	37.3921	2.0917	37.3916	2.5607	37.367	2.2036	37.209	2.5145	37.3921	2.2324	37.3921	2.593
37.2197	1.5547	37.2231	2.8559	37.2343	1.7779	37.2001	2.7508	37.4191	2.091	37.4187	2.5613	37.3941	2.203	37.2359	2.5151	37.4192	2.2315	37.4192	2.5936
37.2466	1.5544	37.2501	2.8568	37.2612	1.7773	37.2271	2.7514	37.4462	2.0904	37.4458	2.5623	37.4212	2.2023	37.2629	2.5161	37.4463	2.2309	37.4463	2.5942
37.2736	1.5538	37.2771	2.8577	37.2882	1.7767	37.254	2.752	37.4733	2.0901	37.4728	2.5629	37.4482	2.2017	37.2898	2.5167	37.4733	2.2302	37.4733	2.5951
37.3005	1.5531	37.304	2.8583	37.3151	1.7761	37.2809	2.7526	37.5004	2.0895	37.4999	2.5638	37.4753	2.2011	37.3168	2.5176	37.5004	2.2293	37.5004	2.5957
37.3275	1.5528	37.331	2.8593	37.3421	1.7748	37.3079	2.7535	37.5275	2.0892	37.527	2.5644	37.5024	2.2008	37.3438	2.5182	37.5275	2.2287	37.5275	2.5967
37.3544	1.5525	37.358	2.8599	37.3691	1.7742	37.3348	2.7545	37.5546	2.0886	37.5541	2.5654	37.5295	2.2002	37.3708	2.5189	37.5546	2.2281	37.5546	2.5973
37.3813	1.5519	37.3849	2.8605	37.3961	1.7736	37.3618	2.7551	37.5817	2.0882	37.5812	2.5663	37.5565	2.1999	37.3977	2.5195	37.5817	2.2271	37.5817	2.5982
37.4083	1.5516	37.4119	2.8614	37.423	1.773	37.3887	2.7557	37.6088	2.0876	37.6083	2.5669	37.5836	2.1992	37.4247	2.5204	37.6088	2.2262	37.6088	2.5988
37.4352	1.5513	37.4388	2.8621	37.45	1.7723	37.4156	2.7566	37.6359	2.0873	37.6354	2.5678	37.6106	2.1986	37.4517	2.521	37.6359	2.2253	37.6359	2.5995
37.4622	1.5507	37.4658	2.8627	37.4769	1.7717	37.4425	2.7573	37.6629	2.0867	37.6624	2.5685	37.6376	2.1983	37.4787	2.5217	37.663	2.2247	37.663	2.6001
37.4891	1.5504	37.4928	2.8636	37.5039	1.7711	37.4695	2.7579	37.69	2.0864	37.6895	2.5694	37.6647	2.1977	37.5056	2.5223	37.6901	2.224	37.6901	2.6007
37.516	1.55	37.5197	2.8642	37.5309	1.7705	37.4964	2.7585	37.7171	2.0858	37.7166	2.57	37.6918	2.1971	37.5326	2.5229	37.7172	2.2231	37.7172	2.6016
37.543	1.5497	37.5467	2.8652	37.5578	1.7699	37.5233	2.7594	37.7442	2.0855	37.7437	2.5709	37.7188	2.1968	37.5596	2.5235	37.7442	2.2222	37.7442	2.6023
37.57	1.5494	37.5736	2.8661	37.5848	1.7692	37.5502	2.7601	37.7713	2.0848	37.7708	2.5716	37.7458	2.1961	37.5866	2.5241	37.7713	2.2216	37.7713	2.6029
37.5969	1.5491	37.6006	2.8667	37.6117	1.7683	37.5772	2.7607	37.7984	2.0845	37.7979	2.5728	37.7729	2.1958	37.6136	2.5248	37.7984	2.2209	37.7984	2.6035
37.6239	1.5485	37.6275	2.8676	37.6387	1.7677	37.6041	2.7616	37.8255	2.0839	37.825	2.5734	37.8	2.1952	37.6406	2.526	37.8255	2.22	37.8255	2.6044
37.6508	1.5482	37.6545	2.8683	37.6657	1.7671	37.6311	2.7625	37.8526	2.0833	37.8521	2.5744	37.8271	2.1943	37.6675	2.5263	37.8526	2.2194	37.8526	2.6054
37.6777	1.5479	37.6814	2.8689	37.6926	1.7664	37.658	2.7632	37.8797	2.0827	37.8792	2.575	37.8541	2.1937	37.6945	2.5272	37.8797	2.2181	37.8797	2.606
37.7047	1.5476	37.7084	2.8698	37.7196	1.7655	37.6849	2.7641	37.9068	2.0824	37.9063	2.5759	37.8812	2.1933	37.7215	2.5279	37.9068	2.2175	37.9068	2.6066
37.7316	1.5469	37.7353	2.8704	37.7466	1.7649	37.7119	2.7647	37.9338	2.0817	37.9333	2.5765	37.9082	2.1927	37.7484	2.5285	37.9339	2.2166	37.9339	2.6072
37.7586	1.5466	37.7623	2.8714	37.7735	1.7646	37.7388	2.7653	37.9609	2.0814	37.9604	2.5775	37.9353	2.1924	37.7754	2.5291	37.9609	2.216	37.9609	2.6078
37.7855	1.5463	37.7893	2.872	37.8005	1.7637	37.7657	2.7663	37.988	2.0808	37.9875	2.5781	37.9624	2.1918	37.8023	2.5297	37.988	2.215	37.988	2.6085
37.8125	1.546	37.8162	2.8732	37.8275	1.763	37.7926	2.7669	38.0151	2.0805	38.0146	2.579	37.9894	2.1912	37.8293	2.5303	38.0151	2.2144	38.0151	2.6091
37.8394	1.5457	37.8432	2.8741	37.8544	1.7624	37.8196	2.7675	38.0422	2.0799	38.0417	2.5796	38.0165	2.1906	37.8563	2.531	38.0422	2.2135	38.0422	2.6097
37.8664	1.5451	37.8702	2.8754	37.8814	1.7618	37.8465	2.7684	38.0693	2.0793	38.0688	2.5802	38.0436	2.1902	37.8833	2.5316	38.0693	2.2129	38.0693	2.6106
37.8933	1.5448	37.8971	2.8763	37.9084	1.7612	37.8735	2.769	38.0964	2.0789	38.0959	2.5815	38.0706	2.1896	37.9102	2.5322	38.0964	2.2123	38.0964	2.6109
37.9203	1.5445	37.924	2.8772	37.9353	1.7606	37.9005	2.7697	38.1234	2.0783	38.123	2.5824	38.0976	2.189	37.9372	2.5328	38.1235	2.2113	38.1235	2.6119
37.9472	1.5442	37.951	2.8782	37.9623	1.7596	37.9274	2.7709	38.1505	2.078	38.1501	2.583	38.1247	2.1887	37.9642	2.5341	38.1506	2.2107	38.1506	2.6128
37.9742	1.5438	37.978	2.8791	37.9892	1.759	37.9544	2.7715	38.1776	2.0774	38.1772	2.584	38.1518	2.1881	37.9911	2.5347	38.1777	2.2098	38.1777	2.6134
38.0011	1.5435	38.005	2.8797	38.0162	1.7584	37.9813	2.7721	38.2047	2.0768	38.2042	2.5846	38.1789	2.1875	38.0181	2.5353	38.2047	2.2088	38.2047	2.614
38.028	1.5429	38.0319	2.881	38.0432	1.7578	38.0082	2.7731	38.2318	2.0765	38.2313	2.5855	38.206	2.1871	38.0451	2.5359	38.2318	2.2082	38.2318	2.6147
38.055	1.5429	38.0589	2.8819	38.0701	1.7571	38.0352	2.7737	38.2589	2.0758	38.2584	2.5861	38.233	2.1862	38.0721	2.5365	38.2589	2.2073	38.2589	2.6153
38.0819	1.5423	38.0858	2.8828	38.0971	1.7565	38.0621	2.7746	38.286	2.0752	38.2855	2.5871	38.2601	2.1856	38.099	2.5372	38.286	2.2067	38.286	2.6159
38.1088	1.542	38.1128	2.8834	38.124	1.7559	38.0891	2.7752	38.3131	2.0746	38.3126	2.5877	38.2871	2.1853	38.126	2.5378	38.3131	2.2061	38.3131	2.6165
38.1357	1.5417	38.1398	2.8844	38.151	1.7553	38.1161	2.7759	38.3402	2.074	38.3397	2.5889	38.3142	2.1847	38.1529	2.5384	38.3402	2.2054	38.3402	2.6171
38.1627	1.5414	38.1667	2.885	38.178	1.7547	38.1431	2.7768	38.3673	2.0737	38.3668	2.5895	38.3412	2.184	38.1799	2.539	38.3673	2.2045	38.3673	2.6178
38.1897	1.5411	38.1937	2.8859	38.205	1.754	38.17	2.7774	38.3943	2.0731	38.3938	2.5902	38.3683	2.1834	38.2069	2.5399	38.3944	2.2039	38.3944	2.6184
38.2166	1.5407	38.2207	2.8869	38.2319	1.7534	38.1969	2.7783	38.4214	2.0724	38.4209	2.5911	38.3954	2.1831	38.2338	2.5406	38.4215	2.2033	38.4215	2.619
38.2436	1.5404	38.2476	2.8875	38.2589	1.7531	38.2239	2.7793	38.4485	2.0721	38.448	2.5917	38.4225	2.1825	38.2608	2.5415	38.4486	2.202	38.4486	2.6196
38.2705	1.5401	38.2746	2.8881	38.2858	1.7525	38.2508	2.7799	38.4756	2.0715	38.4751	2.5926	38.4495	2.1819	38.2878	2.5421	38.4756	2.2014	38.4756	2.6205
38.2974	1.5398	38.3016	2.8893	38.3128	1.7516	38.2777	2.7808	38.5027	2.0709	38.5022	2.5933	38.4766	2.1816	38.3147	2.5427	38.5027	2.2008	38.5027	2.6212
38.3244	1.5395	38.3285	2.89	38.3398	1.7509	38.3047	2.7814	38.5298	2.0703	38.5293	2.5942	38.5037	2.1809	38.3417	2.5434	38.5298	2.2002	38.5298	2.6215
38.3513	1.5392	38.3555	2.8909	38.3667	1.7503	38.3316	2.7821	38.5569	2.07	38.5564	2.5948	38.5308	2.1803	38.3687	2.544	38.5569	2.1995	38.5569	2.6224
38.3782	1.5386	38.3824	2.8915	38.3937	1.7497	38.3585	2.783	38.584	2.0693	38.5835	2.5957	38.5578	2.1797	38.3956	2.5446	38.584	2.1989	38.584	2.623
38.4052	1.5383	38.4093	2.8924	38.4207	1.7491	38.3854	2.7836	38.6111	2.0687	38.6106	2.5967	38.5849	2.1794	38.4226	2.5452	38.6111	2.198	38.6111	2.6233
38.4321	1.538	38.4363	2.8931	38.4476	1.7485	38.4124	2.7845	38.6381	2.0681	38.6376	2.5973	38.612	2.1785	38.4495	2.5458	38.6382	2.1974	38.6382	2.6243
38.4591	1.5373	38.4633	2.894	38.4746	1.7478	38.4393	2.7852	38.6652	2.0672	38.6647	2.5982	38.639	2.1778	38.4765	2.5465	38.6653	2.1968	38.6653	2.6246
38.486	1.537	38.4903	2.8946	38.5016	1.7475	38.4662	2.7864	38.6923	2.0665	38.6918	2.5988	38.666	2.1772	38.5035	2.5471	38.6923	2.1961	38.6923	2.6252
38.513	1.5367	38.5172	2.8955	38.5285	1.7469	38.4932	2.787	38.7194	2.0659	38.7189	2.5998	38.6931	2.1769	38.5304	2.5477	38.7194	2.1955	38.7194	2.6258
38.5399	1.5364	38.5442	2.8962	38.5555	1.7463	38.5201	2.7876	38.7465	2.0653	38.746	2.6004	38.7201	2.1763	38.5574	2.5483	38.7465	2.1949	38.7465	2.6264
38.5669	1.5361	38.5711	2.8971	38.5824	1.7457	38.547	2.7886	38.7736	2.0647	38.7731	2.601	38.7472	2.1757	38.5844	2.5492	38.7736	2.194	38.7736	2.6271
38.5938	1.5358	38.5981	2.898	38.6094	1.7451	38.574	2.7892	38.8007	2.0644	38.8002	2.6019	38.7742	2.175	38.6113	2.5499	38.8007	2.1933	38.8007	2.6277
38.6208	1.5355	38.6251	2.8986	38.6364	1.7444	38.6009	2.7901	38.8278	2.0634	38.8273	2.6026	38.8013	2.1744	38.6383	2.5505	38.8278	2.1927	38.8278	2.6286
38.6478	1.5349	38.652	2.8996	38.6633	1.7438	38.6279	2.7907	38.8548	2.0628	38.8544	2.6035	38.8283	2.1741	38.6653	2.5511	38.8549	2.1921	38.8549	2.6292
38.6747	1.5345	38.679	2.9002	38.6903	1.7432	38.6548	2.7914	38.8819	2.0622	38.8815	2.6044	38.8554	2.1735	38.6922	2.552	38.882	2.1915	38.882	2.6298
38.7017	1.5342	38.706	2.9008	38.7173	1.7426	38.6818	2.7923	38.909	2.0616	38.9085	2.605	38.8824	2.1729	38.7192	2.5527	38.909	2.1909	38.909	2.6302
38.7286	1.5339	38.7329	2.9017	38.7442	1.742	38.7087	2.7929	38.9361	2.061	38.9356	2.606	38.9095	2.1726	38.7462	2.553	38.9361	2.1902	38.9361	2.6308
38.7555	1.5336	38.7599	2.9024	38.7712	1.7416	38.7356	2.7942	38.9632	2.0603	38.9627	2.6066	38.9365	2.1719	38.7731	2.5539	38.9632	2.1896	38.9632	2.6314
38.7825	1.5333	38.7868	2.903	38.7981	1.741	38.7626	2.7948	38.9903	2.0594	38.9898	2.6072	38.9636	2.1713	38.8001	2.5545	38.9903	2.189	38.9903	2.632
38.8094	1.533	38.8138	2.9036	38.8251	1.7404	38.7895	2.7954	39.0174	2.0585	39.0169	2.6081	38.9907	2.1704	38.827	2.5551	39.0174	2.1884	39.0174	2.6326
38.8364	1.5324	38.8408	2.9042	38.8521	1.7398	38.8164	2.7963	39.0445	2.0579	39.044	2.6088	39.0177	2.1698	38.854	2.5558	39.0445	2.1878	39.0445	2.6333
38.8633	1.5321	38.8677	2.9055	38.8791	1.7395	38.8433	2.7973	39.0716	2.0572	39.0711	2.6094	39.0448	2.1692	38.881	2.5564	39.0716	2.1871	39.0716	2.6336
38.8903	1.5318	38.8947	2.9061	38.906	1.7389	38.8702	2.7979	39.0986	2.0566	39.0981	2.6103	39.0719	2.1688	38.9079	2.5573	39.0987	2.1862	39.0987	2.6345
38.9172	1.5314	38.9217	2.9067	38.933	1.7382	38.8972	2.7985	39.1257	2.056	39.1252	2.6109	39.0989	2.1682	38.9349	2.5579	39.1258	2.1856	39.1258	2.6348
38.9442	1.5311	38.9486	2.9073	38.9599	1.7379	38.9241	2.7994	39.1528	2.0551	39.1523	2.6116	39.126	2.1676	38.9618	2.5585	39.1529	2.185	39.1529	2.6354
38.9711	1.5305	38.9756	2.9082	38.9869	1.7373	38.9511	2.8	39.1799	2.0545	39.1794	2.6128	39.153	2.167	38.9888	2.5592	39.1799	2.1847	39.1799	2.6364
38.998	1.5302	39.0026	2.9089	39.0139	1.7367	38.978	2.801	39.207	2.0538	39.2065	2.6134	39.18	2.1664	39.0158	2.5598	39.207	2.184	39.207	2.637
39.025	1.5299	39.0295	2.9095	39.0408	1.7364	39.0048	2.8019	39.2341	2.0529	39.2336	2.614	39.2071	2.1661	39.0428	2.5607	39.2341	2.1834	39.2341	2.6376
39.0519	1.5293	39.0565	2.9101	39.0678	1.7354	39.0318	2.8025	39.2612	2.0523	39.2607	2.6147	39.2342	2.1654	39.0697	2.5613	39.2612	2.1828	39.2612	2.6379
39.0789	1.5287	39.0834	2.9107	39.0948	1.7351	39.0587	2.8028	39.2883	2.0514	39.2878	2.6156	39.2612	2.1648	39.0967	2.562	39.2883	2.1822	39.2883	2.6385
39.1058	1.5283	39.1104	2.9113	39.1217	1.7345	39.0857	2.8035	39.3154	2.0507	39.3149	2.6162	39.2883	2.1642	39.1237	2.5626	39.3154	2.1816	39.3154	2.6391
39.1328	1.528	39.1374	2.912	39.1487	1.7339	39.1126	2.8044	39.3425	2.0498	39.342	2.6168	39.3153	2.1636	39.1507	2.5632	39.3425	2.1812	39.3425	2.6398
39.1597	1.5277	39.1643	2.9129	39.1757	1.7336	39.1395	2.805	39.3695	2.0492	39.369	2.6178	39.3423	2.1626	39.1776	2.5638	39.3696	2.1806	39.3696	2.6404
39.1867	1.5271	39.1913	2.9138	39.2026	1.733	39.1664	2.8056	39.3966	2.0486	39.3961	2.6184	39.3694	2.1623	39.2046	2.5644	39.3967	2.18	39.3967	2.6407
39.2136	1.5268	39.2183	2.9144	39.2296	1.7327	39.1934	2.8066	39.4237	2.0476	39.4232	2.619	39.3965	2.1617	39.2315	2.5654	39.4237	2.1797	39.4237	2.6413
39.2405	1.5265	39.2452	2.9151	39.2565	1.732	39.2203	2.8072	39.4508	2.047	39.4503	2.6196	39.4236	2.1611	39.2585	2.566	39.4508	2.1791	39.4508	2.6419
39.2675	1.5259	39.2722	2.9157	39.2835	1.7317	39.2472	2.8081	39.4779	2.0464	39.4774	2.6209	39.4507	2.1605	39.2855	2.5666	39.4779	2.1781	39.4779	2.6426
39.2944	1.5256	39.2992	2.9163	39.3105	1.7311	39.2741	2.8087	39.505	2.0458	39.5045	2.6215	39.4778	2.1599	39.3125	2.5672	39.505	2.1778	39.505	2.6432
39.3213	1.5252	39.3261	2.9169	39.3374	1.7308	39.301	2.81	39.5321	2.0448	39.5316	2.6221	39.5048	2.1595	39.3394	2.5682	39.5321	2.1772	39.5321	2.6441
39.3483	1.5249	39.3531	2.9175	39.3644	1.7302	39.3279	2.8106	39.5592	2.0442	39.5587	2.6227	39.5319	2.1589	39.3664	2.5688	39.5592	2.1766	39.5592	2.6444
39.3752	1.5243	39.38	2.9182	39.3914	1.7299	39.3548	2.8112	39.5862	2.0433	39.5858	2.6236	39.5589	2.1583	39.3934	2.5694	39.5863	2.176	39.5863	2.645
39.4021	1.524	39.407	2.9188	39.4183	1.7292	39.3817	2.8121	39.6133	2.0427	39.6129	2.6243	39.586	2.1577	39.4203	2.57	39.6134	2.1757	39.6134	2.6457
39.429	1.5234	39.4339	2.9194	39.4453	1.7289	39.4086	2.8128	39.6404	2.0417	39.6399	2.6249	39.6131	2.1571	39.4473	2.5706	39.6404	2.175	39.6404	2.6463
39.456	1.5231	39.4609	2.92	39.4723	1.728	39.4356	2.8134	39.6675	2.0411	39.667	2.6255	39.6402	2.1564	39.4743	2.5713	39.6675	2.1747	39.6675	2.6469
39.4829	1.5228	39.4879	2.921	39.4992	1.7277	39.4625	2.8143	39.6946	2.0405	39.6941	2.6261	39.6673	2.1558	39.5012	2.5719	39.6946	2.1741	39.6946	2.6472
39.5098	1.5221	39.5148	2.9216	39.5262	1.7271	39.4895	2.8149	39.7217	2.0399	39.7212	2.6267	39.6943	2.1555	39.5282	2.5728	39.7217	2.1735	39.7217	2.6478
39.5367	1.5218	39.5418	2.9222	39.5532	1.7268	39.5164	2.8156	39.7488	2.039	39.7483	2.6277	39.7214	2.1546	39.5552	2.5734	39.7488	2.1732	39.7488	2.6484
39.5637	1.5209	39.5687	2.9228	39.5801	1.7261	39.5433	2.8165	39.7759	2.0383	39.7754	2.6286	39.7484	2.154	39.5821	2.574	39.7759	2.1726	39.7759	2.6491
39.5906	1.5206	39.5957	2.9234	39.6071	1.7258	39.5702	2.8171	39.803	2.0377	39.8025	2.6292	39.7755	2.1533	39.6091	2.575	39.803	2.1723	39.803	2.6497
39.6175	1.52	39.6227	2.9241	39.634	1.7252	39.5971	2.8183	39.83	2.0371	39.8295	2.6298	39.8026	2.153	39.6361	2.5756	39.8301	2.1716	39.8301	2.65
39.6445	1.5197	39.6496	2.9247	39.661	1.7249	39.624	2.819	39.8571	2.0365	39.8566	2.6305	39.8297	2.1521	39.663	2.5762	39.8572	2.1713	39.8572	2.6506
39.6715	1.519	39.6766	2.9253	39.688	1.7246	39.651	2.8196	39.8842	2.0352	39.8837	2.6311	39.8567	2.1518	39.69	2.5768	39.8842	2.1704	39.8842	2.6512
39.6983	1.5187	39.7036	2.9259	39.7149	1.724	39.678	2.8205	39.9113	2.0346	39.9108	2.632	39.8838	2.1512	39.7169	2.5775	39.9113	2.1701	39.9113	2.6522
39.7253	1.5181	39.7305	2.9265	39.7419	1.7237	39.7049	2.8211	39.9384	2.034	39.9379	2.6326	39.9108	2.1506	39.7439	2.5781	39.9384	2.1695	39.9384	2.6528
39.7522	1.5178	39.7575	2.9272	39.7689	1.723	39.7319	2.8221	39.9655	2.0334	39.965	2.6333	39.9379	2.1499	39.7709	2.5787	39.9655	2.1692	39.9655	2.6531
39.7792	1.5172	39.7844	2.9278	39.7958	1.7227	39.7588	2.8227	39.9926	2.0328	39.9921	2.6339	39.965	2.1493	39.7978	2.5793	39.9926	2.1685	39.9926	2.6537
39.8062	1.5166	39.8114	2.9287	39.8228	1.7224	39.7857	2.8233	40.0197	2.0321	40.0192	2.6345	39.992	2.1487	39.8248	2.5802	40.0197	2.1682	40.0197	2.6543
39.8331	1.5163	39.8383	2.9293	39.8498	1.7218	39.8127	2.8239	40.0468	2.0315	40.0463	2.6351	40.0191	2.1484	39.8518	2.5812	40.0468	2.1676	40.0468	2.655
39.86	1.5156	39.8653	2.9299	39.8767	1.7215	39.8397	2.8249	40.0738	2.0309	40.0733	2.636	40.0462	2.1478	39.8787	2.5818	40.0739	2.1673	40.0739	2.6556
39.887	1.5153	39.8923	2.9306	39.9037	1.7209	39.8666	2.8258	40.1009	2.03	40.1004	2.637	40.0732	2.1468	39.9057	2.5824	40.101	2.1667	40.101	2.6559
39.9139	1.5147	39.9192	2.9312	39.9306	1.7206	39.8935	2.8267	40.128	2.0296	40.1275	2.6376	40.1003	2.1462	39.9327	2.583	40.1281	2.1664	40.1281	2.6565
39.9409	1.5141	39.9461	2.9321	39.9576	1.7199	39.9205	2.8273	40.1551	2.029	40.1546	2.6382	40.1273	2.1456	39.9596	2.5837	40.1551	2.1661	40.1551	2.6571
39.9678	1.5135	39.9731	2.9327	39.9846	1.7193	39.9474	2.828	40.1822	2.0284	40.1817	2.6388	40.1544	2.145	39.9866	2.5843	40.1822	2.1654	40.1822	2.6578
39.9948	1.5128	40.0001	2.9334	40.0115	1.719	39.9743	2.8286	40.2093	2.0272	40.2088	2.6395	40.1814	2.1444	40.0136	2.5849	40.2093	2.1651	40.2093	2.6584
40.0218	1.5125	40.027	2.934	40.0385	1.7184	40.0013	2.8292	40.2364	2.0265	40.2359	2.6401	40.2084	2.144	40.0405	2.5858	40.2364	2.1645	40.2364	2.659
40.0487	1.5119	40.054	2.9346	40.0655	1.7181	40.0282	2.8298	40.2635	2.0259	40.263	2.6407	40.2355	2.1434	40.0675	2.5864	40.2635	2.1642	40.2635	2.6596
40.0756	1.5116	40.0809	2.9352	40.0924	1.7175	40.0552	2.8307	40.2906	2.0253	40.2901	2.6413	40.2626	2.1428	40.0944	2.5871	40.2906	2.1639	40.2906	2.6602
40.1025	1.511	40.1079	2.9358	40.1194	1.7171	40.0821	2.8314	40.3176	2.0247	40.3172	2.6419	40.2897	2.1422	40.1214	2.5877	40.3177	2.1633	40.3177	2.6609
40.1294	1.5104	40.1348	2.9368	40.1464	1.7168	40.1091	2.8323	40.3447	2.0241	40.3442	2.6426	40.3167	2.1416	40.1484	2.5886	40.3447	2.1626	40.3447	2.6615
40.1564	1.5101	40.1618	2.9374	40.1733	1.7162	40.136	2.8329	40.3718	2.0234	40.3713	2.6438	40.3437	2.1409	40.1753	2.5892	40.3718	2.162	40.3718	2.6621
40.1833	1.5094	40.1888	2.938	40.2003	1.7159	40.1629	2.8338	40.3989	2.0231	40.3984	2.6444	40.3708	2.1403	40.2023	2.5902	40.3989	2.1617	40.3989	2.6624
40.2103	1.5088	40.2157	2.9386	40.2272	1.7153	40.1898	2.8348	40.426	2.0225	40.4255	2.645	40.3978	2.14	40.2292	2.5908	40.426	2.1614	40.426	2.6633
40.2372	1.5085	40.2426	2.9392	40.2542	1.715	40.2167	2.8354	40.4531	2.0219	40.4526	2.6457	40.4249	2.1394	40.2562	2.5914	40.4531	2.1608	40.4531	2.6636
40.2642	1.5079	40.2696	2.9399	40.2812	1.7144	40.2437	2.836	40.4802	2.0213	40.4797	2.6463	40.4519	2.1385	40.2832	2.592	40.4802	2.1605	40.4802	2.6643
40.2911	1.5073	40.2966	2.9405	40.3081	1.714	40.2706	2.8366	40.5073	2.0207	40.5068	2.6469	40.479	2.1378	40.3102	2.5926	40.5073	2.1602	40.5073	2.6649
40.3181	1.5066	40.3236	2.9411	40.3351	1.7134	40.2975	2.8376	40.5343	2.0197	40.5339	2.6475	40.506	2.1372	40.3371	2.5933	40.5344	2.1595	40.5344	2.6655
40.345	1.5063	40.3505	2.9417	40.3621	1.7131	40.3245	2.8382	40.5614	2.0191	40.5609	2.6481	40.5331	2.1369	40.3641	2.5942	40.5615	2.1592	40.5615	2.6661
40.372	1.5054	40.3775	2.9423	40.389	1.7125	40.3514	2.8388	40.5885	2.0185	40.588	2.6488	40.5602	2.1363	40.391	2.5948	40.5886	2.1589	40.5886	2.6664
40.3989	1.5048	40.4044	2.943	40.416	1.7119	40.3783	2.8394	40.6156	2.0182	40.6151	2.6494	40.5872	2.1357	40.418	2.5954	40.6156	2.1583	40.6156	2.6677
40.4259	1.5045	40.4314	2.9436	40.4429	1.7113	40.4052	2.8404	40.6427	2.0176	40.6422	2.65	40.6143	2.1351	40.445	2.5961	40.6427	2.158	40.6427	2.668
40.4528	1.5039	40.4584	2.9445	40.4699	1.7109	40.4322	2.841	40.6698	2.0169	40.6693	2.6506	40.6414	2.1344	40.4719	2.597	40.6698	2.1577	40.6698	2.6686
40.4798	1.5032	40.4853	2.9451	40.4969	1.7103	40.4592	2.8419	40.6969	2.0163	40.6964	2.6512	40.6684	2.1338	40.4989	2.5976	40.6969	2.1571	40.6969	2.6692
40.5067	1.5029	40.5123	2.9461	40.5239	1.71	40.4861	2.8425	40.724	2.0157	40.7235	2.6522	40.6955	2.1332	40.5259	2.5985	40.724	2.1568	40.724	2.6698
40.5336	1.5023	40.5393	2.9467	40.5508	1.7094	40.513	2.8435	40.7511	2.0154	40.7506	2.6528	40.7225	2.1329	40.5528	2.5992	40.7511	2.1564	40.7511	2.6705
40.5605	1.5017	40.5662	2.9473	40.5778	1.7091	40.54	2.8441	40.7782	2.0148	40.7776	2.6534	40.7496	2.1323	40.5798	2.5998	40.7782	2.1561	40.7782	2.6711
40.5874	1.5014	40.5932	2.9479	40.6047	1.7085	40.5668	2.8447	40.8052	2.0141	40.8047	2.654	40.7767	2.1316	40.6068	2.6004	40.8053	2.1555	40.8053	2.6714
40.6144	1.5008	40.6201	2.9485	40.6317	1.7078	40.5938	2.8453	40.8323	2.0135	40.8318	2.655	40.8038	2.1307	40.6337	2.601	40.8324	2.1552	40.8324	2.672
40.6413	1.5001	40.6471	2.9492	40.6587	1.7075	40.6207	2.8459	40.8594	2.0132	40.8589	2.6556	40.8308	2.1301	40.6607	2.6016	40.8595	2.1543	40.8595	2.6726
40.6683	1.4998	40.674	2.9498	40.6856	1.7069	40.6476	2.8466	40.8865	2.0126	40.886	2.6562	40.8579	2.1298	40.6876	2.6026	40.8865	2.154	40.8865	2.6733
40.6952	1.4992	40.701	2.9504	40.7126	1.7066	40.6746	2.8472	40.9136	2.0117	40.9131	2.6568	40.8849	2.1292	40.7146	2.6032	40.9136	2.1537	40.9136	2.6739
40.7222	1.4989	40.728	2.9513	40.7395	1.706	40.7016	2.8481	40.9407	2.0114	40.9402	2.6574	40.912	2.1285	40.7416	2.6038	40.9407	2.1533	40.9407	2.6745
40.7491	1.4983	40.7549	2.9523	40.7665	1.7057	40.7285	2.8487	40.9678	2.0107	40.9673	2.6581	40.9391	2.1282	40.7685	2.6047	40.9678	2.1527	40.9678	2.6754
40.7761	1.4973	40.7819	2.9529	40.7935	1.7051	40.7554	2.85	40.9949	2.0101	40.9944	2.6587	40.9662	2.1276	40.7955	2.6054	40.9949	2.1524	40.9949	2.676
40.8031	1.497	40.8089	2.9535	40.8205	1.7047	40.7824	2.8506	41.022	2.0098	41.0215	2.6596	40.9932	2.127	40.8225	2.606	41.022	2.1521	41.022	2.6767
40.83	1.4964	40.8358	2.9541	40.8474	1.7038	40.8093	2.8512	41.049	2.0092	41.0485	2.6602	41.0203	2.1264	40.8494	2.6069	41.049	2.1515	41.049	2.6773
40.8569	1.4958	40.8628	2.9547	40.8744	1.7032	40.8362	2.8518	41.0761	2.0086	41.0756	2.6609	41.0474	2.1258	40.8764	2.6075	41.0761	2.1512	41.0761	2.6779
40.8839	1.4955	40.8897	2.9557	40.9013	1.7029	40.8632	2.8528	41.1032	2.0083	41.1027	2.6615	41.0745	2.1254	40.9034	2.6081	41.1032	2.1509	41.1032	2.6785
40.9108	1.4949	40.9167	2.9563	40.9283	1.7023	40.8901	2.8534	41.1303	2.0076	41.1298	2.6621	41.1016	2.1248	40.9303	2.6088	41.1303	2.1502	41.1303	2.6791
40.9377	1.4946	40.9436	2.9569	40.9553	1.702	40.917	2.854	41.1574	2.0073	41.1569	2.6627	41.1287	2.1242	40.9573	2.6097	41.1574	2.1499	41.1574	2.6798
40.9647	1.4939	40.9706	2.9575	40.9822	1.7013	40.9439	2.8546	41.1845	2.0067	41.184	2.6633	41.1557	2.1239	40.9843	2.6103	41.1845	2.1496	41.1845	2.6804
40.9917	1.4936	40.9975	2.9582	41.0092	1.7007	40.9709	2.8552	41.2116	2.0064	41.2111	2.664	41.1828	2.123	41.0112	2.6109	41.2116	2.149	41.2116	2.681
41.0186	1.493	41.0245	2.9588	41.0362	1.7004	40.9978	2.8562	41.2386	2.0058	41.2382	2.6649	41.2099	2.1223	41.0382	2.6116	41.2387	2.1487	41.2387	2.6816
41.0456	1.4927	41.0515	2.9594	41.0631	1.6998	41.0248	2.8568	41.2657	2.0055	41.2653	2.6655	41.237	2.1217	41.0652	2.6125	41.2658	2.1484	41.2658	2.6822
41.0725	1.4921	41.0784	2.9606	41.0901	1.6995	41.0517	2.8577	41.2928	2.0048	41.2923	2.6661	41.2641	2.1214	41.0921	2.6134	41.2929	2.1478	41.2929	2.6829
41.0995	1.4915	41.1054	2.9613	41.117	1.6989	41.0786	2.8583	41.3199	2.0045	41.3194	2.6667	41.2912	2.1208	41.1191	2.614	41.3199	2.1475	41.3199	2.6838
41.1264	1.4911	41.1324	2.9619	41.144	1.6982	41.1056	2.859	41.347	2.0036	41.3465	2.6677	41.3182	2.1202	41.1461	2.6147	41.347	2.1468	41.347	2.6844
41.1534	1.4905	41.1593	2.9625	41.171	1.6979	41.1325	2.8596	41.3741	2.0033	41.3736	2.6683	41.3452	2.1199	41.173	2.6153	41.3741	2.1462	41.3741	2.685
41.1803	1.4902	41.1863	2.9634	41.1979	1.6973	41.1595	2.8602	41.4012	2.0027	41.4007	2.6689	41.3723	2.1192	41.2	2.6159	41.4012	2.1459	41.4012	2.6857
41.2073	1.4896	41.2132	2.964	41.2249	1.6967	41.1864	2.8608	41.4283	2.0024	41.4278	2.6695	41.3993	2.1186	41.2269	2.6165	41.4283	2.1456	41.4283	2.6866
41.2343	1.489	41.2402	2.9647	41.2519	1.6961	41.2133	2.8614	41.4554	2.0017	41.4549	2.6702	41.4264	2.1183	41.2539	2.6171	41.4554	2.1453	41.4554	2.6872
41.2612	1.4884	41.2671	2.9653	41.2788	1.6954	41.2403	2.8624	41.4825	2.0014	41.482	2.6708	41.4535	2.1177	41.2809	2.6181	41.4825	2.1447	41.4825	2.6878
41.2882	1.488	41.2941	2.9662	41.3058	1.6948	41.2672	2.863	41.5095	2.0008	41.509	2.6714	41.4806	2.1171	41.3078	2.6187	41.5096	2.1444	41.5096	2.6884
41.3151	1.4877	41.321	2.9668	41.3328	1.6945	41.2942	2.8636	41.5366	2.0005	41.5361	2.672	41.5077	2.1168	41.3348	2.6193	41.5367	2.1437	41.5367	2.6891
41.3421	1.4871	41.348	2.9675	41.3597	1.6939	41.3211	2.8642	41.5637	1.9999	41.5632	2.6726	41.5347	2.1161	41.3618	2.6202	41.5638	2.1434	41.5638	2.69
41.369	1.4868	41.3749	2.9687	41.3867	1.6933	41.348	2.8652	41.5908	1.9996	41.5903	2.6733	41.5618	2.1155	41.3887	2.6209	41.5908	2.1431	41.5908	2.6906
41.396	1.4862	41.4019	2.9693	41.4136	1.693	41.375	2.8658	41.6179	1.9993	41.6174	2.6739	41.5888	2.1149	41.4157	2.6218	41.6179	2.1425	41.6179	2.6915
41.4229	1.4859	41.4289	2.9699	41.4406	1.6923	41.4019	2.8664	41.645	1.9986	41.6445	2.6745	41.6159	2.1143	41.4426	2.6224	41.645	2.1422	41.645	2.6922
41.4499	1.4856	41.4558	2.9709	41.4676	1.6917	41.4289	2.8673	41.6721	1.9983	41.6716	2.6754	41.643	2.114	41.4696	2.623	41.6721	2.1419	41.6721	2.6928
41.4769	1.4849	41.4828	2.9715	41.4946	1.6911	41.4558	2.8679	41.6992	1.998	41.6987	2.6764	41.67	2.1134	41.4966	2.6236	41.6992	2.1413	41.6992	2.6934
41.5038	1.4846	41.5097	2.9721	41.5215	1.6908	41.4828	2.8686	41.7263	1.9974	41.7258	2.677	41.6971	2.1127	41.5236	2.6243	41.7263	2.1409	41.7263	2.6943
41.5307	1.4843	41.5367	2.9727	41.5485	1.6902	41.5097	2.8692	41.7534	1.9971	41.7529	2.6776	41.7242	2.1124	41.5505	2.6249	41.7534	2.1406	41.7534	2.695
41.5577	1.484	41.5636	2.9737	41.5754	1.6896	41.5366	2.8698	41.7804	1.9965	41.7799	2.6782	41.7512	2.1118	41.5775	2.6255	41.7804	2.14	41.7804	2.6956
41.5847	1.4834	41.5906	2.9743	41.6024	1.6889	41.5635	2.8707	41.8075	1.9959	41.807	2.6788	41.7783	2.1112	41.6044	2.6264	41.8075	2.1397	41.8075	2.6962
41.6116	1.4831	41.6175	2.9749	41.6294	1.6886	41.5905	2.8714	41.8346	1.9955	41.8341	2.6795	41.8054	2.1109	41.6314	2.6271	41.8346	2.1394	41.8346	2.6971
41.6385	1.4828	41.6445	2.9761	41.6563	1.6877	41.6174	2.872	41.8617	1.9952	41.8612	2.6801	41.8325	2.1106	41.6584	2.6277	41.8617	2.1385	41.8617	2.6977
41.6655	1.4825	41.6714	2.9768	41.6833	1.6871	41.6443	2.8726	41.8888	1.9946	41.8883	2.6807	41.8595	2.1099	41.6853	2.6286	41.8888	2.1382	41.8888	2.6984
41.6924	1.4822	41.6984	2.9774	41.7103	1.6865	41.6713	2.8735	41.9159	1.9943	41.9154	2.6813	41.8866	2.1093	41.7123	2.6292	41.9159	2.1375	41.9159	2.6993
41.7194	1.4812	41.7253	2.9783	41.7372	1.6861	41.6983	2.8745	41.9429	1.9937	41.9425	2.6819	41.9136	2.109	41.7393	2.6298	41.943	2.1372	41.943	2.7002
41.7464	1.4809	41.7523	2.9789	41.7642	1.6855	41.7252	2.8751	41.97	1.9934	41.9696	2.6826	41.9407	2.1084	41.7662	2.6305	41.9701	2.1369	41.9701	2.7008
41.7733	1.4806	41.7792	2.9799	41.7912	1.6849	41.7521	2.8757	41.9971	1.9931	41.9967	2.6835	41.9677	2.1078	41.7932	2.6311	41.9972	2.1363	41.9972	2.7015
41.8002	1.4803	41.8062	2.9805	41.8181	1.6843	41.779	2.8763	42.0242	1.9928	42.0237	2.6841	41.9947	2.1072	41.8202	2.632	42.0242	2.136	42.0242	2.7021
41.8272	1.48	41.8332	2.9811	41.8451	1.6837	41.8059	2.8769	42.0513	1.9921	42.0508	2.6847	42.0218	2.1065	41.8471	2.6323	42.0513	2.1354	42.0513	2.7027
41.8541	1.4797	41.8602	2.982	41.872	1.683	41.8329	2.8779	42.0784	1.9918	42.0779	2.6857	42.0489	2.1062	41.8741	2.6333	42.0784	2.1351	42.0784	2.7036
41.8811	1.4794	41.8871	2.9827	41.899	1.6824	41.8598	2.8785	42.1055	1.9915	42.105	2.6863	42.0759	2.1056	41.901	2.6339	42.1055	2.1347	42.1055	2.7043
41.9081	1.4791	41.9141	2.9833	41.926	1.6821	41.8867	2.8791	42.1326	1.9909	42.1321	2.6869	42.103	2.1053	41.928	2.6345	42.1326	2.1341	42.1326	2.7049
41.935	1.4787	41.941	2.9845	41.9529	1.6815	41.9137	2.8797	42.1597	1.9906	42.1592	2.6875	42.13	2.1047	41.955	2.6351	42.1597	2.1335	42.1597	2.7055
41.9619	1.4781	41.968	2.9851	41.9799	1.6809	41.9406	2.8803	42.1868	1.9903	42.1863	2.6881	42.1571	2.1044	41.9819	2.636	42.1868	2.1332	42.1868	2.7064
41.9889	1.4778	41.9949	2.9858	42.0069	1.6799	41.9676	2.8813	42.2138	1.9897	42.2133	2.6888	42.1842	2.1037	42.0089	2.6367	42.2139	2.1326	42.2139	2.7074
42.0158	1.4775	42.0219	2.9867	42.0338	1.6793	41.9945	2.8819	42.2409	1.9893	42.2404	2.6894	42.2112	2.1034	42.0359	2.6376	42.241	2.1323	42.241	2.708
42.0428	1.4772	42.0489	2.9873	42.0608	1.6787	42.0215	2.8825	42.268	1.989	42.2675	2.69	42.2383	2.1031	42.0628	2.6382	42.2681	2.1316	42.2681	2.7086
42.0697	1.4769	42.0758	2.9882	42.0877	1.6781	42.0484	2.8834	42.2951	1.9881	42.2946	2.6906	42.2653	2.1025	42.0898	2.6388	42.2951	2.1313	42.2951	2.7092
42.0967	1.4766	42.1028	2.9889	42.1147	1.6775	42.0753	2.8841	42.3222	1.9878	42.3217	2.6915	42.2924	2.1022	42.1167	2.6395	42.3222	2.1304	42.3222	2.7101
42.1236	1.4763	42.1298	2.9895	42.1417	1.6772	42.1023	2.8847	42.3493	1.9875	42.3488	2.6925	42.3194	2.1016	42.1437	2.6401	42.3493	2.1301	42.3493	2.7108
42.1505	1.476	42.1567	2.9904	42.1686	1.6765	42.1292	2.8853	42.3764	1.9872	42.3759	2.6931	42.3465	2.101	42.1707	2.6407	42.3764	2.1295	42.3764	2.7114
42.1775	1.4756	42.1837	2.991	42.1956	1.6759	42.1562	2.8859	42.4035	1.9866	42.403	2.6937	42.3735	2.1006	42.1977	2.6413	42.4035	2.1289	42.4035	2.712
42.2044	1.4753	42.2106	2.992	42.2226	1.6753	42.1831	2.8865	42.4306	1.9862	42.4301	2.6943	42.4006	2.1003	42.2246	2.6419	42.4306	2.1282	42.4306	2.7126
42.2313	1.475	42.2376	2.9929	42.2495	1.6747	42.2101	2.8875	42.4577	1.9859	42.4572	2.695	42.4276	2.0997	42.2516	2.6426	42.4577	2.1279	42.4577	2.7132
42.2583	1.4747	42.2646	2.9935	42.2765	1.6741	42.237	2.8881	42.4847	1.9856	42.4842	2.6956	42.4547	2.0991	42.2785	2.6432	42.4848	2.1273	42.4848	2.7139
42.2852	1.4744	42.2915	2.9941	42.3035	1.6734	42.2639	2.889	42.5118	1.985	42.5113	2.6962	42.4818	2.0985	42.3055	2.6441	42.5118	2.1267	42.5118	2.7151
42.3121	1.4738	42.3185	2.9951	42.3304	1.6728	42.2909	2.8896	42.5389	1.9847	42.5384	2.6968	42.5088	2.0982	42.3325	2.6447	42.5389	2.1264	42.5389	2.7157
42.3391	1.4735	42.3455	2.9957	42.3574	1.6719	42.3178	2.8903	42.566	1.9841	42.5655	2.6974	42.5359	2.0975	42.3595	2.6453	42.566	2.1258	42.566	2.7163
42.366	1.4732	42.3724	2.9966	42.3843	1.6713	42.3448	2.8912	42.5931	1.9838	42.5926	2.6984	42.5629	2.0972	42.3864	2.646	42.5931	2.1251	42.5931	2.717
42.393	1.4729	42.3994	2.9972	42.4113	1.6706	42.3717	2.8918	42.6202	1.9835	42.6197	2.6993	42.59	2.0969	42.4134	2.6469	42.6202	2.1245	42.6202	2.7176
42.4199	1.4725	42.4264	2.9978	42.4383	1.6703	42.3987	2.8924	42.6473	1.9828	42.6468	2.6999	42.617	2.0963	42.4403	2.6475	42.6473	2.1239	42.6473	2.7182
42.4468	1.4725	42.4533	2.9988	42.4653	1.6697	42.4255	2.8931	42.6743	1.9825	42.6739	2.7005	42.6441	2.0957	42.4673	2.6481	42.6744	2.123	42.6744	2.7188
42.4737	1.4722	42.4803	2.9997	42.4922	1.6691	42.4525	2.8946	42.7014	1.9822	42.701	2.7012	42.6711	2.0954	42.4943	2.6488	42.7015	2.1223	42.7015	2.7194
42.5006	1.4719	42.5072	3.0003	42.5192	1.6685	42.4795	2.8952	42.7285	1.9819	42.7281	2.7018	42.6982	2.0951	42.5213	2.6494	42.7286	2.1217	42.7286	2.7201
42.5275	1.4716	42.5342	3.0013	42.5461	1.6679	42.5065	2.8958	42.7556	1.9813	42.7551	2.7024	42.7252	2.0944	42.5483	2.65	42.7556	2.1211	42.7556	2.721
42.5545	1.4713	42.5612	3.0019	42.5731	1.6672	42.5334	2.8968	42.7827	1.981	42.7822	2.703	42.7523	2.0941	42.5752	2.6506	42.7827	2.1205	42.7827	2.7213
42.5814	1.471	42.5882	3.0028	42.6001	1.6666	42.5603	2.8974	42.8098	1.9807	42.8093	2.7039	42.7793	2.0935	42.6022	2.6512	42.8098	2.1199	42.8098	2.7222
42.6083	1.4707	42.6151	3.0034	42.627	1.666	42.5872	2.8983	42.8369	1.9797	42.8364	2.7046	42.8064	2.0932	42.6292	2.6522	42.8369	2.1192	42.8369	2.7232
42.6353	1.4704	42.6421	3.004	42.654	1.6654	42.6141	2.8989	42.864	1.9794	42.8635	2.7052	42.8334	2.0926	42.6562	2.6528	42.864	2.1186	42.864	2.7238
42.6622	1.4701	42.669	3.005	42.681	1.6651	42.641	2.8996	42.8911	1.9791	42.8906	2.7058	42.8605	2.0923	42.6831	2.6534	42.8911	2.118	42.8911	2.7244
42.6891	1.4698	42.696	3.0056	42.7079	1.6641	42.6679	2.9002	42.9182	1.9785	42.9176	2.7064	42.8875	2.0917	42.7101	2.654	42.9182	2.1174	42.9182	2.725
42.716	1.4694	42.723	3.0062	42.7349	1.6635	42.6949	2.9011	42.9452	1.9782	42.9447	2.7074	42.9146	2.091	42.737	2.6546	42.9453	2.1168	42.9453	2.7256
42.743	1.4691	42.7499	3.0075	42.7618	1.6629	42.7218	2.9017	42.9723	1.9779	42.9718	2.7083	42.9417	2.0907	42.764	2.6553	42.9724	2.1161	42.9724	2.7263
42.7699	1.4688	42.7769	3.0081	42.7888	1.6623	42.7487	2.9024	42.9994	1.9773	42.9989	2.7089	42.9687	2.0901	42.791	2.6559	42.9995	2.1149	42.9995	2.7269
42.7969	1.4685	42.8038	3.0087	42.8158	1.6617	42.7756	2.903	43.0265	1.9769	43.026	2.7095	42.9958	2.0898	42.8179	2.6565	43.0265	2.1143	43.0265	2.7275
42.8238	1.4682	42.8308	3.0096	42.8427	1.661	42.8026	2.9039	43.0536	1.9766	43.0531	2.7101	43.0228	2.0892	42.8449	2.6571	43.0536	2.1137	43.0536	2.7281
42.8507	1.4679	42.8578	3.0102	42.8697	1.6604	42.8295	2.9048	43.0807	1.976	43.0802	2.7108	43.0499	2.0889	42.8719	2.6578	43.0807	2.113	43.0807	2.7287
42.8776	1.4676	42.8847	3.0109	42.8967	1.6601	42.8565	2.9055	43.1078	1.9757	43.1073	2.7117	43.077	2.0882	42.8988	2.6584	43.1078	2.1121	43.1078	2.7294
42.9045	1.4673	42.9117	3.0118	42.9236	1.6595	42.8835	2.9061	43.1349	1.9751	43.1344	2.7123	43.104	2.0879	42.9258	2.659	43.1349	2.1115	43.1349	2.73
42.9314	1.467	42.9386	3.0124	42.9506	1.6589	42.9104	2.907	43.162	1.9748	43.1615	2.7129	43.1311	2.0873	42.9528	2.6599	43.162	2.1109	43.162	2.7309
42.9583	1.4667	42.9656	3.013	42.9776	1.6582	42.9374	2.9076	43.1891	1.9745	43.1885	2.7136	43.1581	2.087	42.9797	2.6605	43.1891	2.1103	43.1891	2.7315
42.9853	1.4663	42.9926	3.014	43.0045	1.6576	42.9643	2.9076	43.2161	1.9738	43.2156	2.7145	43.1852	2.0864	43.0067	2.6612	43.2162	2.1093	43.2162	2.7322
43.0122	1.4657	43.0195	3.0146	43.0315	1.657	42.9913	2.9086	43.2432	1.9735	43.2427	2.7154	43.2123	2.0861	43.0337	2.6618	43.2432	2.1087	43.2432	2.7328
43.0391	1.4654	43.0465	3.0155	43.0584	1.6564	43.0182	2.9092	43.2703	1.9732	43.2698	2.716	43.2393	2.0855	43.0606	2.6624	43.2703	2.1081	43.2703	2.7334
43.0661	1.4651	43.0735	3.0164	43.0854	1.6558	43.0452	2.9098	43.2974	1.9726	43.2969	2.7167	43.2664	2.0851	43.0876	2.663	43.2974	2.1068	43.2974	2.734
43.093	1.4648	43.1004	3.0171	43.1124	1.6551	43.0721	2.9104	43.3245	1.972	43.324	2.7176	43.2934	2.0845	43.1145	2.6636	43.3245	2.1062	43.3245	2.7343
43.1199	1.4645	43.1274	3.0177	43.1393	1.6545	43.099	2.9113	43.3516	1.9714	43.3511	2.7182	43.3205	2.0842	43.1415	2.6643	43.3516	2.1056	43.3516	2.7353
43.1469	1.4642	43.1544	3.0183	43.1663	1.6542	43.126	2.912	43.3787	1.9711	43.3782	2.7188	43.3475	2.0839	43.1685	2.6649	43.3787	2.105	43.3787	2.7359
43.1738	1.4639	43.1813	3.0192	43.1933	1.6536	43.1529	2.9129	43.4057	1.9707	43.4053	2.7198	43.3745	2.083	43.1954	2.6655	43.4058	2.1044	43.4058	2.7362
43.2008	1.4636	43.2083	3.0199	43.2202	1.653	43.1799	2.9138	43.4328	1.9701	43.4324	2.7204	43.4016	2.0824	43.2224	2.6661	43.4329	2.1034	43.4329	2.7368
43.2277	1.4632	43.2352	3.0205	43.2472	1.6524	43.2069	2.9144	43.4599	1.9698	43.4594	2.721	43.4286	2.082	43.2494	2.6667	43.4599	2.1028	43.4599	2.7374
43.2546	1.4629	43.2622	3.0211	43.2742	1.652	43.2338	2.9151	43.487	1.9695	43.4865	2.7216	43.4557	2.0814	43.2763	2.6677	43.487	2.1022	43.487	2.738
43.2815	1.4626	43.2892	3.022	43.3011	1.6514	43.2608	2.916	43.5141	1.9689	43.5136	2.7229	43.4828	2.0811	43.3033	2.6683	43.5141	2.1016	43.5141	2.739
43.3084	1.4623	43.3162	3.0226	43.3281	1.6508	43.2877	2.9166	43.5412	1.9686	43.5407	2.7235	43.5098	2.0805	43.3303	2.6689	43.5412	2.101	43.5412	2.7396
43.3353	1.4617	43.3431	3.0236	43.355	1.6505	43.3147	2.9172	43.5683	1.968	43.5678	2.7244	43.5368	2.0802	43.3572	2.6695	43.5683	2.1	43.5683	2.7402
43.3622	1.4617	43.3701	3.0245	43.382	1.6499	43.3416	2.9182	43.5954	1.9676	43.5949	2.725	43.5639	2.0796	43.3842	2.6702	43.5954	2.0991	43.5954	2.7408
43.3892	1.4614	43.397	3.0251	43.409	1.6493	43.3685	2.9188	43.6225	1.9673	43.622	2.7256	43.591	2.0793	43.4112	2.6708	43.6225	2.0985	43.6225	2.7415
43.416	1.4608	43.424	3.0257	43.4359	1.6486	43.3954	2.9194	43.6495	1.9667	43.649	2.7266	43.618	2.0786	43.4381	2.6714	43.6496	2.0979	43.6496	2.7421
43.4429	1.4605	43.4509	3.0264	43.4629	1.648	43.4224	2.92	43.6766	1.9664	43.6761	2.7272	43.6451	2.0783	43.4651	2.672	43.6767	2.0972	43.6767	2.7424
43.4698	1.4601	43.4779	3.0273	43.4899	1.6474	43.4493	2.9213	43.7037	1.9658	43.7032	2.7281	43.6722	2.0777	43.492	2.6726	43.7038	2.0966	43.7038	2.743
43.4967	1.4598	43.5048	3.0279	43.5168	1.6471	43.4762	2.9219	43.7308	1.9655	43.7303	2.7287	43.6992	2.0771	43.519	2.6733	43.7308	2.096	43.7308	2.7436
43.5236	1.4595	43.5318	3.0285	43.5438	1.6465	43.5032	2.9225	43.7579	1.9652	43.7574	2.7294	43.7262	2.0768	43.546	2.6739	43.7579	2.0954	43.7579	2.7442
43.5506	1.4592	43.5588	3.0292	43.5708	1.6462	43.5301	2.9234	43.785	1.9642	43.7845	2.7303	43.7533	2.0765	43.573	2.6745	43.785	2.0948	43.785	2.7449
43.5775	1.4586	43.5857	3.0298	43.5977	1.6455	43.5571	2.9241	43.8121	1.9639	43.8116	2.7312	43.7803	2.0758	43.5999	2.6754	43.8121	2.0941	43.8121	2.7455
43.6045	1.4583	43.6127	3.0307	43.6247	1.6449	43.584	2.9247	43.8392	1.9633	43.8387	2.7322	43.8074	2.0752	43.6269	2.676	43.8392	2.0935	43.8392	2.7461
43.6314	1.4577	43.6397	3.0316	43.6517	1.6446	43.6109	2.9256	43.8663	1.963	43.8658	2.7328	43.8344	2.0746	43.6538	2.6767	43.8663	2.0929	43.8663	2.7467
43.6583	1.4574	43.6666	3.0323	43.6786	1.644	43.6379	2.9262	43.8933	1.9624	43.8928	2.7334	43.8615	2.074	43.6808	2.6773	43.8934	2.0923	43.8934	2.7473
43.6852	1.457	43.6936	3.0329	43.7056	1.6437	43.6648	2.9268	43.9204	1.9621	43.9199	2.7343	43.8886	2.0737	43.7078	2.6779	43.9205	2.0917	43.9205	2.748
43.7122	1.4567	43.7205	3.0335	43.7325	1.6431	43.6917	2.9278	43.9475	1.9618	43.947	2.7349	43.9156	2.0731	43.7348	2.6785	43.9475	2.0907	43.9475	2.7486
43.7391	1.4561	43.7475	3.0344	43.7595	1.6427	43.7187	2.9287	43.9746	1.9611	43.9741	2.7359	43.9427	2.0727	43.7617	2.6791	43.9746	2.0901	43.9746	2.7492
43.766	1.4558	43.7744	3.035	43.7865	1.6421	43.7456	2.9293	44.0017	1.9608	44.0012	2.7365	43.9698	2.0721	43.7887	2.6798	44.0017	2.0895	44.0017	2.7495
43.793	1.4555	43.8014	3.0357	43.8134	1.6418	43.7725	2.9299	44.0288	1.9602	44.0283	2.7371	43.9969	2.0718	43.8156	2.6804	44.0288	2.0889	44.0288	2.7501
43.8199	1.4549	43.8284	3.0363	43.8404	1.6412	43.7995	2.9309	44.0559	1.9599	44.0554	2.738	44.0239	2.0712	43.8426	2.681	44.0559	2.0882	44.0559	2.7508
43.8468	1.4546	43.8553	3.0369	43.8673	1.6406	43.8264	2.9315	44.083	1.9593	44.0825	2.739	44.051	2.0706	43.8696	2.6816	44.083	2.0876	44.083	2.7514
43.8738	1.4543	43.8823	3.0375	43.8943	1.64	43.8534	2.9321	44.11	1.959	44.1096	2.7396	44.0781	2.0703	43.8965	2.6822	44.1101	2.087	44.1101	2.752
43.9008	1.4536	43.9092	3.0385	43.9213	1.6396	43.8803	2.933	44.1371	1.9583	44.1367	2.7405	44.1052	2.0696	43.9235	2.6829	44.1372	2.0864	44.1372	2.7523
43.9276	1.4533	43.9362	3.0394	43.9483	1.639	43.9072	2.9337	44.1642	1.9577	44.1638	2.7411	44.1322	2.0693	43.9504	2.6838	44.1642	2.0858	44.1642	2.7529
43.9546	1.453	43.9631	3.04	43.9752	1.6387	43.9342	2.9343	44.1913	1.9574	44.1908	2.7421	44.1593	2.0687	43.9774	2.6844	44.1913	2.0855	44.1913	2.7535
43.9815	1.4524	43.9901	3.0406	44.0022	1.6381	43.9611	2.9352	44.2184	1.9568	44.2179	2.7427	44.1864	2.0681	44.0044	2.685	44.2184	2.0848	44.2184	2.7545
44.0084	1.4521	44.017	3.0412	44.0291	1.6378	43.988	2.9358	44.2455	1.9562	44.245	2.7433	44.2134	2.0675	44.0313	2.6857	44.2455	2.0842	44.2455	2.7548
44.0354	1.4518	44.044	3.0419	44.0561	1.6372	44.015	2.9368	44.2726	1.9556	44.2721	2.7442	44.2405	2.0669	44.0583	2.6863	44.2726	2.0833	44.2726	2.7554
44.0623	1.4512	44.071	3.0428	44.0831	1.6369	44.0419	2.9377	44.2997	1.9549	44.2992	2.7449	44.2676	2.0665	44.0853	2.6869	44.2997	2.0827	44.2997	2.756
44.0892	1.4508	44.098	3.0434	44.11	1.6365	44.0689	2.9383	44.3268	1.9546	44.3263	2.7455	44.2946	2.0659	44.1122	2.6875	44.3268	2.082	44.3268	2.7566
44.1162	1.4499	44.1249	3.044	44.137	1.6359	44.0958	2.9389	44.3538	1.954	44.3534	2.7467	44.3217	2.0653	44.1392	2.6881	44.3539	2.0817	44.3539	2.7573
44.1431	1.4496	44.1519	3.0447	44.164	1.6356	44.1227	2.9399	44.3809	1.9534	44.3804	2.7473	44.3488	2.065	44.1662	2.6888	44.381	2.0811	44.381	2.7576
44.17	1.449	44.1788	3.0453	44.1909	1.6353	44.1497	2.9405	44.408	1.9528	44.4075	2.7483	44.3759	2.0644	44.1931	2.6894	44.4081	2.0805	44.4081	2.7582
44.1969	1.4487	44.2058	3.0459	44.2179	1.6347	44.1766	2.9411	44.4351	1.9525	44.4346	2.7489	44.403	2.0641	44.2201	2.69	44.4351	2.0802	44.4351	2.7588
44.2239	1.4484	44.2328	3.0465	44.2449	1.6344	44.2036	2.942	44.4622	1.9518	44.4617	2.7495	44.43	2.0634	44.2471	2.6906	44.4622	2.0793	44.4622	2.7591
44.2508	1.4477	44.2597	3.0478	44.2718	1.6338	44.2305	2.9433	44.4893	1.9512	44.4888	2.7501	44.4571	2.0628	44.274	2.6915	44.4893	2.0789	44.4893	2.7597
44.2777	1.4471	44.2867	3.0484	44.2988	1.6334	44.2575	2.9442	44.5164	1.9506	44.5159	2.7511	44.4842	2.0625	44.301	2.6922	44.5164	2.0783	44.5164	2.7604
44.3046	1.4468	44.3137	3.049	44.3257	1.6325	44.2844	2.9448	44.5435	1.95	44.543	2.7517	44.5112	2.0619	44.3279	2.6928	44.5435	2.0777	44.5435	2.761
44.3315	1.4465	44.3406	3.0496	44.3527	1.6322	44.3114	2.9454	44.5706	1.9497	44.5701	2.7523	44.5383	2.0613	44.3549	2.6934	44.5706	2.0774	44.5706	2.7613
44.3585	1.4459	44.3676	3.0502	44.3797	1.6319	44.3383	2.9464	44.5977	1.949	44.5972	2.7532	44.5654	2.061	44.3819	2.694	44.5977	2.0768	44.5977	2.7619
44.3854	1.4456	44.3946	3.0509	44.4066	1.6313	44.3653	2.947	44.6247	1.9481	44.6242	2.7539	44.5924	2.0603	44.4088	2.6946	44.6248	2.0765	44.6248	2.7628
44.4123	1.445	44.4215	3.0515	44.4336	1.631	44.3922	2.9476	44.6518	1.9475	44.6513	2.7548	44.6195	2.0594	44.4358	2.6953	44.6519	2.0758	44.6519	2.7632
44.4392	1.4446	44.4485	3.0524	44.4606	1.6307	44.4192	2.9485	44.6789	1.9469	44.6784	2.7557	44.6466	2.0591	44.4628	2.6962	44.6789	2.0749	44.6789	2.7638
44.4661	1.444	44.4754	3.053	44.4875	1.6303	44.4461	2.9492	44.706	1.9463	44.7055	2.7563	44.6736	2.0585	44.4897	2.6965	44.706	2.0746	44.706	2.7644
44.4931	1.4434	44.5024	3.0536	44.5145	1.6297	44.473	2.9498	44.7331	1.9456	44.7326	2.757	44.7007	2.0579	44.5167	2.6974	44.7331	2.074	44.7331	2.765
44.5199	1.4431	44.5294	3.0543	44.5414	1.6294	44.4999	2.9504	44.7602	1.945	44.7597	2.7576	44.7277	2.0576	44.5437	2.6981	44.7602	2.0737	44.7602	2.7653
44.5468	1.4425	44.5563	3.0552	44.5684	1.6288	44.5269	2.951	44.7873	1.9444	44.7868	2.7585	44.7547	2.0569	44.5706	2.6987	44.7873	2.0731	44.7873	2.7659
44.5738	1.4419	44.5833	3.0561	44.5954	1.6285	44.5538	2.9523	44.8144	1.9438	44.8139	2.7591	44.7818	2.0563	44.5976	2.6996	44.8144	2.0724	44.8144	2.7666
44.6007	1.4412	44.6103	3.0567	44.6224	1.6282	44.5807	2.9529	44.8414	1.9432	44.841	2.7597	44.8089	2.056	44.6246	2.7002	44.8415	2.0721	44.8415	2.7672
44.6277	1.4409	44.6372	3.0574	44.6493	1.6279	44.6077	2.9535	44.8685	1.9425	44.868	2.7604	44.8359	2.0554	44.6515	2.7008	44.8686	2.0718	44.8686	2.7675
44.6547	1.4403	44.6642	3.058	44.6763	1.6272	44.6346	2.9541	44.8956	1.9416	44.8951	2.7613	44.8629	2.0548	44.6785	2.7015	44.8956	2.0712	44.8956	2.7681
44.6816	1.4397	44.6912	3.0586	44.7032	1.6269	44.6615	2.9551	44.9227	1.941	44.9222	2.7619	44.89	2.0545	44.7054	2.7021	44.9227	2.0706	44.9227	2.7687
44.7086	1.4394	44.7181	3.0592	44.7302	1.6266	44.6885	2.9557	44.9498	1.9401	44.9493	2.7628	44.917	2.0538	44.7324	2.7027	44.9498	2.0703	44.9498	2.769
44.7354	1.4388	44.7451	3.0602	44.7572	1.6263	44.7154	2.9563	44.9769	1.9394	44.9764	2.7635	44.944	2.0532	44.7594	2.7033	44.9769	2.07	44.9769	2.7697
44.7624	1.4384	44.772	3.0608	44.7841	1.6257	44.7423	2.9569	45.004	1.9388	45.0035	2.7641	44.971	2.0529	44.7864	2.7039	45.004	2.0693	45.004	2.7706
44.7893	1.4378	44.799	3.0614	44.8111	1.6254	44.7693	2.9575	45.0311	1.9382	45.0306	2.765	44.9981	2.0523	44.8133	2.7046	45.0311	2.069	45.0311	2.7712
44.8163	1.4375	44.826	3.062	44.8381	1.6248	44.7962	2.9585	45.0582	1.9376	45.0577	2.7656	45.0252	2.0514	44.8403	2.7052	45.0582	2.0684	45.0582	2.7715
44.8432	1.4369	44.8529	3.0629	44.865	1.6241	44.8231	2.9591	45.0852	1.9366	45.0848	2.7663	45.0522	2.051	44.8673	2.7058	45.0853	2.0681	45.0853	2.7721
44.8702	1.4366	44.8799	3.0639	44.892	1.6238	44.8501	2.96	45.1123	1.936	45.1118	2.7669	45.0793	2.0504	44.8942	2.707	45.1124	2.0672	45.1124	2.7728
44.8971	1.436	44.9069	3.0645	44.919	1.6235	44.877	2.9606	45.1394	1.9354	45.1389	2.7675	45.1064	2.0501	44.9212	2.7077	45.1394	2.0669	45.1394	2.7731
44.924	1.4353	44.9338	3.0651	44.9459	1.6232	44.9039	2.9616	45.1665	1.9348	45.166	2.7684	45.1334	2.0495	44.9482	2.7083	45.1665	2.0662	45.1665	2.7737
44.9509	1.435	44.9608	3.0657	44.9729	1.6226	44.9308	2.9622	45.1936	1.9342	45.1931	2.769	45.1605	2.0489	44.9751	2.7089	45.1936	2.0659	45.1936	2.7743
44.9779	1.4347	44.9877	3.0667	44.9998	1.6223	44.9578	2.9628	45.2207	1.9335	45.2202	2.7697	45.1875	2.0483	45.0021	2.7095	45.2207	2.0656	45.2207	2.7749
45.0048	1.4338	45.0147	3.0673	45.0268	1.622	44.9848	2.9634	45.2478	1.9326	45.2473	2.7706	45.2146	2.0479	45.0291	2.7101	45.2478	2.065	45.2478	2.7752
45.0318	1.4332	45.0417	3.0679	45.0538	1.6217	45.0117	2.964	45.2749	1.932	45.2744	2.7712	45.2416	2.0473	45.0561	2.7108	45.2749	2.0647	45.2749	2.7759
45.0587	1.4329	45.0687	3.0685	45.0807	1.621	45.0386	2.9647	45.302	1.9311	45.3015	2.7721	45.2687	2.0467	45.0831	2.7114	45.302	2.0644	45.302	2.7765
45.0857	1.4322	45.0956	3.0691	45.1077	1.6207	45.0656	2.9653	45.329	1.9304	45.3285	2.7728	45.2958	2.0461	45.11	2.712	45.3291	2.0641	45.3291	2.7771
45.1126	1.4319	45.1226	3.0701	45.1347	1.6204	45.0925	2.9662	45.3561	1.9298	45.3556	2.7734	45.3229	2.0458	45.137	2.7126	45.3562	2.0634	45.3562	2.7774
45.1395	1.4313	45.1495	3.071	45.1616	1.6201	45.1194	2.9668	45.3832	1.9292	45.3827	2.774	45.35	2.0452	45.1639	2.7132	45.3833	2.0631	45.3833	2.7783
45.1664	1.431	45.1765	3.0716	45.1886	1.6195	45.1464	2.9675	45.4103	1.9286	45.4098	2.7746	45.3771	2.0445	45.1909	2.7139	45.4103	2.0625	45.4103	2.779
45.1934	1.4304	45.2035	3.0722	45.2156	1.6192	45.1733	2.9684	45.4374	1.928	45.4369	2.7752	45.4041	2.0442	45.2179	2.7151	45.4374	2.0622	45.4374	2.7793
45.2203	1.4298	45.2304	3.0732	45.2425	1.6189	45.2003	2.969	45.4645	1.9273	45.464	2.7759	45.4312	2.0433	45.2448	2.7157	45.4645	2.0619	45.4645	2.7799
45.2473	1.4295	45.2574	3.0738	45.2695	1.6183	45.2272	2.9696	45.4916	1.9264	45.4911	2.7765	45.4582	2.0427	45.2718	2.7163	45.4916	2.0616	45.4916	2.7805
45.2742	1.4291	45.2844	3.0744	45.2965	1.6179	45.2542	2.9703	45.5187	1.9258	45.5182	2.7774	45.4853	2.0424	45.2988	2.717	45.5187	2.061	45.5187	2.7811
45.3011	1.4285	45.3113	3.0753	45.3234	1.6176	45.281	2.9712	45.5458	1.9252	45.5453	2.7777	45.5124	2.0417	45.3257	2.7176	45.5458	2.0607	45.5458	2.7814
45.3281	1.4282	45.3383	3.076	45.3504	1.6167	45.308	2.9718	45.5728	1.9242	45.5724	2.779	45.5394	2.0411	45.3527	2.7182	45.5729	2.0603	45.5729	2.7821
45.355	1.4276	45.3653	3.0766	45.3773	1.6164	45.3349	2.9724	45.5999	1.9236	45.5994	2.7796	45.5664	2.0408	45.3797	2.7188	45.5999	2.06	45.5999	2.7827
45.3819	1.4273	45.3922	3.0775	45.4043	1.6161	45.3619	2.973	45.627	1.923	45.6265	2.7802	45.5935	2.0402	45.4066	2.7194	45.627	2.0594	45.627	2.783
45.4089	1.4267	45.4192	3.0781	45.4313	1.6155	45.3888	2.9737	45.6541	1.9224	45.6536	2.7808	45.6205	2.0396	45.4336	2.7201	45.6541	2.0588	45.6541	2.7836
45.4358	1.426	45.4461	3.0791	45.4582	1.6152	45.4157	2.9743	45.6812	1.9218	45.6807	2.7814	45.6476	2.039	45.4606	2.721	45.6812	2.0585	45.6812	2.7842
45.4628	1.4254	45.4731	3.0797	45.4852	1.6148	45.4426	2.9749	45.7083	1.9211	45.7078	2.7821	45.6747	2.0386	45.4875	2.7216	45.7083	2.0582	45.7083	2.7849
45.4897	1.4251	45.5001	3.0806	45.5121	1.6142	45.4696	2.9758	45.7354	1.9205	45.7349	2.7827	45.7017	2.038	45.5145	2.7222	45.7354	2.0576	45.7354	2.7852
45.5167	1.4248	45.527	3.0812	45.5391	1.6139	45.4964	2.9765	45.7625	1.9199	45.762	2.7833	45.7288	2.0374	45.5415	2.7232	45.7625	2.0572	45.7625	2.7861
45.5436	1.4242	45.554	3.0819	45.5661	1.6133	45.5234	2.9771	45.7895	1.9193	45.7891	2.7839	45.7559	2.0371	45.5684	2.7238	45.7896	2.0569	45.7896	2.7867
45.5705	1.4239	45.581	3.0828	45.5931	1.613	45.5503	2.9777	45.8166	1.9187	45.8162	2.7845	45.7829	2.0365	45.5954	2.7244	45.8167	2.0566	45.8167	2.7873
45.5975	1.4233	45.6079	3.0834	45.62	1.6127	45.5772	2.9783	45.8437	1.918	45.8432	2.7852	45.8099	2.0355	45.6224	2.725	45.8438	2.0563	45.8438	2.7876
45.6244	1.4229	45.6349	3.084	45.647	1.6121	45.6041	2.9792	45.8708	1.9174	45.8703	2.7861	45.837	2.0349	45.6493	2.7256	45.8708	2.0557	45.8708	2.7883
45.6514	1.4226	45.6618	3.085	45.6739	1.6117	45.631	2.9799	45.8979	1.9165	45.8974	2.7867	45.8641	2.0346	45.6763	2.7263	45.8979	2.0554	45.8979	2.7889
45.6783	1.422	45.6888	3.0856	45.7009	1.6111	45.6579	2.9805	45.925	1.9159	45.9245	2.7873	45.8912	2.034	45.7033	2.7269	45.925	2.0551	45.925	2.7895
45.7053	1.4217	45.7157	3.0865	45.7279	1.6108	45.6849	2.9811	45.9521	1.9156	45.9516	2.788	45.9182	2.0334	45.7303	2.7278	45.9521	2.0548	45.9521	2.7898
45.7322	1.4214	45.7427	3.0874	45.7548	1.6102	45.7118	2.9817	45.9792	1.9149	45.9787	2.7886	45.9453	2.0331	45.7572	2.7284	45.9792	2.0545	45.9792	2.7904
45.7592	1.4208	45.7697	3.0881	45.7818	1.6099	45.7388	2.9823	46.0063	1.9143	46.0058	2.7892	45.9724	2.0324	45.7842	2.7291	46.0063	2.0541	46.0063	2.7911
45.7861	1.4205	45.7967	3.0887	45.8088	1.6096	45.7658	2.983	46.0334	1.9137	46.0329	2.7898	45.9994	2.0318	45.8112	2.7297	46.0334	2.0535	46.0334	2.7914
45.813	1.4202	45.8236	3.0896	45.8357	1.6086	45.7927	2.9839	46.0604	1.9131	46.0599	2.7904	46.0265	2.0315	45.8381	2.7303	46.0605	2.0532	46.0605	2.792
45.84	1.4198	45.8506	3.0902	45.8627	1.6083	45.8196	2.9845	46.0875	1.9125	46.087	2.7914	46.0536	2.0309	45.8651	2.7312	46.0876	2.0529	46.0876	2.7926
45.8669	1.4192	45.8775	3.0912	45.8897	1.6077	45.8466	2.9851	46.1146	1.9118	46.1141	2.7917	46.0807	2.0306	45.8921	2.7318	46.1146	2.0526	46.1146	2.7932
45.8939	1.4192	45.9045	3.0918	45.9166	1.6074	45.8736	2.9858	46.1417	1.9115	46.1412	2.7923	46.1078	2.03	45.9191	2.7325	46.1417	2.0523	46.1417	2.7942
45.9208	1.4186	45.9315	3.0924	45.9436	1.6068	45.9005	2.9864	46.1688	1.9109	46.1683	2.7929	46.1348	2.0293	45.9461	2.7331	46.1688	2.0514	46.1688	2.7945
45.9477	1.418	45.9584	3.0933	45.9705	1.6065	45.9274	2.987	46.1959	1.9103	46.1954	2.7935	46.1619	2.0287	45.973	2.734	46.1959	2.051	46.1959	2.7951
45.9747	1.4177	45.9854	3.0939	45.9975	1.6059	45.9543	2.9876	46.223	1.9097	46.2225	2.7945	46.189	2.0284	46	2.7346	46.223	2.0507	46.223	2.7957
46.0016	1.4171	46.0124	3.0952	46.0245	1.6055	45.9813	2.9885	46.2501	1.9094	46.2496	2.7951	46.2161	2.0275	46.0269	2.7353	46.2501	2.0504	46.2501	2.7963
46.0285	1.4167	46.0393	3.0958	46.0514	1.6049	46.0083	2.9892	46.2772	1.9084	46.2767	2.7957	46.2432	2.0272	46.0539	2.7359	46.2772	2.0501	46.2772	2.7969
46.0554	1.4164	46.0663	3.0964	46.0784	1.6046	46.0352	2.9898	46.3042	1.9078	46.3037	2.7963	46.2703	2.0265	46.0809	2.7365	46.3042	2.0498	46.3042	2.7973
46.0824	1.4161	46.0932	3.0974	46.1054	1.604	46.0622	2.9904	46.3313	1.9072	46.3308	2.7969	46.2974	2.0259	46.1078	2.7371	46.3313	2.0492	46.3313	2.7979
46.1093	1.4158	46.1202	3.098	46.1323	1.6037	46.0892	2.991	46.3584	1.9069	46.3579	2.7976	46.3244	2.0256	46.1348	2.7377	46.3584	2.0489	46.3584	2.7985
46.1362	1.4155	46.1472	3.0986	46.1593	1.6031	46.1161	2.992	46.3855	1.9063	46.385	2.7982	46.3514	2.025	46.1618	2.7387	46.3855	2.0486	46.3855	2.7991
46.1632	1.4152	46.1741	3.0995	46.1862	1.6028	46.1431	2.9926	46.4126	1.9056	46.4121	2.7988	46.3784	2.0247	46.1887	2.7393	46.4126	2.0483	46.4126	2.7997
46.1901	1.4149	46.2011	3.1001	46.2132	1.6021	46.17	2.9932	46.4397	1.9053	46.4392	2.7994	46.4055	2.0241	46.2157	2.7399	46.4397	2.0479	46.4397	2.8
46.2171	1.4146	46.2281	3.1011	46.2402	1.6018	46.1969	2.9938	46.4668	1.9047	46.4663	2.8	46.4326	2.0234	46.2426	2.7405	46.4668	2.0476	46.4668	2.8007
46.244	1.414	46.255	3.1017	46.2671	1.6009	46.2238	2.9944	46.4938	1.9041	46.4934	2.8007	46.4596	2.0231	46.2696	2.7411	46.4939	2.047	46.4939	2.8013
46.2709	1.4136	46.282	3.1026	46.2941	1.6006	46.2507	2.9951	46.5209	1.9038	46.5205	2.8013	46.4867	2.0225	46.2966	2.7418	46.521	2.0467	46.521	2.8022
46.2978	1.4133	46.309	3.1036	46.3211	1.6	46.2777	2.996	46.548	1.9032	46.5475	2.8022	46.5137	2.0222	46.3235	2.7424	46.5481	2.0464	46.5481	2.8028
46.3248	1.413	46.3359	3.1042	46.348	1.5997	46.3046	2.9966	46.5751	1.9025	46.5746	2.8028	46.5408	2.0216	46.3505	2.7433	46.5751	2.0461	46.5751	2.8035
46.3518	1.4127	46.3629	3.1051	46.375	1.599	46.3315	2.9972	46.6022	1.9022	46.6017	2.8035	46.5678	2.021	46.3775	2.7439	46.6022	2.0458	46.6022	2.8041
46.3787	1.4124	46.3898	3.1057	46.402	1.5984	46.3584	2.9978	46.6293	1.9016	46.6288	2.8041	46.5949	2.0207	46.4044	2.7446	46.6293	2.0452	46.6293	2.8047
46.4057	1.4121	46.4168	3.1063	46.4289	1.5981	46.3853	2.9985	46.6564	1.9007	46.6559	2.8047	46.622	2.0197	46.4314	2.7452	46.6564	2.0448	46.6564	2.805
46.4327	1.4118	46.4438	3.1073	46.4559	1.5975	46.4123	2.9991	46.6835	1.9004	46.683	2.8053	46.649	2.0194	46.4584	2.7458	46.6835	2.0445	46.6835	2.8056
46.4596	1.4118	46.4708	3.1079	46.4828	1.5969	46.4393	3	46.7106	1.8998	46.7101	2.8059	46.6761	2.0188	46.4853	2.7467	46.7106	2.0442	46.7106	2.8062
46.4866	1.4112	46.4977	3.1085	46.5098	1.5966	46.4662	3.0006	46.7377	1.8994	46.7372	2.8066	46.7032	2.0185	46.5123	2.7473	46.7377	2.0436	46.7377	2.8069
46.5135	1.4112	46.5247	3.1094	46.5368	1.5959	46.4931	3.0013	46.7647	1.8991	46.7642	2.8069	46.7302	2.0179	46.5393	2.748	46.7648	2.0433	46.7648	2.8075
46.5405	1.4102	46.5516	3.1104	46.5638	1.5956	46.52	3.0019	46.7918	1.8985	46.7913	2.8078	46.7573	2.0172	46.5663	2.7486	46.7919	2.0427	46.7919	2.8081
46.5674	1.4099	46.5786	3.111	46.5907	1.595	46.547	3.0025	46.8189	1.8982	46.8184	2.8081	46.7844	2.0169	46.5932	2.7492	46.819	2.0424	46.819	2.8087
46.5943	1.4099	46.6056	3.1119	46.6177	1.5947	46.5739	3.0034	46.846	1.8976	46.8455	2.8087	46.8114	2.0163	46.6202	2.7498	46.846	2.0421	46.846	2.8093
46.6213	1.4093	46.6325	3.1125	46.6446	1.5941	46.6008	3.004	46.8731	1.897	46.8726	2.8093	46.8385	2.016	46.6472	2.7504	46.8731	2.0417	46.8731	2.8103
46.6482	1.4093	46.6595	3.1132	46.6716	1.5935	46.6278	3.0047	46.9002	1.8967	46.8997	2.8103	46.8655	2.0154	46.6742	2.7511	46.9002	2.0414	46.9002	2.8109
46.6752	1.409	46.6864	3.1141	46.6986	1.5925	46.6547	3.0053	46.9273	1.8963	46.9268	2.8109	46.8926	2.0151	46.7011	2.7517	46.9273	2.0408	46.9273	2.8115
46.7021	1.4087	46.7134	3.1147	46.7255	1.5922	46.6817	3.0059	46.9544	1.8957	46.9539	2.8115	46.9197	2.0145	46.7281	2.7523	46.9544	2.0405	46.9544	2.8121
46.7291	1.4084	46.7404	3.1156	46.7525	1.5919	46.7086	3.0065	46.9815	1.8954	46.981	2.8121	46.9468	2.0141	46.7551	2.7529	46.9815	2.0402	46.9815	2.8128
46.756	1.4084	46.7673	3.1163	46.7795	1.5913	46.7354	3.0075	47.0086	1.8948	47.0081	2.8128	46.9738	2.0135	46.7821	2.7535	47.0086	2.0399	47.0086	2.8134
46.7829	1.4081	46.7943	3.1169	46.8064	1.5907	46.7624	3.0081	47.0356	1.8945	47.0351	2.8134	47.0009	2.0132	46.809	2.7545	47.0356	2.0393	47.0356	2.814
46.8099	1.4078	46.8212	3.1181	46.8334	1.59	46.7894	3.0087	47.0627	1.8939	47.0622	2.814	47.0279	2.0126	46.836	2.7551	47.0627	2.039	47.0627	2.8146
46.8369	1.4074	46.8481	3.1187	46.8603	1.5894	46.8163	3.0096	47.0898	1.8936	47.0893	2.8146	47.055	2.0123	46.8629	2.7557	47.0898	2.0386	47.0898	2.8156
46.8638	1.4071	46.8751	3.1194	46.8873	1.5888	46.8432	3.0102	47.1169	1.8929	47.1164	2.8152	47.0821	2.0114	46.8899	2.7563	47.1169	2.0383	47.1169	2.8162
46.8907	1.4071	46.9021	3.1203	46.9143	1.5885	46.8702	3.0109	47.144	1.8923	47.1435	2.8159	47.1091	2.011	46.9169	2.757	47.144	2.0377	47.144	2.8168
46.9177	1.4068	46.929	3.1215	46.9412	1.5879	46.8971	3.0115	47.1711	1.892	47.1706	2.8165	47.1361	2.0104	46.9438	2.7576	47.1711	2.0374	47.1711	2.8177
46.9446	1.4065	46.956	3.1231	46.9682	1.5873	46.924	3.0121	47.1981	1.8917	47.1977	2.8171	47.1632	2.0101	46.9708	2.7585	47.1982	2.0371	47.1982	2.8183
46.9715	1.4062	46.9829	3.1246	46.9952	1.5869	46.9509	3.013	47.2252	1.8914	47.2248	2.8177	47.1903	2.0098	46.9978	2.7588	47.2253	2.0368	47.2253	2.819
46.9984	1.4059	47.0099	3.1268	47.0221	1.5863	46.9779	3.0137	47.2523	1.8908	47.2519	2.8183	47.2173	2.0092	47.0247	2.7594	47.2524	2.0365	47.2524	2.8196
47.0254	1.4059	47.0369	3.1287	47.0491	1.5857	47.0048	3.0143	47.2794	1.8905	47.2789	2.819	47.2444	2.0089	47.0517	2.7601	47.2795	2.0355	47.2795	2.8202
47.0523	1.4056	47.0638	3.1305	47.0761	1.5848	47.0317	3.0149	47.3065	1.8901	47.306	2.8196	47.2715	2.0083	47.0787	2.7607	47.3065	2.0352	47.3065	2.8208
47.0792	1.4053	47.0908	3.1318	47.103	1.5845	47.0587	3.0158	47.3336	1.8895	47.3331	2.8202	47.2986	2.0079	47.1056	2.7613	47.3336	2.0349	47.3336	2.8214
47.1062	1.4053	47.1177	3.133	47.13	1.5838	47.0856	3.0164	47.3607	1.8892	47.3602	2.8208	47.3257	2.0073	47.1326	2.7619	47.3607	2.0343	47.3607	2.8224
47.1331	1.405	47.1447	3.1346	47.1569	1.5832	47.1125	3.0174	47.3878	1.8886	47.3873	2.8214	47.3527	2.007	47.1595	2.7628	47.3878	2.034	47.3878	2.823
47.16	1.4046	47.1717	3.1355	47.1839	1.5826	47.1394	3.018	47.4149	1.8883	47.4144	2.8221	47.3798	2.0067	47.1865	2.7635	47.4149	2.0337	47.4149	2.8236
47.187	1.4043	47.1986	3.1364	47.2109	1.5823	47.1664	3.0186	47.442	1.888	47.4415	2.8227	47.4069	2.0061	47.2135	2.7641	47.442	2.0334	47.442	2.8242
47.2139	1.4043	47.2256	3.1374	47.2379	1.5817	47.1933	3.0192	47.4691	1.8877	47.4686	2.8233	47.4339	2.0058	47.2404	2.7647	47.4691	2.0328	47.4691	2.8249
47.2409	1.404	47.2526	3.1383	47.2648	1.5811	47.2202	3.0199	47.4961	1.8874	47.4956	2.8239	47.461	2.0055	47.2674	2.7653	47.4962	2.0324	47.4962	2.8258
47.2678	1.4037	47.2795	3.1392	47.2918	1.5804	47.2472	3.0208	47.5232	1.8867	47.5227	2.8245	47.4881	2.0048	47.2944	2.7659	47.5233	2.0321	47.5233	2.8264
47.2947	1.4034	47.3065	3.1401	47.3187	1.5798	47.2741	3.0214	47.5503	1.8864	47.5498	2.8252	47.5152	2.0045	47.3213	2.7666	47.5503	2.0315	47.5503	2.827
47.3217	1.4031	47.3334	3.1408	47.3457	1.5795	47.3011	3.022	47.5774	1.8861	47.5769	2.8261	47.5423	2.0036	47.3483	2.7672	47.5774	2.0312	47.5774	2.8276
47.3486	1.4031	47.3604	3.142	47.3727	1.5789	47.328	3.0226	47.6045	1.8858	47.604	2.8267	47.5693	2.0033	47.3752	2.7678	47.6045	2.0309	47.6045	2.8286
47.3755	1.4028	47.3873	3.1426	47.3996	1.5783	47.355	3.0236	47.6316	1.8849	47.6311	2.8273	47.5964	2.003	47.4022	2.7684	47.6316	2.0303	47.6316	2.8292
47.4024	1.4022	47.4143	3.1436	47.4266	1.578	47.3819	3.0242	47.6587	1.8846	47.6582	2.828	47.6234	2.0024	47.4292	2.769	47.6587	2.03	47.6587	2.8298
47.4294	1.4019	47.4412	3.1442	47.4535	1.577	47.4089	3.0251	47.6858	1.8843	47.6853	2.8286	47.6504	2.0021	47.4562	2.7697	47.6858	2.0293	47.6858	2.8304
47.4563	1.4015	47.4681	3.1448	47.4805	1.5764	47.4358	3.0257	47.7129	1.8839	47.7124	2.8292	47.6775	2.0017	47.4831	2.7706	47.7129	2.0287	47.7129	2.8311
47.4832	1.4015	47.4951	3.1454	47.5075	1.5758	47.4628	3.0264	47.7399	1.8836	47.7394	2.8298	47.7045	2.0011	47.5101	2.7712	47.74	2.0284	47.74	2.8317
47.5101	1.4012	47.522	3.1463	47.5345	1.5752	47.4897	3.027	47.767	1.883	47.7665	2.8301	47.7316	2.0008	47.537	2.7718	47.767	2.0278	47.767	2.8323
47.5371	1.4009	47.549	3.147	47.5614	1.5749	47.5166	3.0279	47.7941	1.8827	47.7936	2.8311	47.7587	2.0005	47.564	2.7725	47.7941	2.0272	47.7941	2.8329
47.564	1.4006	47.576	3.1476	47.5884	1.5742	47.5435	3.0285	47.8212	1.8824	47.8207	2.8317	47.7858	1.9999	47.591	2.7731	47.8212	2.0265	47.8212	2.8338
47.5909	1.4006	47.6029	3.1482	47.6153	1.5736	47.5704	3.0288	47.8483	1.8821	47.8478	2.8323	47.8129	1.9996	47.6179	2.7737	47.8483	2.0262	47.8483	2.8345
47.6179	1.4003	47.6299	3.1488	47.6423	1.5733	47.5974	3.0295	47.8754	1.8818	47.8749	2.8326	47.8399	1.999	47.6449	2.774	47.8754	2.0256	47.8754	2.8351
47.6448	1.4	47.6568	3.1498	47.6693	1.5727	47.6243	3.0304	47.9025	1.8812	47.902	2.8335	47.867	1.9986	47.6719	2.7746	47.9025	2.025	47.9025	2.8357
47.6718	1.3997	47.6838	3.1504	47.6962	1.5721	47.6513	3.0316	47.9295	1.8808	47.9291	2.8342	47.894	1.9983	47.6989	2.7752	47.9296	2.0247	47.9296	2.8363
47.6987	1.3994	47.7106	3.151	47.7232	1.5718	47.6782	3.0323	47.9566	1.8805	47.9562	2.8348	47.9211	1.9977	47.7258	2.7759	47.9567	2.0241	47.9567	2.8369
47.7256	1.3994	47.7376	3.1516	47.7502	1.5711	47.7051	3.0329	47.9837	1.8802	47.9833	2.8354	47.9482	1.9974	47.7528	2.7765	47.9838	2.0234	47.9838	2.8376
47.7525	1.3991	47.7645	3.1519	47.7771	1.5705	47.7321	3.0335	48.0108	1.8799	48.0103	2.836	47.9753	1.9971	47.7798	2.7771	48.0108	2.0231	48.0108	2.8382
47.7794	1.3988	47.7914	3.1525	47.8041	1.5702	47.759	3.0341	48.0379	1.8793	48.0374	2.8366	48.0024	1.9968	47.8067	2.7777	48.0379	2.0225	48.0379	2.8388
47.8064	1.3984	47.8184	3.1532	47.831	1.5696	47.7859	3.035	48.065	1.879	48.0645	2.8373	48.0294	1.9959	47.8337	2.7787	48.065	2.0219	48.065	2.8394
47.8334	1.3981	47.8454	3.1535	47.858	1.5687	47.8129	3.0357	48.0921	1.8787	48.0916	2.8379	48.0565	1.9955	47.8606	2.7793	48.0921	2.0213	48.0921	2.84
47.8603	1.3978	47.8723	3.1541	47.885	1.5683	47.8398	3.0363	48.1192	1.8784	48.1187	2.8385	48.0835	1.9949	47.8876	2.7799	48.1192	2.021	48.1192	2.8407
47.8872	1.3975	47.8992	3.1547	47.9119	1.5677	47.8668	3.0369	48.1463	1.8777	48.1458	2.8391	48.1106	1.9946	47.9146	2.7805	48.1463	2.0203	48.1463	2.8416
47.9141	1.3972	47.9262	3.155	47.9389	1.5671	47.8938	3.0381	48.1734	1.8774	48.1728	2.8397	48.1377	1.9943	47.9416	2.7811	48.1734	2.0194	48.1734	2.8422
47.941	1.3969	47.9532	3.1556	47.9659	1.5668	47.9207	3.0391	48.2004	1.8768	48.1999	2.8404	48.1647	1.994	47.9685	2.7818	48.2005	2.0188	48.2005	2.8428
47.9679	1.3969	47.9801	3.156	47.9928	1.5662	47.9476	3.0397	48.2275	1.8765	48.227	2.841	48.1918	1.9934	47.9955	2.7821	48.2276	2.0182	48.2276	2.8435
47.9948	1.3966	48.0071	3.1566	48.0198	1.5659	47.9746	3.0403	48.2546	1.8762	48.2541	2.8419	48.2188	1.9931	48.0224	2.7827	48.2547	2.0176	48.2547	2.8441
48.0217	1.3963	48.034	3.1569	48.0468	1.5652	48.0015	3.0412	48.2817	1.8759	48.2812	2.8425	48.2459	1.9924	48.0494	2.7833	48.2817	2.0169	48.2817	2.8447
48.0487	1.396	48.061	3.1578	48.0737	1.5646	48.0285	3.0419	48.3088	1.8753	48.3083	2.8431	48.273	1.9921	48.0764	2.7839	48.3088	2.0163	48.3088	2.8453
48.0756	1.3957	48.0879	3.1581	48.1007	1.5643	48.0554	3.0425	48.3359	1.875	48.3354	2.8438	48.3001	1.9918	48.1033	2.7845	48.3359	2.0157	48.3359	2.8459
48.1025	1.3953	48.1148	3.1587	48.1276	1.5637	48.0824	3.0431	48.363	1.8746	48.3625	2.8444	48.3272	1.9912	48.1303	2.7852	48.363	2.0151	48.363	2.8466
48.1295	1.395	48.1418	3.1591	48.1546	1.5631	48.1093	3.0437	48.3901	1.8743	48.3896	2.845	48.3542	1.9909	48.1572	2.7861	48.3901	2.0141	48.3901	2.8472
48.1564	1.3947	48.1687	3.1594	48.1816	1.5628	48.1362	3.0443	48.4172	1.874	48.4167	2.8456	48.3813	1.9903	48.1842	2.7867	48.4172	2.0135	48.4172	2.8478
48.1833	1.3941	48.1957	3.16	48.2086	1.5621	48.1632	3.045	48.4442	1.8734	48.4437	2.8462	48.4083	1.99	48.2112	2.7873	48.4443	2.0129	48.4443	2.8484
48.2102	1.3938	48.2226	3.1603	48.2355	1.5618	48.1901	3.0456	48.4713	1.8731	48.4708	2.8469	48.4354	1.9897	48.2382	2.7876	48.4714	2.0123	48.4714	2.8493
48.2371	1.3935	48.2496	3.1606	48.2625	1.5609	48.2171	3.0465	48.4984	1.8728	48.4979	2.8475	48.4624	1.989	48.2651	2.7883	48.4984	2.0114	48.4984	2.85
48.2641	1.3932	48.2765	3.1612	48.2894	1.5606	48.244	3.0474	48.5255	1.8725	48.525	2.8481	48.4895	1.9887	48.2921	2.7889	48.5255	2.0107	48.5255	2.8503
48.291	1.3929	48.3035	3.1615	48.3164	1.56	48.2709	3.0481	48.5526	1.8722	48.5521	2.8487	48.5166	1.9881	48.3191	2.7895	48.5526	2.0101	48.5526	2.8509
48.3179	1.3926	48.3304	3.1618	48.3434	1.5597	48.2978	3.0487	48.5797	1.8715	48.5792	2.8497	48.5437	1.9875	48.346	2.7901	48.5797	2.0095	48.5797	2.8515
48.3449	1.3919	48.3574	3.1625	48.3703	1.559	48.3247	3.0496	48.6068	1.8712	48.6063	2.8503	48.5708	1.9872	48.373	2.7907	48.6068	2.0086	48.6068	2.8521
48.3718	1.3916	48.3843	3.1628	48.3973	1.5587	48.3516	3.0502	48.6339	1.8709	48.6334	2.8509	48.5978	1.9869	48.3999	2.7914	48.6339	2.0079	48.6339	2.8528
48.3987	1.3913	48.4113	3.1631	48.4242	1.5581	48.3785	3.0509	48.6609	1.8706	48.6605	2.8515	48.6249	1.9862	48.4269	2.792	48.661	2.0073	48.661	2.8534
48.4257	1.391	48.4382	3.1634	48.4512	1.5578	48.4054	3.0518	48.688	1.87	48.6876	2.8521	48.652	1.9859	48.4539	2.7923	48.6881	2.0067	48.6881	2.854
48.4526	1.3904	48.4652	3.164	48.4782	1.5572	48.4324	3.0524	48.7151	1.8697	48.7146	2.8528	48.679	1.9856	48.4809	2.7932	48.7152	2.0061	48.7152	2.8546
48.4796	1.3901	48.4922	3.1643	48.5051	1.5569	48.4593	3.053	48.7422	1.8691	48.7417	2.8534	48.7061	1.985	48.5078	2.7942	48.7422	2.0055	48.7422	2.8549
48.5065	1.3898	48.5191	3.1646	48.5321	1.5562	48.4862	3.0536	48.7693	1.8687	48.7688	2.854	48.7332	1.9847	48.5348	2.7948	48.7693	2.0048	48.7693	2.8555
48.5335	1.3895	48.5461	3.1656	48.5591	1.5559	48.5132	3.0549	48.7964	1.8681	48.7959	2.8546	48.7602	1.9841	48.5617	2.7951	48.7964	2.0039	48.7964	2.8562
48.5605	1.3888	48.5731	3.1659	48.586	1.5556	48.5401	3.0555	48.8235	1.8678	48.823	2.8552	48.7873	1.9838	48.5887	2.7957	48.8235	2.0033	48.8235	2.8568
48.5874	1.3885	48.6	3.1662	48.613	1.555	48.567	3.0561	48.8506	1.8675	48.8501	2.8562	48.8144	1.9831	48.6157	2.7963	48.8506	2.0027	48.8506	2.8577
48.6143	1.3882	48.6269	3.1668	48.64	1.5547	48.594	3.0567	48.8777	1.8669	48.8772	2.8568	48.8414	1.9828	48.6426	2.7969	48.8777	2.0021	48.8777	2.858
48.6413	1.3879	48.6538	3.1671	48.6669	1.5541	48.6209	3.0577	48.9047	1.8666	48.9042	2.8577	48.8685	1.9825	48.6696	2.7976	48.9048	2.0014	48.9048	2.8586
48.6682	1.3876	48.6808	3.1674	48.6939	1.5538	48.6478	3.0583	48.9318	1.8663	48.9313	2.8583	48.8956	1.9819	48.6966	2.7982	48.9319	2.0008	48.9319	2.8593
48.6952	1.387	48.7078	3.168	48.7209	1.5528	48.6747	3.0589	48.9589	1.866	48.9584	2.859	48.9227	1.9816	48.7235	2.7988	48.959	2.0002	48.959	2.8599
48.7221	1.3864	48.7347	3.1684	48.7478	1.5525	48.7016	3.0595	48.986	1.8656	48.9855	2.8596	48.9497	1.981	48.7505	2.7994	48.986	1.9993	48.986	2.8605
48.7491	1.386	48.7617	3.169	48.7748	1.5522	48.7285	3.0605	49.0131	1.865	49.0126	2.8602	48.9768	1.9807	48.7775	2.8	49.0131	1.999	49.0131	2.8608
48.776	1.3854	48.7886	3.1693	48.8017	1.5516	48.7554	3.0611	49.0402	1.8647	49.0397	2.8608	49.0039	1.98	48.8044	2.8007	49.0402	1.9983	49.0402	2.8614
48.8029	1.3851	48.8156	3.1696	48.8287	1.5513	48.7823	3.0617	49.0673	1.8644	49.0668	2.8614	49.031	1.9794	48.8314	2.8013	49.0673	1.9977	49.0673	2.8621
48.8299	1.3848	48.8426	3.1702	48.8557	1.5507	48.8092	3.0623	49.0944	1.8638	49.0939	2.8621	49.058	1.9791	48.8583	2.8022	49.0944	1.9971	49.0944	2.8627
48.8568	1.3842	48.8696	3.1705	48.8826	1.5504	48.8361	3.0636	49.1215	1.8635	49.121	2.863	49.0851	1.9785	48.8853	2.8028	49.1215	1.9965	49.1215	2.863
48.8837	1.3839	48.8965	3.1711	48.9096	1.55	48.8631	3.0642	49.1486	1.8632	49.1481	2.8636	49.1122	1.9782	48.9123	2.8035	49.1486	1.9955	49.1486	2.8636
48.9106	1.3836	48.9234	3.1715	48.9366	1.5497	48.89	3.0648	49.1756	1.8629	49.1751	2.8642	49.1392	1.9776	48.9392	2.8041	49.1757	1.9949	49.1757	2.8642
48.9376	1.3829	48.9504	3.1718	48.9635	1.5491	48.917	3.0654	49.2027	1.8622	49.2022	2.8652	49.1663	1.9773	48.9662	2.8047	49.2028	1.9943	49.2028	2.8652
48.9645	1.3826	48.9773	3.1721	48.9905	1.5488	48.9438	3.0664	49.2298	1.8619	49.2293	2.8658	49.1934	1.9766	48.9932	2.8053	49.2298	1.9937	49.2298	2.8655
48.9915	1.3823	49.0043	3.1727	49.0175	1.5485	48.9708	3.067	49.2569	1.8616	49.2564	2.8664	49.2204	1.9763	49.0201	2.8056	49.2569	1.9931	49.2569	2.8661
49.0184	1.3817	49.0313	3.1736	49.0444	1.5479	48.9977	3.0676	49.284	1.8607	49.2835	2.867	49.2475	1.9757	49.0471	2.8062	49.284	1.9924	49.284	2.8667
49.0454	1.3814	49.0582	3.1739	49.0714	1.5476	49.0247	3.0682	49.3111	1.8604	49.3106	2.8679	49.2745	1.9754	49.074	2.8069	49.3111	1.9918	49.3111	2.8673
49.0723	1.3808	49.0852	3.1746	49.0983	1.5473	49.0516	3.0691	49.3382	1.8601	49.3377	2.8686	49.3016	1.9751	49.101	2.8075	49.3382	1.9912	49.3382	2.8676
49.0993	1.3805	49.1121	3.1749	49.1253	1.5469	49.0785	3.0698	49.3653	1.8594	49.3648	2.8695	49.3287	1.9745	49.128	2.8081	49.3653	1.9909	49.3653	2.8683
49.1262	1.3802	49.1391	3.1755	49.1523	1.5463	49.1053	3.0707	49.3923	1.8591	49.3919	2.8701	49.3558	1.9742	49.155	2.8087	49.3924	1.9903	49.3924	2.8689
49.1531	1.3795	49.1661	3.1758	49.1792	1.546	49.1323	3.0713	49.4194	1.8588	49.419	2.8707	49.3828	1.9735	49.1819	2.8093	49.4194	1.9897	49.4194	2.8695
49.18	1.3792	49.193	3.1764	49.2062	1.5457	49.1592	3.0722	49.4465	1.8585	49.446	2.8717	49.4099	1.9732	49.2089	2.8103	49.4465	1.989	49.4465	2.8698
49.207	1.3783	49.22	3.1767	49.2332	1.5451	49.1862	3.0729	49.4736	1.8579	49.4731	2.8723	49.437	1.9726	49.2358	2.8109	49.4736	1.9881	49.4736	2.8704
49.2339	1.378	49.247	3.1773	49.2601	1.5448	49.2131	3.0735	49.5007	1.8576	49.5002	2.8732	49.4641	1.972	49.2628	2.8115	49.5007	1.9878	49.5007	2.871
49.2609	1.3777	49.2739	3.1777	49.2871	1.5442	49.2401	3.0741	49.5278	1.857	49.5273	2.8741	49.4912	1.9714	49.2898	2.8121	49.5278	1.9872	49.5278	2.8714
49.2878	1.3771	49.3009	3.1783	49.3141	1.5438	49.267	3.075	49.5549	1.8567	49.5544	2.8748	49.5182	1.9711	49.3167	2.8128	49.5549	1.9866	49.5549	2.872
49.3148	1.3767	49.3278	3.1786	49.341	1.5435	49.2938	3.0757	49.582	1.8563	49.5815	2.8754	49.5453	1.9704	49.3437	2.8134	49.582	1.9859	49.582	2.8726
49.3417	1.3761	49.3548	3.1792	49.368	1.5432	49.3208	3.0763	49.609	1.8557	49.6086	2.8763	49.5724	1.9701	49.3706	2.814	49.6091	1.9856	49.6091	2.8732
49.3686	1.3758	49.3818	3.1798	49.395	1.5426	49.3478	3.0769	49.6361	1.8554	49.6356	2.8769	49.5995	1.9695	49.3976	2.8146	49.6362	1.985	49.6362	2.8738
49.3956	1.3752	49.4087	3.1801	49.4219	1.5423	49.3747	3.0775	49.6632	1.8548	49.6627	2.8776	49.6265	1.9692	49.4246	2.8152	49.6633	1.9844	49.6633	2.8745
49.4225	1.3749	49.4356	3.1808	49.4489	1.542	49.4016	3.0788	49.6903	1.8545	49.6898	2.8782	49.6536	1.9686	49.4516	2.8159	49.6904	1.9841	49.6904	2.8748
49.4494	1.3743	49.4626	3.1817	49.4758	1.5417	49.4286	3.0794	49.7174	1.8539	49.7169	2.8791	49.6807	1.9683	49.4785	2.8165	49.7174	1.9835	49.7174	2.8754
49.4763	1.374	49.4895	3.182	49.5028	1.5411	49.4555	3.08	49.7445	1.8536	49.744	2.8797	49.7078	1.9676	49.5055	2.8171	49.7445	1.9828	49.7445	2.876
49.5033	1.3733	49.5165	3.1826	49.5298	1.5407	49.4824	3.0806	49.7716	1.8526	49.7711	2.8803	49.7349	1.967	49.5324	2.818	49.7716	1.9825	49.7716	2.8763
49.5303	1.373	49.5435	3.1832	49.5567	1.5404	49.5094	3.0812	49.7987	1.8523	49.7982	2.8813	49.762	1.9667	49.5594	2.8187	49.7987	1.9819	49.7987	2.8769
49.5572	1.3727	49.5704	3.1835	49.5837	1.5401	49.5363	3.0819	49.8258	1.8517	49.8253	2.8822	49.789	1.9661	49.5864	2.8193	49.8258	1.9813	49.8258	2.8776
49.5841	1.3721	49.5974	3.1842	49.6107	1.5395	49.5632	3.0828	49.8529	1.8511	49.8524	2.8828	49.8161	1.9658	49.6133	2.8199	49.8529	1.981	49.8529	2.8779
49.6111	1.3718	49.6243	3.1848	49.6376	1.5395	49.5901	3.0834	49.88	1.8508	49.8794	2.8834	49.8432	1.9652	49.6403	2.8205	49.88	1.98	49.88	2.8785
49.638	1.3715	49.6513	3.1854	49.6646	1.5389	49.617	3.084	49.907	1.8501	49.9065	2.8841	49.8702	1.9649	49.6673	2.8211	49.9071	1.9797	49.9071	2.8788
49.665	1.3709	49.6782	3.186	49.6916	1.5386	49.644	3.0846	49.9341	1.8498	49.9336	2.885	49.8973	1.9639	49.6942	2.8218	49.9342	1.9791	49.9342	2.8794
49.6919	1.3702	49.7051	3.1863	49.7185	1.5383	49.6709	3.0853	49.9612	1.8492	49.9607	2.8856	49.9244	1.9636	49.7212	2.8224	49.9612	1.9785	49.9612	2.88
49.7189	1.3696	49.7321	3.187	49.7455	1.538	49.6979	3.0859	49.9883	1.8486	49.9878	2.8862	49.9514	1.963	49.7481	2.823	49.9883	1.9782	49.9883	2.8803
49.7459	1.3693	49.7591	3.1876	49.7724	1.537	49.7249	3.0868	50.0154	1.848	50.0149	2.8872	49.9785	1.9627	49.7751	2.8236	50.0154	1.9776	50.0154	2.8813
49.7728	1.3687	49.786	3.1882	49.7994	1.5367	49.7518	3.0877	50.0425	1.8477	50.042	2.8878	50.0056	1.9621	49.8021	2.8242	50.0425	1.9773	50.0425	2.8816
49.7997	1.3684	49.8129	3.1888	49.8264	1.5364	49.7787	3.0884	50.0696	1.847	50.0691	2.8884	50.0326	1.9614	49.829	2.8249	50.0696	1.9766	50.0696	2.8822
49.8266	1.3681	49.8399	3.1897	49.8533	1.5361	49.8056	3.089	50.0967	1.8464	50.0962	2.8896	50.0597	1.9611	49.856	2.8258	50.0967	1.9763	50.0967	2.8828
49.8536	1.3674	49.8668	3.1904	49.8803	1.5358	49.8325	3.0896	50.1237	1.8458	50.1233	2.8903	50.0868	1.9605	49.883	2.8264	50.1238	1.9757	50.1238	2.8831
49.8805	1.3671	49.8938	3.191	49.9073	1.5352	49.8595	3.0902	50.1508	1.8452	50.1503	2.8909	50.1138	1.9602	49.9099	2.827	50.1508	1.9754	50.1508	2.8838
49.9074	1.3668	49.9208	3.1916	49.9342	1.5349	49.8864	3.0908	50.1779	1.8446	50.1774	2.8915	50.1409	1.9596	49.9369	2.8276	50.1779	1.9748	50.1779	2.8841
49.9344	1.3662	49.9477	3.1922	49.9612	1.5345	49.9133	3.0918	50.205	1.8439	50.2045	2.8921	50.168	1.9593	49.9639	2.8283	50.205	1.9745	50.205	2.8847
49.9612	1.3659	49.9746	3.1928	49.9882	1.5342	49.9403	3.0924	50.2321	1.8433	50.2316	2.8931	50.1951	1.9587	49.9908	2.8289	50.2321	1.9742	50.2321	2.8853
49.9882	1.3653	50.0016	3.1935	50.0151	1.5336	49.9672	3.093	50.2592	1.8427	50.2587	2.8937	50.2222	1.958	50.0178	2.8295	50.2592	1.9735	50.2592	2.8856
50.0151	1.365	50.0285	3.1941	50.0421	1.5333	49.9941	3.0936	50.2863	1.8421	50.2858	2.8943	50.2492	1.9577	50.0447	2.8301	50.2863	1.9732	50.2863	2.8862
50.0421	1.3647	50.0555	3.1947	50.069	1.533	50.021	3.0946	50.3134	1.8415	50.3129	2.8949	50.2763	1.9571	50.0717	2.8307	50.3134	1.9726	50.3134	2.8869
50.069	1.364	50.0824	3.1956	50.096	1.5327	50.0479	3.0952	50.3404	1.8408	50.34	2.8958	50.3034	1.9568	50.0987	2.8314	50.3405	1.972	50.3405	2.8872
50.096	1.3637	50.1094	3.1963	50.123	1.5321	50.0748	3.0958	50.3675	1.8402	50.367	2.8968	50.3305	1.9559	50.1256	2.832	50.3676	1.9717	50.3676	2.8878
50.123	1.3634	50.1364	3.1972	50.1499	1.5318	50.1017	3.0964	50.3946	1.8396	50.3941	2.8974	50.3575	1.9552	50.1526	2.8326	50.3947	1.9711	50.3947	2.8884
50.1499	1.3625	50.1633	3.1978	50.1769	1.5314	50.1287	3.097	50.4217	1.839	50.4212	2.898	50.3846	1.9549	50.1796	2.8335	50.4217	1.9707	50.4217	2.889
50.1768	1.3622	50.1903	3.1984	50.2039	1.5308	50.1556	3.0977	50.4488	1.8384	50.4483	2.8986	50.4117	1.9543	50.2065	2.8342	50.4488	1.9704	50.4488	2.8896
50.2038	1.3619	50.2173	3.1994	50.2308	1.5305	50.1825	3.0983	50.4759	1.8377	50.4754	2.8993	50.4388	1.954	50.2335	2.8351	50.4759	1.9701	50.4759	2.89
50.2307	1.3616	50.2442	3.2	50.2578	1.5302	50.2095	3.0989	50.503	1.8368	50.5025	2.9002	50.4658	1.9534	50.2605	2.8357	50.503	1.9695	50.503	2.8906
50.2576	1.3609	50.2712	3.2006	50.2848	1.5299	50.2364	3.0995	50.5301	1.8362	50.5296	2.9008	50.4929	1.9531	50.2874	2.836	50.5301	1.9692	50.5301	2.8909
50.2845	1.3606	50.2981	3.2012	50.3117	1.529	50.2633	3.1001	50.5572	1.8356	50.5567	2.9014	50.52	1.9525	50.3144	2.8366	50.5572	1.9686	50.5572	2.8915
50.3115	1.3603	50.3251	3.2021	50.3387	1.5287	50.2902	3.1008	50.5843	1.835	50.5837	2.902	50.547	1.9518	50.3413	2.8376	50.5843	1.9683	50.5843	2.8921
50.3385	1.36	50.352	3.2028	50.3656	1.528	50.3171	3.1014	50.6113	1.8343	50.6108	2.9027	50.5741	1.9515	50.3683	2.8382	50.6114	1.968	50.6114	2.8924
50.3654	1.3594	50.379	3.2037	50.3926	1.5277	50.3441	3.1023	50.6384	1.8337	50.6379	2.9036	50.6011	1.9509	50.3953	2.8388	50.6385	1.9676	50.6385	2.8931
50.3923	1.3591	50.406	3.2043	50.4196	1.5274	50.3711	3.1029	50.6655	1.8331	50.665	2.9042	50.6282	1.9503	50.4223	2.8394	50.6656	1.967	50.6656	2.8934
50.4193	1.3588	50.433	3.2052	50.4465	1.5268	50.398	3.1039	50.6926	1.8325	50.6921	2.9051	50.6553	1.95	50.4493	2.84	50.6926	1.9667	50.6926	2.894
50.4462	1.3585	50.4599	3.2062	50.4735	1.5265	50.4249	3.1042	50.7197	1.8319	50.7192	2.9058	50.6823	1.9494	50.4763	2.8407	50.7197	1.9664	50.7197	2.8946
50.4731	1.3581	50.4869	3.2068	50.5005	1.5262	50.4519	3.1048	50.7468	1.8312	50.7463	2.9064	50.7094	1.949	50.5033	2.8416	50.7468	1.9661	50.7468	2.8949
50.5	1.3575	50.5138	3.2074	50.5274	1.5256	50.4788	3.1057	50.7739	1.8303	50.7734	2.907	50.7364	1.9481	50.5302	2.8422	50.7739	1.9655	50.7739	2.8955
50.527	1.3572	50.5408	3.2083	50.5544	1.5252	50.5057	3.1063	50.801	1.83	50.8005	2.9076	50.7635	1.9475	50.5572	2.8428	50.801	1.9652	50.801	2.8962
50.5539	1.3569	50.5678	3.209	50.5813	1.5246	50.5327	3.107	50.8281	1.8291	50.8276	2.9082	50.7906	1.9472	50.5842	2.8435	50.8281	1.9649	50.8281	2.8968
50.5808	1.3566	50.5947	3.2099	50.6083	1.5243	50.5596	3.1076	50.8551	1.8284	50.8546	2.9092	50.8177	1.9466	50.6111	2.8441	50.8551	1.9642	50.8551	2.8974
50.6078	1.3563	50.6217	3.2108	50.6353	1.5237	50.5866	3.1079	50.8822	1.8275	50.8817	2.9098	50.8447	1.9463	50.6381	2.8447	50.8822	1.9636	50.8822	2.8977
50.6347	1.3557	50.6486	3.2114	50.6623	1.5234	50.6136	3.1085	50.9093	1.8272	50.9088	2.9104	50.8718	1.9456	50.6651	2.8453	50.9093	1.9633	50.9093	2.8983
50.6616	1.3554	50.6756	3.2124	50.6892	1.5231	50.6405	3.1091	50.9364	1.8266	50.9359	2.911	50.8988	1.945	50.692	2.8459	50.9364	1.963	50.9364	2.8989
50.6885	1.355	50.7026	3.2133	50.7162	1.5225	50.6674	3.1098	50.9635	1.8257	50.963	2.9117	50.9259	1.9447	50.719	2.8466	50.9635	1.9627	50.9635	2.8993
50.7154	1.3544	50.7295	3.2142	50.7431	1.5221	50.6944	3.1107	50.9906	1.825	50.9901	2.9126	50.9529	1.9441	50.746	2.8472	50.9906	1.9624	50.9906	2.8999
50.7423	1.3541	50.7565	3.2149	50.7701	1.5212	50.7213	3.1113	51.0177	1.8244	51.0172	2.9132	50.98	1.9435	50.773	2.8478	51.0177	1.9621	51.0177	2.9005
50.7693	1.3538	50.7834	3.2158	50.7971	1.5209	50.7482	3.1119	51.0447	1.8238	51.0443	2.9138	51.0071	1.9432	50.7999	2.8484	51.0448	1.9618	51.0448	2.9008
50.7962	1.3535	50.8103	3.2167	50.824	1.5203	50.7751	3.1125	51.0718	1.8235	51.0714	2.9144	51.0342	1.9425	50.8269	2.8493	51.0719	1.9611	51.0719	2.9014
50.8231	1.3532	50.8373	3.2173	50.851	1.52	50.8021	3.1129	51.0989	1.8229	51.0984	2.9151	51.0612	1.9422	50.8538	2.85	51.099	1.9608	51.099	2.9017
50.8501	1.3529	50.8642	3.2183	50.878	1.5194	50.829	3.1135	51.126	1.8222	51.1255	2.9157	51.0883	1.9416	50.8808	2.8506	51.1261	1.9605	51.1261	2.9024
50.877	1.3526	50.8912	3.2192	50.9049	1.519	50.856	3.1141	51.1531	1.8213	51.1526	2.9163	51.1153	1.9413	50.9078	2.8512	51.1531	1.9602	51.1531	2.903
50.904	1.3523	50.9181	3.2198	50.9319	1.5184	50.8828	3.1147	51.1802	1.8207	51.1797	2.9169	51.1423	1.9404	50.9347	2.8518	51.1802	1.9599	51.1802	2.9033
50.9309	1.3519	50.9451	3.2211	50.9589	1.5181	50.9098	3.1153	51.2073	1.8201	51.2068	2.9175	51.1694	1.9397	50.9617	2.8524	51.2073	1.9596	51.2073	2.9039
50.9579	1.3516	50.9721	3.222	50.9858	1.5175	50.9366	3.116	51.2344	1.8195	51.2339	2.9182	51.1965	1.9394	50.9886	2.8531	51.2344	1.9593	51.2344	2.9048
50.9849	1.3513	50.999	3.2229	51.0128	1.5172	50.9635	3.1166	51.2615	1.8188	51.261	2.9188	51.2235	1.9388	51.0157	2.8537	51.2615	1.9587	51.2615	2.9051
51.0118	1.351	51.026	3.2238	51.0397	1.5166	50.9905	3.1172	51.2886	1.8182	51.2881	2.9194	51.2506	1.9382	51.0426	2.8543	51.2886	1.9583	51.2886	2.9058
51.0387	1.3507	51.053	3.2245	51.0667	1.5163	51.0174	3.1181	51.3156	1.8176	51.3151	2.92	51.2777	1.9379	51.0696	2.8549	51.3157	1.958	51.3157	2.9061
51.0656	1.3504	51.0799	3.2254	51.0937	1.5156	51.0443	3.1187	51.3427	1.817	51.3422	2.9213	51.3048	1.9373	51.0966	2.8555	51.3428	1.9577	51.3428	2.9067
51.0926	1.3501	51.1069	3.2263	51.1206	1.5153	51.0712	3.1194	51.3698	1.8164	51.3693	2.9219	51.3318	1.9366	51.1235	2.8562	51.3699	1.9574	51.3699	2.9073
51.1195	1.3498	51.1339	3.2273	51.1476	1.5147	51.0981	3.12	51.3969	1.816	51.3964	2.9222	51.3589	1.9363	51.1505	2.8568	51.3969	1.9571	51.3969	2.9076
51.1465	1.3495	51.1608	3.2282	51.1746	1.5141	51.1251	3.1206	51.424	1.8151	51.4235	2.9228	51.386	1.936	51.1775	2.8577	51.424	1.9568	51.424	2.9082
51.1734	1.3492	51.1877	3.2294	51.2015	1.5135	51.152	3.1212	51.4511	1.8145	51.4506	2.9234	51.413	1.9354	51.2044	2.8583	51.4511	1.9562	51.4511	2.9089
51.2003	1.3488	51.2147	3.2304	51.2285	1.5128	51.1789	3.1218	51.4782	1.8139	51.4777	2.9241	51.4401	1.9348	51.2314	2.859	51.4782	1.9559	51.4782	2.9092
51.2272	1.3485	51.2417	3.231	51.2554	1.5125	51.2058	3.1225	51.5053	1.8136	51.5048	2.9247	51.4672	1.9345	51.2583	2.8596	51.5053	1.9556	51.5053	2.9098
51.2542	1.3482	51.2687	3.2319	51.2824	1.5119	51.2327	3.1231	51.5324	1.8129	51.5319	2.9253	51.4942	1.9339	51.2853	2.8602	51.5324	1.9549	51.5324	2.9104
51.2811	1.3482	51.2956	3.2328	51.3094	1.5113	51.2596	3.1237	51.5595	1.8123	51.5589	2.9259	51.5213	1.9335	51.3123	2.8608	51.5595	1.9546	51.5595	2.9107
51.308	1.3479	51.3226	3.2338	51.3364	1.511	51.2866	3.1243	51.5865	1.8117	51.586	2.9265	51.5484	1.9326	51.3392	2.8614	51.5865	1.9543	51.5865	2.9113
51.335	1.3476	51.3495	3.2347	51.3633	1.5107	51.3135	3.125	51.6136	1.8111	51.6131	2.9272	51.5754	1.932	51.3662	2.8621	51.6136	1.954	51.6136	2.912
51.3619	1.3473	51.3765	3.2356	51.3903	1.5101	51.3404	3.1256	51.6407	1.8108	51.6402	2.9278	51.6025	1.9317	51.3932	2.8627	51.6407	1.9537	51.6407	2.9126
51.3889	1.3467	51.4035	3.2369	51.4172	1.5094	51.3673	3.1265	51.6678	1.8102	51.6673	2.9287	51.6296	1.9311	51.4201	2.8633	51.6678	1.9534	51.6678	2.9132
51.4158	1.3464	51.4304	3.2378	51.4442	1.5091	51.3942	3.1271	51.6949	1.8095	51.6944	2.9293	51.6567	1.9308	51.4471	2.8639	51.6949	1.9531	51.6949	2.9138
51.4428	1.3464	51.4574	3.2387	51.4712	1.5085	51.4212	3.1277	51.722	1.8089	51.7215	2.9299	51.6837	1.9301	51.474	2.8645	51.722	1.9528	51.722	2.9144
51.4697	1.3461	51.4844	3.2397	51.4981	1.5082	51.4481	3.1284	51.749	1.8086	51.7486	2.9306	51.7108	1.9298	51.501	2.8655	51.7491	1.9525	51.7491	2.9148
51.4967	1.3457	51.5113	3.2406	51.5251	1.5076	51.475	3.129	51.7761	1.808	51.7757	2.9312	51.7379	1.9292	51.528	2.8661	51.7762	1.9521	51.7762	2.9154
51.5237	1.3454	51.5383	3.2415	51.5521	1.507	51.5019	3.1296	51.8032	1.8071	51.8028	2.9315	51.765	1.9286	51.555	2.8667	51.8033	1.9515	51.8033	2.916
51.5506	1.3451	51.5653	3.2424	51.579	1.5066	51.5288	3.1302	51.8303	1.8067	51.8298	2.9321	51.7921	1.9283	51.5819	2.8673	51.8303	1.9512	51.8303	2.9166
51.5776	1.3448	51.5922	3.2434	51.606	1.506	51.5557	3.1308	51.8574	1.8061	51.8569	2.9327	51.8191	1.9277	51.6089	2.8676	51.8574	1.9509	51.8574	2.9172
51.6045	1.3448	51.6192	3.2446	51.633	1.5054	51.5826	3.1315	51.8845	1.8058	51.884	2.9334	51.8462	1.9273	51.6358	2.8686	51.8845	1.9506	51.8845	2.9175
51.6315	1.3445	51.6461	3.2455	51.6599	1.5048	51.6096	3.1321	51.9116	1.8052	51.9111	2.934	51.8733	1.9267	51.6628	2.8689	51.9116	1.9503	51.9116	2.9182
51.6585	1.3442	51.6731	3.2465	51.6869	1.5045	51.6365	3.1327	51.9387	1.8046	51.9382	2.9346	51.9004	1.9264	51.6898	2.8695	51.9387	1.95	51.9387	2.9188
51.6854	1.3442	51.7001	3.2474	51.7138	1.5039	51.6634	3.1333	51.9658	1.8043	51.9653	2.9352	51.9275	1.9258	51.7167	2.8701	51.9658	1.9497	51.9658	2.9194
51.7123	1.3439	51.727	3.2483	51.7408	1.5032	51.6903	3.1343	51.9929	1.8036	51.9924	2.9358	51.9545	1.9255	51.7437	2.8707	51.9929	1.9494	51.9929	2.9197
51.7393	1.3436	51.754	3.2493	51.7678	1.5029	51.7172	3.1349	52.0199	1.803	52.0194	2.9368	51.9816	1.9246	51.7707	2.8714	52.02	1.949	52.02	2.9206
51.7662	1.3433	51.781	3.2502	51.7947	1.5023	51.7441	3.1358	52.047	1.8027	52.0465	2.9374	52.0086	1.9242	51.7976	2.872	52.0471	1.9484	52.0471	2.9213
51.7932	1.343	51.8079	3.2511	51.8217	1.5017	51.7711	3.1364	52.0741	1.8021	52.0736	2.9377	52.0357	1.9236	51.8246	2.8726	52.0742	1.9478	52.0742	2.9219
51.8201	1.343	51.8349	3.2521	51.8487	1.5014	51.798	3.137	52.1012	1.8018	52.1007	2.9383	52.0628	1.9233	51.8516	2.8735	52.1012	1.9475	52.1012	2.9225
51.8471	1.3426	51.8618	3.253	51.8756	1.5008	51.8249	3.1374	52.1283	1.8012	52.1278	2.9389	52.0898	1.9227	51.8785	2.8741	52.1283	1.9472	52.1283	2.9231
51.874	1.3423	51.8888	3.2539	51.9026	1.5004	51.8518	3.138	52.1554	1.8009	52.1549	2.9396	52.1169	1.9224	51.9055	2.8745	52.1554	1.9469	52.1554	2.9234
51.901	1.3423	51.9158	3.2548	51.9295	1.4998	51.8787	3.1386	52.1825	1.8002	52.182	2.9402	52.1439	1.9218	51.9324	2.8754	52.1825	1.9466	52.1825	2.9241
51.928	1.342	51.9428	3.2558	51.9565	1.4992	51.9056	3.1392	52.2096	1.7999	52.2091	2.9408	52.171	1.9215	51.9594	2.8757	52.2096	1.9463	52.2096	2.9247
51.9549	1.3417	51.9697	3.2567	51.9835	1.4989	51.9325	3.1401	52.2367	1.799	52.2362	2.9414	52.1981	1.9211	51.9864	2.8763	52.2367	1.9459	52.2367	2.9253
51.9819	1.3414	51.9967	3.2576	52.0104	1.4983	51.9595	3.1405	52.2638	1.7987	52.2633	2.942	52.2252	1.9205	52.0133	2.8769	52.2638	1.9456	52.2638	2.9259
52.0088	1.3414	52.0236	3.2586	52.0374	1.4973	51.9864	3.1414	52.2908	1.7984	52.2903	2.9423	52.2522	1.9199	52.0403	2.8776	52.2909	1.945	52.2909	2.9265
52.0357	1.3411	52.0506	3.2595	52.0644	1.497	52.0133	3.1423	52.3179	1.7978	52.3174	2.943	52.2793	1.9196	52.0673	2.8782	52.3179	1.9447	52.3179	2.9272
52.0626	1.3408	52.0776	3.2604	52.0913	1.4964	52.0402	3.1429	52.345	1.7974	52.3445	2.9436	52.3063	1.919	52.0942	2.8788	52.345	1.9444	52.345	2.9278
52.0896	1.3405	52.1045	3.2614	52.1183	1.4961	52.0671	3.1436	52.3721	1.7968	52.3716	2.9445	52.3334	1.9187	52.1212	2.8794	52.3721	1.9441	52.3721	2.9287
52.1165	1.3405	52.1315	3.2623	52.1453	1.4955	52.094	3.1442	52.3992	1.7965	52.3987	2.9451	52.3604	1.9184	52.1481	2.88	52.3992	1.9438	52.3992	2.9293
52.1435	1.3402	52.1585	3.2632	52.1722	1.4949	52.1209	3.1448	52.4263	1.7959	52.4258	2.9458	52.3875	1.9177	52.1751	2.881	52.4263	1.9435	52.4263	2.9299
52.1704	1.3399	52.1854	3.2641	52.1992	1.4946	52.1478	3.1454	52.4534	1.7956	52.4529	2.9461	52.4145	1.9174	52.2021	2.8813	52.4534	1.9428	52.4534	2.9306
52.1974	1.3395	52.2124	3.2651	52.2261	1.4939	52.1748	3.146	52.4804	1.7953	52.48	2.9467	52.4416	1.9171	52.2291	2.8819	52.4805	1.9425	52.4805	2.9312
52.2243	1.3392	52.2394	3.2657	52.2531	1.4936	52.2018	3.1467	52.5075	1.7947	52.5071	2.9473	52.4687	1.9162	52.256	2.8825	52.5076	1.9422	52.5076	2.9318
52.2512	1.3386	52.2663	3.2666	52.2801	1.493	52.2287	3.1473	52.5346	1.7943	52.5342	2.9479	52.4958	1.9159	52.283	2.8831	52.5347	1.9419	52.5347	2.9324
52.2782	1.3386	52.2933	3.2676	52.3071	1.4927	52.2556	3.1479	52.5617	1.794	52.5612	2.9485	52.5228	1.9153	52.3099	2.8838	52.5617	1.9416	52.5617	2.933
52.3051	1.3383	52.3202	3.2685	52.334	1.4921	52.2825	3.1488	52.5888	1.7934	52.5883	2.9492	52.5499	1.9149	52.3369	2.8844	52.5888	1.9413	52.5888	2.9337
52.3321	1.338	52.3472	3.2694	52.361	1.4915	52.3094	3.1498	52.6159	1.7931	52.6154	2.9495	52.577	1.9143	52.3639	2.885	52.6159	1.9404	52.6159	2.9343
52.359	1.3377	52.3742	3.2703	52.3879	1.4908	52.3363	3.1504	52.643	1.7928	52.6425	2.9501	52.604	1.914	52.3908	2.8853	52.643	1.9401	52.643	2.9349
52.3859	1.3374	52.4011	3.2713	52.4149	1.4905	52.3632	3.151	52.6701	1.7922	52.6696	2.9507	52.6311	1.9137	52.4178	2.8859	52.6701	1.9397	52.6701	2.9355
52.4128	1.3374	52.4281	3.2719	52.4419	1.4896	52.3902	3.1516	52.6972	1.7916	52.6967	2.9513	52.6582	1.9131	52.4447	2.8865	52.6972	1.9394	52.6972	2.9365
52.4397	1.3371	52.4551	3.2728	52.4688	1.4893	52.4171	3.1522	52.7243	1.7912	52.7237	2.9523	52.6852	1.9128	52.4717	2.8872	52.7243	1.9391	52.7243	2.9371
52.4666	1.3368	52.482	3.2738	52.4958	1.4887	52.444	3.1529	52.7513	1.7906	52.7508	2.9529	52.7123	1.9125	52.4987	2.8878	52.7514	1.9388	52.7514	2.9377
52.4935	1.3364	52.509	3.2744	52.5228	1.4884	52.471	3.1538	52.7784	1.7903	52.7779	2.9532	52.7393	1.9118	52.5257	2.8884	52.7785	1.9382	52.7785	2.9383
52.5204	1.3361	52.5359	3.2753	52.5497	1.4877	52.4979	3.1544	52.8055	1.79	52.805	2.9538	52.7664	1.9115	52.5526	2.889	52.8056	1.9379	52.8056	2.9389
52.5474	1.3358	52.5629	3.2762	52.5767	1.4874	52.5248	3.1553	52.8326	1.7897	52.8321	2.9544	52.7935	1.9112	52.5796	2.8896	52.8326	1.9376	52.8326	2.9396
52.5743	1.3355	52.5899	3.2772	52.6037	1.4868	52.5517	3.156	52.8597	1.7894	52.8592	2.9551	52.8206	1.9106	52.6065	2.8903	52.8597	1.937	52.8597	2.9402
52.6013	1.3352	52.6168	3.2781	52.6306	1.4865	52.5787	3.1566	52.8868	1.7888	52.8863	2.9557	52.8477	1.9103	52.6335	2.8909	52.8868	1.9366	52.8868	2.9408
52.6282	1.3352	52.6438	3.2787	52.6576	1.4859	52.6056	3.1572	52.9139	1.7885	52.9134	2.9563	52.8747	1.91	52.6605	2.8915	52.9139	1.9363	52.9139	2.9414
52.6552	1.3349	52.6708	3.2796	52.6845	1.4853	52.6325	3.1581	52.941	1.7881	52.9405	2.9566	52.9017	1.9094	52.6874	2.8921	52.941	1.936	52.941	2.942
52.6821	1.3343	52.6977	3.2803	52.7115	1.4849	52.6595	3.1591	52.9681	1.7875	52.9676	2.9572	52.9288	1.9087	52.7144	2.8924	52.9681	1.9354	52.9681	2.9427
52.709	1.3343	52.7247	3.2812	52.7385	1.4843	52.6864	3.1597	52.9952	1.7872	52.9946	2.9578	52.9559	1.9081	52.7414	2.8931	52.9952	1.9351	52.9952	2.9433
52.736	1.334	52.7517	3.2818	52.7654	1.484	52.7134	3.1603	53.0222	1.7869	53.0217	2.9585	52.983	1.9078	52.7683	2.8937	53.0223	1.9348	53.0223	2.9442
52.763	1.3333	52.7786	3.2828	52.7924	1.4834	52.7403	3.1609	53.0493	1.7866	53.0488	2.9591	53.0101	1.9075	52.7953	2.8943	53.0493	1.9342	53.0493	2.9448
52.7899	1.333	52.8056	3.2834	52.8194	1.4831	52.7671	3.1615	53.0764	1.7863	53.0759	2.96	53.0371	1.9069	52.8223	2.8949	53.0764	1.9339	53.0764	2.9454
52.8168	1.3327	52.8325	3.2846	52.8463	1.4825	52.7941	3.1622	53.1035	1.7857	53.103	2.9603	53.0642	1.9066	52.8492	2.8955	53.1035	1.9332	53.1035	2.9461
52.8438	1.3324	52.8595	3.2852	52.8733	1.4822	52.821	3.1631	53.1306	1.7854	53.1301	2.9609	53.0913	1.9063	52.8762	2.8958	53.1306	1.9326	53.1306	2.9467
52.8707	1.3321	52.8865	3.2859	52.9002	1.4812	52.848	3.1637	53.1577	1.785	53.1572	2.9616	53.1183	1.9056	52.9031	2.8968	53.1577	1.9323	53.1577	2.9473
52.8977	1.3318	52.9134	3.2868	52.9272	1.4809	52.8749	3.1643	53.1848	1.7847	53.1843	2.9622	53.1454	1.9053	52.9301	2.8974	53.1848	1.9317	53.1848	2.9479
52.9246	1.3315	52.9404	3.2877	52.9542	1.4803	52.9018	3.1649	53.2118	1.7844	53.2114	2.9628	53.1724	1.905	52.9571	2.898	53.2119	1.9314	53.2119	2.9485
52.9515	1.3312	52.9674	3.2883	52.9811	1.48	52.9288	3.1662	53.2389	1.7835	53.2385	2.9634	53.1995	1.9047	52.984	2.8986	53.239	1.9308	53.239	2.9492
52.9784	1.3306	52.9943	3.289	53.0081	1.4797	52.9557	3.1668	53.266	1.7832	53.2655	2.964	53.2265	1.9041	53.011	2.8989	53.266	1.9304	53.266	2.9498
53.0054	1.3302	53.0213	3.2899	53.0351	1.4791	52.9826	3.1674	53.2931	1.7829	53.2926	2.9644	53.2536	1.9038	53.038	2.8996	53.2931	1.9298	53.2931	2.9504
53.0323	1.3299	53.0483	3.2905	53.062	1.4787	53.0095	3.1684	53.3202	1.7826	53.3197	2.965	53.2807	1.9035	53.0649	2.9002	53.3202	1.9292	53.3202	2.9507
53.0593	1.3296	53.0752	3.2914	53.089	1.4781	53.0364	3.169	53.3473	1.7823	53.3468	2.9656	53.3078	1.9029	53.0919	2.9008	53.3473	1.9289	53.3473	2.9516
53.0862	1.329	53.1022	3.2924	53.116	1.4778	53.0633	3.1696	53.3744	1.7819	53.3739	2.9662	53.3348	1.9025	53.1188	2.9014	53.3744	1.9283	53.3744	2.9523
53.1131	1.3287	53.1292	3.293	53.1429	1.4775	53.0903	3.1702	53.4015	1.7816	53.401	2.9668	53.3619	1.9022	53.1458	2.902	53.4015	1.928	53.4015	2.9529
53.1401	1.3284	53.1561	3.2936	53.1699	1.4772	53.1172	3.1708	53.4286	1.7813	53.4281	2.9671	53.3889	1.9019	53.1728	2.9027	53.4286	1.9273	53.4286	2.9535
53.167	1.3281	53.1831	3.2945	53.1968	1.4766	53.1441	3.1718	53.4556	1.7807	53.4551	2.9681	53.4159	1.9013	53.1998	2.903	53.4557	1.9267	53.4557	2.9541
53.194	1.3278	53.2101	3.2952	53.2238	1.4763	53.171	3.1724	53.4827	1.7804	53.4822	2.9687	53.443	1.9007	53.2267	2.9036	53.4828	1.9261	53.4828	2.9547
53.2209	1.3271	53.237	3.2958	53.2508	1.476	53.1978	3.173	53.5098	1.7801	53.5093	2.9693	53.47	1.9004	53.2537	2.9042	53.5099	1.9258	53.5099	2.9554
53.2478	1.3268	53.264	3.2964	53.2778	1.4753	53.2247	3.1742	53.5369	1.7798	53.5364	2.9699	53.4971	1.8998	53.2807	2.9051	53.5369	1.9252	53.5369	2.956
53.2747	1.3265	53.2909	3.2973	53.3047	1.475	53.2516	3.1749	53.564	1.7795	53.5635	2.9706	53.5242	1.8994	53.3076	2.9058	53.564	1.9242	53.564	2.9566
53.3017	1.3262	53.3179	3.2979	53.3317	1.4747	53.2785	3.1755	53.5911	1.7792	53.5906	2.9712	53.5513	1.8991	53.3346	2.9061	53.5911	1.9236	53.5911	2.9572
53.3286	1.3256	53.3449	3.2986	53.3586	1.4744	53.3054	3.1761	53.6182	1.7785	53.6177	2.9718	53.5784	1.8988	53.3615	2.9067	53.6182	1.923	53.6182	2.9575
53.3555	1.3253	53.3718	3.2992	53.3856	1.4735	53.3324	3.1767	53.6453	1.7782	53.6448	2.9721	53.6054	1.8982	53.3885	2.9073	53.6453	1.9224	53.6453	2.9582
53.3824	1.325	53.3988	3.3004	53.4126	1.4732	53.3593	3.1777	53.6724	1.7779	53.6719	2.9727	53.6325	1.8979	53.4155	2.9079	53.6724	1.9218	53.6724	2.9588
53.4093	1.3244	53.4258	3.301	53.4395	1.4729	53.3862	3.1783	53.6995	1.7776	53.699	2.9734	53.6595	1.8976	53.4424	2.9086	53.6995	1.9211	53.6995	2.9594
53.4363	1.324	53.4527	3.3017	53.4665	1.4725	53.413	3.1789	53.7265	1.7773	53.726	2.974	53.6865	1.8973	53.4694	2.9092	53.7266	1.9205	53.7266	2.9603
53.4632	1.3237	53.4797	3.3023	53.4935	1.4719	53.4399	3.1795	53.7536	1.7767	53.7531	2.9746	53.7136	1.8967	53.4964	2.9098	53.7537	1.9199	53.7537	2.9609
53.4902	1.3228	53.5066	3.3029	53.5204	1.4716	53.4668	3.1804	53.7807	1.7764	53.7802	2.9752	53.7407	1.8963	53.5233	2.9104	53.7807	1.9196	53.7807	2.9613
53.5171	1.3225	53.5336	3.3038	53.5474	1.4713	53.4937	3.1814	53.8078	1.7761	53.8073	2.9761	53.7678	1.896	53.5503	2.9107	53.8078	1.9187	53.8078	2.9619
53.5441	1.3219	53.5606	3.3045	53.5743	1.471	53.5206	3.182	53.8349	1.7754	53.8344	2.9768	53.7948	1.8954	53.5773	2.9113	53.8349	1.918	53.8349	2.9625
53.571	1.3216	53.5875	3.3051	53.6013	1.4707	53.5475	3.1826	53.862	1.7751	53.8615	2.9771	53.8219	1.8951	53.6042	2.912	53.862	1.9177	53.862	2.9631
53.598	1.3213	53.6145	3.3057	53.6283	1.4701	53.5744	3.1835	53.8891	1.7748	53.8886	2.9777	53.8489	1.8948	53.6312	2.9129	53.8891	1.9165	53.8891	2.9637
53.6249	1.3206	53.6415	3.3063	53.6552	1.4698	53.6013	3.1842	53.9162	1.7742	53.9157	2.9783	53.876	1.8942	53.6581	2.9135	53.9162	1.9159	53.9162	2.9644
53.6518	1.3203	53.6684	3.3069	53.6822	1.4694	53.6282	3.1848	53.9432	1.7739	53.9428	2.9789	53.9031	1.8939	53.6851	2.9141	53.9433	1.9153	53.9433	2.9647
53.6788	1.32	53.6954	3.3079	53.7092	1.4691	53.655	3.1854	53.9703	1.7736	53.9698	2.9796	53.9301	1.8936	53.7121	2.9148	53.9703	1.9146	53.9703	2.9653
53.7057	1.3194	53.7224	3.3085	53.7361	1.4688	53.682	3.1863	53.9974	1.7733	53.9969	2.9802	53.9571	1.8926	53.7391	2.9154	53.9974	1.914	53.9974	2.9659
53.7327	1.3191	53.7493	3.3091	53.7631	1.4682	53.7089	3.187	54.0245	1.773	54.024	2.9808	53.9842	1.8923	53.766	2.9157	54.0245	1.9134	54.0245	2.9665
53.7596	1.3188	53.7763	3.3097	53.7901	1.4679	53.7358	3.1876	54.0516	1.7723	54.0511	2.9814	54.0112	1.892	53.793	2.9163	54.0516	1.9128	54.0516	2.9668
53.7865	1.3182	53.8032	3.3103	53.817	1.4676	53.7627	3.1882	54.0787	1.772	54.0782	2.9817	54.0383	1.8917	53.8199	2.9169	54.0787	1.9122	54.0787	2.9675
53.8135	1.3178	53.8302	3.311	53.844	1.4673	53.7897	3.1894	54.1058	1.7717	54.1053	2.9823	54.0654	1.8911	53.8469	2.9175	54.1058	1.9115	54.1058	2.9684
53.8405	1.3175	53.8572	3.3116	53.8709	1.467	53.8166	3.1901	54.1329	1.7714	54.1324	2.983	54.0924	1.8908	53.8739	2.9182	54.1329	1.9109	54.1329	2.9687
[truncated: 2,031 more rows]

## Sheet: Fig. 3b
	Discharge capacity (mAh g-1)	Coulombic efficiency (%)
1	79.0623	96.235
7	80.6613	99.5263
13	86.8342	99.0776
19	90.8867	98.4027
25	93.446	98.3906
31	96.0532	98.2952
37	97.0926	98.2858
43	99.3162	98.0476
49	100.499	98.0783
55	102.812	97.7537
61	102.558	98.2926
67	105.465	97.9702
73	105.778	98.3129
79	105.736	98.4366
85	107.06	98.845
91	107.806	98.9305
97	107.836	98.9376
103	108.342	99.0583
109	109.072	99.0969
115	108.84	99.323
121	109.279	99.0828
127	110.075	99.2622
133	110.635	98.976
139	110.071	99.3105
145	110.695	98.9028
151	110.174	98.9181
157	110.31	99.3111
163	110.455	99.2401
169	109.958	99.3887
175	110.164	99.1732
181	110.809	98.7964
187	110.364	99.1542
193	110.038	99.2322
199	109.442	99.2329
205	108.733	99.0519

## Sheet: Fig. 3c
	VO2 (a) discharge capacity (mAh g-1)	VO2 (a) Coulombic efficiency (%)	VO2 (B) discharge capacity (mAh g-1)	VO2 (B) Coulombic efficiency (%)	VO2 (M) discharge capacity (mAh g-1)	VO2 (M) Coulombic efficiency (%)
1	101.212	109.457
2	106.264	108.482
3	108.976	100.921
4	104.23	104.984
5	108.146	103.587
6	107.986	102.341
7	106.652	101.567
8	96.1816	99.568	80.3062	82.6814	32.3058	126.169
9	94.8963	101.421	67.7149	96.4825	30.7091	151.481
10	96.8316	100.828	64.1109	102.53	32.7961	116.374
11	96.1405	102.217	64.9495	104.043	28.7541	171.519
12	97.0096	101.209	65.3529	105.188	33.3888	140.135
13	96.5467	101.194	65.6006	107.479
14	90.6457	98.1744	58.994	91.8241	22.3099	63.2898
15	89.3836	100.867	54.2495	100.767	14.229	99.2396
16	88.9407	100.889	54.0998	100.571	13.7806	101.223
17	88.9687	101.26	53.9893	100.873	13.8081	98.6044
18	89.9342	101.141	53.9212	101.077	13.6192	101.053
19	90.4224	100.937	53.8828	101.574	13.5095	103.307
20	84.0765	97.5277	49.3048	94.5957	10.3723	82.8187
21	82.0558	100.673	46.4159	100.359	8.4223	99.9953
22	81.9174	100.094	45.9197	100.852	8.4776	102.642
23	82.0395	100.502	45.8114	101.093	8.4218	100.663
24	82.214	100.709	45.8121	101.091	8.366	102.681
25	81.9641	100.771	45.7008	101.094	8.3657	101.335
26	72.448	93.6519	40.417	97.2524	5.1462	72.9859
27	68.5607	99.9742	39.3068	101.061	3.8946	100.005
28	69.3831	100.587	39.1697	101.775	4.0339	100.01
29	69.37	100.407	39.0327	101.426	3.8944	100.015
30	69.2388	100.65	38.8971	101.788	3.7563	99.9947
31	69.4013	99.7615	38.6206	102.511	3.7555	100.021
32	92.8497	118.09	61.4825	129.135	27.9076	693.206
33	105.391	104.11	61.2547	102.056	80.1149	626.03
34	106.1	102.914	59.8198	105.789	138.51	18.7536
35	102.809	104.513	60.2994	105.548	24.2659	75.6642
36	107.222	105.359	60.4799	108.658	17.0997	96.5596
37	106.648	103.125	61.5384	108.234	16.7905	97.4944

## Sheet: Fig. 3d
	VO2 (a) discharge capacity (mAh g-1)	VO2 (a) Coulombic efficiency (%)		VO2 (B) discharge capacity (mAh g-1)	VO2 (B) Coulombic efficiency (%)		VO2 (M) discharge capacity (mAh g-1)	VO2 (M) Coulombic efficiency (%)
1	51.602	110.28	1	41.4917	123.41	1	24.0376	99.9871
41	80.0066	99.9655	31	50.1148	100.792	31	20.5538	98.1166
81	92.8449	100.211	61	50.2258	101.303	61	23.537	101.057
121	97.2791	100.059	91	51.2449	100.616	91	24.8814	102.339
161	101.746	100.215	121	51.1168	100.615	121	24.6733	101.795
201	102.832	100.564	151	50.5707	101.61	151	24.9198	101.994
241	102.488	100.38	181	51.3103	101.368	181	25.4734	102.162
281	100.536	100.306	211	52.5241	100.854	211	25.556	102.376
321	99.2223	100.784	241	52.7096	101.285	241	26.0669	102.116
361	97.8656	100.316	271	51.199	101.805	271	26.3224	102.095
401	96.9206	100.918	301	51.6996	101.572	301	26.1633	102.222
441	97.6166	101.078	331	51.6997	101.789	331	26.829	102.399
481	97.2572	100.245	361	52.2454	101.669	361	25.9262	101.922
521	95.4578	101.104	391	50.2257	102.671	391	27.3611	102.127
561	95.1715	101.117	421	50.4808	102.95	421	27.0819	102.574
601	94.2432	101.469	451	51.0077	102.858	451	27.663	102.69
641	93.9878	100.561	481	51.0891	103.559	481	27.5584	102.999
681	94.0695	100.649	511	50.0464	107.36	511	27.9119	102.871
721	93.9346	99.9705	541	52.488	106.262	541	28.6254	101.845
761	93.4086	100.208	571	49.3358	110.214	571	28.8442	101.998
801	91.5654	100.733	601	49.5755	111.689	601	27.8279	103.979
841	91.8585	100.09	631	52.7843	110.808	631	27.6696	103.115
881	89.7426	100.711	661	50.2286	118.164	661	28.8009	103.266
921	87.7762	100.995	691	49.5769	117.745	691	29.0464	104.1
961	87.3016	101.082	721	52.6081	115.454	721	29.9041	103.885
1001	86.4968	101.828	751	54.3051	122.088	751	29.849	104.819
1041	85.3867	100.648	781	54.039	122.553	781	29.0977	105.89
1081	85.3522	100.746				811	30.2967	104.661
1121	84.927	101.512				841	31.1259	103.023
1161	84.8824	100.391				871	30.1303	105.242
1201	84.9762	101.413				901	30.4724	105.267
1241	83.941	101.841				931	31.1078	104.205
1281	82.6999	101.2				961	31.0395	104.485
1321	82.2801	100.877				991	31.0654	104.619
1361	81.6471	100.661				1021	31.5127	103.773
1401	80.9872	100.595				1051	31.0984	105.312
1441	78.5349	100.707				1081	30.9961	108.217
1481	76.7485	101.703				1111	33.2702	102.248
1521	76.399	101.089				1141	33.1884	108.85
1561	77.0744	100.723				1171	33.9388	113.703
1601	76.7342	101.048
1641	76.5761	101.193
1681	76.2162	100.618
1721	75.1531	100.889
1761	74.1693	100.75
1801	72.9024	100.953
1841	71.7384	100.736
1881	69.6197	101.308
1921	65.916	101.187
1961	69.8794	100.834
2001	71.2331	100.817
2041	70.6033	100.979
2081	70.0227	101.195
2121	68.832	100.519
2161	68.5475	101.42
2201	69.0062	100.505
2241	68.5471	100.677
2281	68.3542	100.447
2321	66.4072	100.831
2361	65.7222	101.068
2401	64.9988	101.322
2441	65.7169	100.729
2481	65.0351	101.328
2521	63.5548	101.702
2561	64.0005	101.091
2601	63.9436	99.8263
2641	62.3913	100.98
2681	62.217	100.215
2721	61.5851	100.361
2761	61.366	100.641
2801	60.5307	101.143
2826	60.0751	100.601
2866	59.1824	101.239
2906	58.628	100.138
2946	56.8456	102.003
2986	57.4239	100.918
3026	58.2345	100.957
3066	57.2562	99.7118
3106	56.8591	100.601
3146	56.4333	100.885
3186	55.6185	100.204
3226	55.4543	101.851
3266	55.1182	101.263
3306	53.7217	99.0248
3346	53.0599	101.448
3386	54.8148	101.518
3426	54.7331	99.7428
3466	54.212	100.502
3506	54.5664	101.079
3546	53.7981	101.328
3586	55.6572	102.327
3626	54.0163	103.044
3666	58.3974	103.94
3686	56.8459	105.489
3706	62.3587	108.577

## Sheet: Fig. 3e
	discharge capacity (mAh g-1)	Coulombic efficiency (%)
1	32.4722	102.395
81	43.9443	100
161	50	100.7
241	54.8803	100.537
321	56.2497	100.535
401	56.1285	101.266
481	56.1338	101.03
561	56.4113	101.512
641	56.8052	101.509
721	57.6385	101.487
801	58.6107	101.458
881	57.9163	101.48
961	58.6107	101.666
1041	58.8884	101.887
1121	58.1925	101.912
1201	57.9136	102.403
1281	59.1663	102.113
1361	58.4718	102.613
1441	58.1941	102.388
1521	57.9163	102.163
1601	59.7218	101.86
1681	57.6385	103.133
1761	60.5552	102.313
1841	61.8052	101.349
1921	62.3607	101.336
2001	58.3329	102.381
2081	62.0829	102.908
2161	62.7774	128.996
2241	62.7774	103.139
2321	64.9997	102.392
2401	61.1107	101.86
2481	62.4996	100.93
2561	59.0274	100.276
2641	56.1108	102.019
2721	59.5944	101.663
2801	55.1612	102.055
2881	57.1064	101.013
2961	54.7434	102.321
3045	54.0377	101.83
3121	57.2219	102.939
3201	60.4163	100.959
3281	57.3607	101.695
3361	58.1941	101.701
3441	58.4718	100.968
3521	58.8885	100.749
3601	62.4996	101.597
3681	60.5552	101.647
3761	59.5839	101.206
3841	60.7189	101.87
3921	59.1776	102.378
4001	56.6876	102.978
4081	53.6328	102.372
4161	54.8833	102.067
4241	56.5506	102.743
4321	54.7443	102.325
4401	54.7443	102.325
4481	54.8608	102.827
4561	56.2497	102.511
4641	56.9441	102.235
4721	56.1141	102.514
4801	60.4249	101.415
4881	60.5565	101.645
4961	60.0238	101.423
5041	60.1631	101.656
5121	59.8853	102.36
5201	59.3296	101.919
5281	50.4371	104.173
5361	47.936	107.288
5441	45.435	108.911
5521	46.6664	110.76
5601	45.2222	110.129
5681	47.8891	100.042
5761	51.111	100.389
5841	50.2777	101.48
5921	50.2777	100.647
6001	48.8888	101.533
6081	49.1666	102.093
6161	48.611	103.549
6241	47.9165	102.439
6321	47.3609	102.433
6401	45.5554	104.085
6481	46.1109	104.037
6561	45.6943	103.161
6641	48.1943	101.272
6721	45.8387	101.319
6801	43.7499	102.977
6881	48.4721	100.962
6961	46.8065	102.195
7041	50.1388	100.949
7121	45.0263	102.529
7201	43.2094	102.657
7281	43.2197	104.563
7361	44.8716	106.601
7441	44.4443	107.939
7521	47.7915	105.326
7601	47.9165	99.2465
7681	50.2777	101.717
7761	51.111	104.681
7841	51.2499	103.916
7921	50.1385	101.441
8001	54.7222	100.328
8081	50.2777	100.059
8161	50.8332	99.512
8241	52.081	100.59
8321	53.4722	100.635
8401	55.1388	101.622
8481	52.0832	100.326
8496	48.0554	100.059

## Sheet: Fig. 3g
	VO2 (a) powder discharge capacity (mAh g-1)	VO2 (a) powder Coulombic efficiency (%)		VO2 (B) powder discharge capacity (mAh g-1)	VO2 (B) powder Coulombic efficiency (%)		VO2 (M) powder discharge capacity (mAh g-1)	VO2 (M) powder Coulombic efficiency (%)
1	142.379	79.8489	1	92.964	82.568	1	17.2	106.395
71	80.1994	100.125	41	50.6577	96.441	21	16.4	100
141	75.5976	100.05	81	32.8758	98.1841	41	18.3	101.639
211	72.0137	100.683	121	26.6413	98.5286	61	19.4	102.577
281	71.2052	100.249	161	23.9937	99.539	81	20	104.5
351	68.4077	100.812	201	20.866	99.25	101	20.9	106.22
421	67.1815	100.623	218	19.7445	100.176	118	21.3	113.146
491	67.0637	100.096
561	65.8057	100.936
631	65.6957	100.518
701	65.3534	100.671
771	63.9799	102.204
841	63.8739	100.273
911	63.1393	99.8858
981	62.0444	101.051
1051	62.6804	100.07
1121	62.0303	101.505
1191	61.4086	105.446
1261	60.481	105.269
1331	60.3923	102.093
1401	58.7257	101.425
1471	56.5557	98.7709
1541	56.5943	100.837
1611	56.4427	100.299
1681	55.5658	99.8247
1751	54.5958	99.8689
1821	55.2372	100.61
1891	55.6438	100.416
1961	55.3564	101.023
2031	55.091	100.532
2101	53.8353	99.8408
2171	54.1086	100.353
2241	53.3176	101.843
2311	52.0612	101.293
2381	50.1939	101.15
2451	50.8283	100.591
2521	51.3863	100.592
2591	51.9446	101.184
2661	51.4839	101.801
2731	50.5939	101.217
2801	51.367	99.9509
2871	51.3208	100.412
2941	50.944	100.48
3011	48.9082	104.529
3081	46.6663	100.959
3151	47.2536	100.994
3221	46.2501	100.592
3291	46.7115	99.3216
3361	47.4675	100.321
3431	46.5035	100.149
3501	46.2696	100.104
3571	46.4915	100.809
3641	45.2015	101.917
3711	45.5484	100.959
3781	45.8259	101.127
3851	46.0232	100.609
3921	45.198	101.054
3991	45.1576	100.764
4061	45.1223	100.635
4131	44.5854	101.536
4201	44.5656	99.7545
4271	44.1798	100.586
4341	44.5229	101.021
4411	44.39	101.085
4481	44.7418	101.601

## Sheet: Fig. 4f
Migration coordinate	VO2 (a)-a Relative energy (eV)	Migration coordinate	VO2 (a)-b Relative energy (eV)	Migration coordinate	VO2 (a)-c Relative energy (eV)	Migration coordinate	VO2 (B) Relative energy (eV)	Migration coordinate	VO2 (M) Relative energy (eV)
0	0	0	0	0	0	0	0	0	0
0.0585	0.64614	0.11766	0.57953	0.07799	0.20955	0.11818	0.5958	0.15944	1.89628
0.14699	1.27279	0.20005	0.09439	0.14974	0.35939	0.30228	2.37425	0.33063	2.66602
0.21884	0.78166	0.29754	0.28025	0.22896	0.03919	0.50021	3.54313	0.49859	3.06867
0.29963	1.61916	0.39551	0.5158	0.30637	0.86901	0.69558	2.39318	0.66759	2.6643
0.35825	1.3005	0.49633	0.5555	0.37611	1.85239	0.87874	0.61191	0.84016	1.89334
0.41321	0.84972	0.59764	2.53535	0.4565	0.67327	1	0.000726	1	0.000586
0.47723	0.44913	0.68644	1.19357	0.54346	0.32449
0.57292	0.55986	0.71948	1.30066	0.62432	0.89626
0.63768	0.71912	0.77601	2.74175	0.70612	0.07505
0.70738	1.3282	0.85566	1.07864	0.79137	1.28935
0.78987	2.15098	0.92854	0.20934	0.87081	0.38156
0.86608	0.84077	1	0	1	0
0.94232	0.68463
1	0

## Sheet: Fig. 4g
Total	Total	Total	Total	O	O	O	O	V	V	V	V			Total	Total	Total	Total	O	O	O	O	V	V	V	V	K	K	K	K	K	K
-70.5287	0	-70.5287	0	-70.5287	0	-70.5287	0	-70.5287	0	-70.5287	0			-70.3828	0	-70.3828	0	-70.3828	0	-70.3828	0	-70.3828	0	-70.3828	0	-70.3828	0	0	-70.3828	0	0
-70.5045	0	-70.5045	0	-70.5045	0	-70.5045	0	-70.5045	0	-70.5045	0			-70.3584	0	-70.3584	0	-70.3584	0	-70.3584	0	-70.3584	0	-70.3584	0	-70.3584	0	0	-70.3584	0	0
-70.4802	0	-70.4802	0	-70.4802	0	-70.4802	0	-70.4802	0	-70.4802	0			-70.3341	0	-70.3341	0	-70.3341	0	-70.3341	0	-70.3341	0	-70.3341	0	-70.3341	0	0	-70.3341	0	0
-70.456	0	-70.456	0	-70.456	0	-70.456	0	-70.456	0	-70.456	0			-70.3098	0	-70.3098	0	-70.3098	0	-70.3098	0	-70.3098	0	-70.3098	0	-70.3098	0	0	-70.3098	0	0
-70.4317	0	-70.4317	0	-70.4317	0	-70.4317	0	-70.4317	0	-70.4317	0			-70.2855	0	-70.2855	0	-70.2855	0	-70.2855	0	-70.2855	0	-70.2855	0	-70.2855	0	0	-70.2855	0	0
-70.4075	0	-70.4075	0	-70.4075	0	-70.4075	0	-70.4075	0	-70.4075	0			-70.2612	0	-70.2612	0	-70.2612	0	-70.2612	0	-70.2612	0	-70.2612	0	-70.2612	0	0	-70.2612	0	0
-70.3832	0	-70.3832	0	-70.3832	0	-70.3832	0	-70.3832	0	-70.3832	0			-70.2369	0	-70.2369	0	-70.2369	0	-70.2369	0	-70.2369	0	-70.2369	0	-70.2369	0	0	-70.2369	0	0
-70.359	0	-70.359	0	-70.359	0	-70.359	0	-70.359	0	-70.359	0			-70.2125	0	-70.2125	0	-70.2125	0	-70.2125	0	-70.2125	0	-70.2125	0	-70.2125	0	0	-70.2125	0	0
-70.3347	0	-70.3347	0	-70.3347	0	-70.3347	0	-70.3347	0	-70.3347	0			-70.1882	0	-70.1882	0	-70.1882	0	-70.1882	0	-70.1882	0	-70.1882	0	-70.1882	0	0	-70.1882	0	0
-70.3105	0	-70.3105	0	-70.3105	0	-70.3105	0	-70.3105	0	-70.3105	0			-70.1639	0	-70.1639	0	-70.1639	0	-70.1639	0	-70.1639	0	-70.1639	0	-70.1639	0	0	-70.1639	0	0
-70.2862	0	-70.2862	0	-70.2862	0	-70.2862	0	-70.2862	0	-70.2862	0			-70.1396	0	-70.1396	0	-70.1396	0	-70.1396	0	-70.1396	0	-70.1396	0	-70.1396	0	0	-70.1396	0	0
-70.2619	0	-70.2619	0	-70.2619	0	-70.2619	0	-70.2619	0	-70.2619	0			-70.1153	0	-70.1153	0	-70.1153	0	-70.1153	0	-70.1153	0	-70.1153	0	-70.1153	0	0	-70.1153	0	0
-70.2377	0	-70.2377	0	-70.2377	0	-70.2377	0	-70.2377	0	-70.2377	0			-70.091	0	-70.091	0	-70.091	0	-70.091	0	-70.091	0	-70.091	0	-70.091	0	0	-70.091	0	0
-70.2134	0	-70.2134	0	-70.2134	0	-70.2134	0	-70.2134	0	-70.2134	0			-70.0666	0	-70.0666	0	-70.0666	0	-70.0666	0	-70.0666	0	-70.0666	0	-70.0666	0	0	-70.0666	0	0
-70.1892	0	-70.1892	0	-70.1892	0	-70.1892	0	-70.1892	0	-70.1892	0			-70.0423	0	-70.0423	0	-70.0423	0	-70.0423	0	-70.0423	0	-70.0423	0	-70.0423	0	0	-70.0423	0	0
-70.1649	0	-70.1649	0	-70.1649	0	-70.1649	0	-70.1649	0	-70.1649	0			-70.018	0	-70.018	0	-70.018	0	-70.018	0	-70.018	0	-70.018	0	-70.018	0	0	-70.018	0	0
-70.1407	0	-70.1407	0	-70.1407	0	-70.1407	0	-70.1407	0	-70.1407	0			-69.9937	0	-69.9937	0	-69.9937	0	-69.9937	0	-69.9937	0	-69.9937	0	-69.9937	0	0	-69.9937	0	0
-70.1164	0	-70.1164	0	-70.1164	0	-70.1164	0	-70.1164	0	-70.1164	0			-69.9694	0	-69.9694	0	-69.9694	0	-69.9694	0	-69.9694	0	-69.9694	0	-69.9694	0	0	-69.9694	0	0
-70.0922	0	-70.0922	0	-70.0922	0	-70.0922	0	-70.0922	0	-70.0922	0			-69.9451	0	-69.9451	0	-69.9451	0	-69.9451	0	-69.9451	0	-69.9451	0	-69.9451	0	0	-69.9451	0	0
-70.0679	0	-70.0679	0	-70.0679	0	-70.0679	0	-70.0679	0	-70.0679	0			-69.9207	0	-69.9207	0	-69.9207	0	-69.9207	0	-69.9207	0	-69.9207	0	-69.9207	0	0	-69.9207	0	0
-70.0437	0	-70.0437	0	-70.0437	0	-70.0437	0	-70.0437	0	-70.0437	0			-69.8964	0	-69.8964	0	-69.8964	0	-69.8964	0	-69.8964	0	-69.8964	0	-69.8964	0	0	-69.8964	0	0
-70.0194	0	-70.0194	0	-70.0194	0	-70.0194	0	-70.0194	0	-70.0194	0			-69.8721	0	-69.8721	0	-69.8721	0	-69.8721	0	-69.8721	0	-69.8721	0	-69.8721	0	0	-69.8721	0	0
-69.9952	0	-69.9952	0	-69.9952	0	-69.9952	0	-69.9952	0	-69.9952	0			-69.8478	0	-69.8478	0	-69.8478	0	-69.8478	0	-69.8478	0	-69.8478	0	-69.8478	0	0	-69.8478	0	0
-69.9709	0	-69.9709	0	-69.9709	0	-69.9709	0	-69.9709	0	-69.9709	0			-69.8235	0	-69.8235	0	-69.8235	0	-69.8235	0	-69.8235	0	-69.8235	0	-69.8235	0	0	-69.8235	0	0
-69.9467	0	-69.9467	0	-69.9467	0	-69.9467	0	-69.9467	0	-69.9467	0			-69.7992	0	-69.7992	0	-69.7992	0	-69.7992	0	-69.7992	0	-69.7992	0	-69.7992	0	0	-69.7992	0	0
-69.9224	0	-69.9224	0	-69.9224	0	-69.9224	0	-69.9224	0	-69.9224	0			-69.7749	0	-69.7749	0	-69.7749	0	-69.7749	0	-69.7749	0	-69.7749	0	-69.7749	0	0	-69.7749	0	0
-69.8982	0	-69.8982	0	-69.8982	0	-69.8982	0	-69.8982	0	-69.8982	0			-69.7505	0	-69.7505	0	-69.7505	0	-69.7505	0	-69.7505	0	-69.7505	0	-69.7505	0	0	-69.7505	0	0
-69.8739	0	-69.8739	0	-69.8739	0	-69.8739	0	-69.8739	0	-69.8739	0			-69.7262	0	-69.7262	0	-69.7262	0	-69.7262	0	-69.7262	0	-69.7262	0	-69.7262	0	0	-69.7262	0	0
-69.8497	0	-69.8497	0	-69.8497	0	-69.8497	0	-69.8497	0	-69.8497	0			-69.7019	0	-69.7019	0	-69.7019	0	-69.7019	0	-69.7019	0	-69.7019	0	-69.7019	0	0	-69.7019	0	0
-69.8254	0	-69.8254	0	-69.8254	0	-69.8254	0	-69.8254	0	-69.8254	0			-69.6776	0	-69.6776	0	-69.6776	0	-69.6776	0	-69.6776	0	-69.6776	0	-69.6776	0	0	-69.6776	0	0
-69.8012	0	-69.8012	0	-69.8012	0	-69.8012	0	-69.8012	0	-69.8012	0			-69.6533	0	-69.6533	0	-69.6533	0	-69.6533	0	-69.6533	0	-69.6533	0	-69.6533	0	0	-69.6533	0	0
-69.7769	0	-69.7769	0	-69.7769	0	-69.7769	0	-69.7769	0	-69.7769	0			-69.629	0	-69.629	0	-69.629	0	-69.629	0	-69.629	0	-69.629	0	-69.629	0	0	-69.629	0	0
-69.7527	0	-69.7527	0	-69.7527	0	-69.7527	0	-69.7527	0	-69.7527	0			-69.6046	0	-69.6046	0	-69.6046	0	-69.6046	0	-69.6046	0	-69.6046	0	-69.6046	0	0	-69.6046	0	0
-69.7284	0	-69.7284	0	-69.7284	0	-69.7284	0	-69.7284	0	-69.7284	0			-69.5803	0	-69.5803	0	-69.5803	0	-69.5803	0	-69.5803	0	-69.5803	0	-69.5803	0	0	-69.5803	0	0
-69.7042	0	-69.7042	0	-69.7042	0	-69.7042	0	-69.7042	0	-69.7042	0			-69.556	0	-69.556	0	-69.556	0	-69.556	0	-69.556	0	-69.556	0	-69.556	0	0	-69.556	0	0
-69.6799	0	-69.6799	0	-69.6799	0	-69.6799	0	-69.6799	0	-69.6799	0			-69.5317	0	-69.5317	0	-69.5317	0	-69.5317	0	-69.5317	0	-69.5317	0	-69.5317	0	0	-69.5317	0	0
-69.6557	0	-69.6557	0	-69.6557	0	-69.6557	0	-69.6557	0	-69.6557	0			-69.5074	0	-69.5074	0	-69.5074	0	-69.5074	0	-69.5074	0	-69.5074	0	-69.5074	0	0	-69.5074	0	0
-69.6314	0	-69.6314	0	-69.6314	0	-69.6314	0	-69.6314	0	-69.6314	0			-69.4831	0	-69.4831	0	-69.4831	0	-69.4831	0	-69.4831	0	-69.4831	0	-69.4831	0	0	-69.4831	0	0
-69.6072	0	-69.6072	0	-69.6072	0	-69.6072	0	-69.6072	0	-69.6072	0			-69.4587	0	-69.4587	0	-69.4587	0	-69.4587	0	-69.4587	0	-69.4587	0	-69.4587	0	0	-69.4587	0	0
-69.5829	0	-69.5829	0	-69.5829	0	-69.5829	0	-69.5829	0	-69.5829	0			-69.4344	0	-69.4344	0	-69.4344	0	-69.4344	0	-69.4344	0	-69.4344	0	-69.4344	0	0	-69.4344	0	0
-69.5587	0	-69.5587	0	-69.5587	0	-69.5587	0	-69.5587	0	-69.5587	0			-69.4101	0	-69.4101	0	-69.4101	0	-69.4101	0	-69.4101	0	-69.4101	0	-69.4101	0	0	-69.4101	0	0
-69.5344	0	-69.5344	0	-69.5344	0	-69.5344	0	-69.5344	0	-69.5344	0			-69.3858	0	-69.3858	0	-69.3858	0	-69.3858	0	-69.3858	0	-69.3858	0	-69.3858	0	0	-69.3858	0	0
-69.5102	0	-69.5102	0	-69.5102	0	-69.5102	0	-69.5102	0	-69.5102	0			-69.3615	0	-69.3615	0	-69.3615	0	-69.3615	0	-69.3615	0	-69.3615	0	-69.3615	0	0	-69.3615	0	0
-69.4859	0	-69.4859	0	-69.4859	0	-69.4859	0	-69.4859	0	-69.4859	0			-69.3372	0	-69.3372	0	-69.3372	0	-69.3372	0	-69.3372	0	-69.3372	0	-69.3372	0	0	-69.3372	0	0
-69.4617	0	-69.4617	0	-69.4617	0	-69.4617	0	-69.4617	0	-69.4617	0			-69.3128	0	-69.3128	0	-69.3128	0	-69.3128	0	-69.3128	0	-69.3128	0	-69.3128	0	0	-69.3128	0	0
-69.4374	0	-69.4374	0	-69.4374	0	-69.4374	0	-69.4374	0	-69.4374	0			-69.2885	0	-69.2885	0	-69.2885	0	-69.2885	0	-69.2885	0	-69.2885	0	-69.2885	0	0	-69.2885	0	0
-69.4132	0	-69.4132	0	-69.4132	0	-69.4132	0	-69.4132	0	-69.4132	0			-69.2642	0	-69.2642	0	-69.2642	0	-69.2642	0	-69.2642	0	-69.2642	0	-69.2642	0	0	-69.2642	0	0
-69.3889	0	-69.3889	0	-69.3889	0	-69.3889	0	-69.3889	0	-69.3889	0			-69.2399	0	-69.2399	0	-69.2399	0	-69.2399	0	-69.2399	0	-69.2399	0	-69.2399	0	0	-69.2399	0	0
-69.3646	0	-69.3646	0	-69.3646	0	-69.3646	0	-69.3646	0	-69.3646	0			-69.2156	0	-69.2156	0	-69.2156	0	-69.2156	0	-69.2156	0	-69.2156	0	-69.2156	0	0	-69.2156	0	0
-69.3404	0	-69.3404	0	-69.3404	0	-69.3404	0	-69.3404	0	-69.3404	0			-69.1913	0	-69.1913	0	-69.1913	0	-69.1913	0	-69.1913	0	-69.1913	0	-69.1913	0	0	-69.1913	0	0
-69.3161	0	-69.3161	0	-69.3161	0	-69.3161	0	-69.3161	0	-69.3161	0			-69.1669	0	-69.1669	0	-69.1669	0	-69.1669	0	-69.1669	0	-69.1669	0	-69.1669	0	0	-69.1669	0	0
-69.2919	0	-69.2919	0	-69.2919	0	-69.2919	0	-69.2919	0	-69.2919	0			-69.1426	0	-69.1426	0	-69.1426	0	-69.1426	0	-69.1426	0	-69.1426	0	-69.1426	0	0	-69.1426	0	0
-69.2676	0	-69.2676	0	-69.2676	0	-69.2676	0	-69.2676	0	-69.2676	0			-69.1183	0	-69.1183	0	-69.1183	0	-69.1183	0	-69.1183	0	-69.1183	0	-69.1183	0	0	-69.1183	0	0
-69.2434	0	-69.2434	0	-69.2434	0	-69.2434	0	-69.2434	0	-69.2434	0			-69.094	0	-69.094	0	-69.094	0	-69.094	0	-69.094	0	-69.094	0	-69.094	0	0	-69.094	0	0
-69.2191	0	-69.2191	0	-69.2191	0	-69.2191	0	-69.2191	0	-69.2191	0			-69.0697	0	-69.0697	0	-69.0697	0	-69.0697	0	-69.0697	0	-69.0697	0	-69.0697	0	0	-69.0697	0	0
-69.1949	0	-69.1949	0	-69.1949	0	-69.1949	0	-69.1949	0	-69.1949	0			-69.0454	0	-69.0454	0	-69.0454	0	-69.0454	0	-69.0454	0	-69.0454	0	-69.0454	0	0	-69.0454	0	0
-69.1706	0	-69.1706	0	-69.1706	0	-69.1706	0	-69.1706	0	-69.1706	0			-69.0211	0	-69.0211	0	-69.0211	0	-69.0211	0	-69.0211	0	-69.0211	0	-69.0211	0	0	-69.0211	0	0
-69.1464	0	-69.1464	0	-69.1464	0	-69.1464	0	-69.1464	0	-69.1464	0			-68.9967	0	-68.9967	0	-68.9967	0	-68.9967	0	-68.9967	0	-68.9967	0	-68.9967	0	0	-68.9967	0	0
-69.1221	0	-69.1221	0	-69.1221	0	-69.1221	0	-69.1221	0	-69.1221	0			-68.9724	0	-68.9724	0	-68.9724	0	-68.9724	0	-68.9724	0	-68.9724	0	-68.9724	0	0	-68.9724	0	0
-69.0979	0	-69.0979	0	-69.0979	0	-69.0979	0	-69.0979	0	-69.0979	0			-68.9481	0	-68.9481	0	-68.9481	0	-68.9481	0	-68.9481	0	-68.9481	0	-68.9481	0	0	-68.9481	0	0
-69.0736	0	-69.0736	0	-69.0736	0	-69.0736	0	-69.0736	0	-69.0736	0			-68.9238	0	-68.9238	0	-68.9238	0	-68.9238	0	-68.9238	0	-68.9238	0	-68.9238	0	0	-68.9238	0	0
-69.0494	0	-69.0494	0	-69.0494	0	-69.0494	0	-69.0494	0	-69.0494	0			-68.8995	0	-68.8995	0	-68.8995	0	-68.8995	0	-68.8995	0	-68.8995	0	-68.8995	0	0	-68.8995	0	0
-69.0251	0	-69.0251	0	-69.0251	0	-69.0251	0	-69.0251	0	-69.0251	0			-68.8752	0	-68.8752	0	-68.8752	0	-68.8752	0	-68.8752	0	-68.8752	0	-68.8752	0	0	-68.8752	0	0
-69.0009	0	-69.0009	0	-69.0009	0	-69.0009	0	-69.0009	0	-69.0009	0			-68.8508	0	-68.8508	0	-68.8508	0	-68.8508	0	-68.8508	0	-68.8508	0	-68.8508	0	0	-68.8508	0	0
-68.9766	0	-68.9766	0	-68.9766	0	-68.9766	0	-68.9766	0	-68.9766	0			-68.8265	0	-68.8265	0	-68.8265	0	-68.8265	0	-68.8265	0	-68.8265	0	-68.8265	0	0	-68.8265	0	0
-68.9524	0	-68.9524	0	-68.9524	0	-68.9524	0	-68.9524	0	-68.9524	0			-68.8022	0	-68.8022	0	-68.8022	0	-68.8022	0	-68.8022	0	-68.8022	0	-68.8022	0	0	-68.8022	0	0
-68.9281	0	-68.9281	0	-68.9281	0	-68.9281	0	-68.9281	0	-68.9281	0			-68.7779	0	-68.7779	0	-68.7779	0	-68.7779	0	-68.7779	0	-68.7779	0	-68.7779	0	0	-68.7779	0	0
-68.9039	0	-68.9039	0	-68.9039	0	-68.9039	0	-68.9039	0	-68.9039	0			-68.7536	0	-68.7536	0	-68.7536	0	-68.7536	0	-68.7536	0	-68.7536	0	-68.7536	0	0	-68.7536	0	0
-68.8796	0	-68.8796	0	-68.8796	0	-68.8796	0	-68.8796	0	-68.8796	0			-68.7293	0	-68.7293	0	-68.7293	0	-68.7293	0	-68.7293	0	-68.7293	0	-68.7293	0	0	-68.7293	0	0
-68.8554	0	-68.8554	0	-68.8554	0	-68.8554	0	-68.8554	0	-68.8554	0			-68.7049	0	-68.7049	0	-68.7049	0	-68.7049	0	-68.7049	0	-68.7049	0	-68.7049	0	0	-68.7049	0	0
-68.8311	0	-68.8311	0	-68.8311	0	-68.8311	0	-68.8311	0	-68.8311	0			-68.6806	0	-68.6806	0	-68.6806	0	-68.6806	0	-68.6806	0	-68.6806	0	-68.6806	0	0	-68.6806	0	0
-68.8069	0	-68.8069	0	-68.8069	0	-68.8069	0	-68.8069	0	-68.8069	0			-68.6563	0	-68.6563	0	-68.6563	0	-68.6563	0	-68.6563	0	-68.6563	0	-68.6563	0	0	-68.6563	0	0
-68.7826	0	-68.7826	0	-68.7826	0	-68.7826	0	-68.7826	0	-68.7826	0			-68.632	0	-68.632	0	-68.632	0	-68.632	0	-68.632	0	-68.632	0	-68.632	0	0	-68.632	0	0
-68.7584	0	-68.7584	0	-68.7584	0	-68.7584	0	-68.7584	0	-68.7584	0			-68.6077	0	-68.6077	0	-68.6077	0	-68.6077	0	-68.6077	0	-68.6077	0	-68.6077	0	0	-68.6077	0	0
-68.7341	0	-68.7341	0	-68.7341	0	-68.7341	0	-68.7341	0	-68.7341	0			-68.5834	0	-68.5834	0	-68.5834	0	-68.5834	0	-68.5834	0	-68.5834	0	-68.5834	0	0	-68.5834	0	0
-68.7099	0	-68.7099	0	-68.7099	0	-68.7099	0	-68.7099	0	-68.7099	0			-68.559	0	-68.559	0	-68.559	0	-68.559	0	-68.559	0	-68.559	0	-68.559	0	0	-68.559	0	0
-68.6856	0	-68.6856	0	-68.6856	0	-68.6856	0	-68.6856	0	-68.6856	0			-68.5347	0	-68.5347	0	-68.5347	0	-68.5347	0	-68.5347	0	-68.5347	0	-68.5347	0	0	-68.5347	0	0
-68.6614	0	-68.6614	0	-68.6614	0	-68.6614	0	-68.6614	0	-68.6614	0			-68.5104	0	-68.5104	0	-68.5104	0	-68.5104	0	-68.5104	0	-68.5104	0	-68.5104	0	0	-68.5104	0	0
-68.6371	0	-68.6371	0	-68.6371	0	-68.6371	0	-68.6371	0	-68.6371	0			-68.4861	0	-68.4861	0	-68.4861	0	-68.4861	0	-68.4861	0	-68.4861	0	-68.4861	0	0	-68.4861	0	0
-68.6129	0	-68.6129	0	-68.6129	0	-68.6129	0	-68.6129	0	-68.6129	0			-68.4618	0	-68.4618	0	-68.4618	0	-68.4618	0	-68.4618	0	-68.4618	0	-68.4618	0	0	-68.4618	0	0
-68.5886	0	-68.5886	0	-68.5886	0	-68.5886	0	-68.5886	0	-68.5886	0			-68.4375	0	-68.4375	0	-68.4375	0	-68.4375	0	-68.4375	0	-68.4375	0	-68.4375	0	0	-68.4375	0	0
-68.5644	0	-68.5644	0	-68.5644	0	-68.5644	0	-68.5644	0	-68.5644	0			-68.4131	0	-68.4131	0	-68.4131	0	-68.4131	0	-68.4131	0	-68.4131	0	-68.4131	0	0	-68.4131	0	0
-68.5401	0	-68.5401	0	-68.5401	0	-68.5401	0	-68.5401	0	-68.5401	0			-68.3888	0	-68.3888	0	-68.3888	0	-68.3888	0	-68.3888	0	-68.3888	0	-68.3888	0	0	-68.3888	0	0
-68.5159	0	-68.5159	0	-68.5159	0	-68.5159	0	-68.5159	0	-68.5159	0			-68.3645	0	-68.3645	0	-68.3645	0	-68.3645	0	-68.3645	0	-68.3645	0	-68.3645	0	0	-68.3645	0	0
-68.4916	0	-68.4916	0	-68.4916	0	-68.4916	0	-68.4916	0	-68.4916	0			-68.3402	0	-68.3402	0	-68.3402	0	-68.3402	0	-68.3402	0	-68.3402	0	-68.3402	0	0	-68.3402	0	0
-68.4673	0	-68.4673	0	-68.4673	0	-68.4673	0	-68.4673	0	-68.4673	0			-68.3159	0	-68.3159	0	-68.3159	0	-68.3159	0	-68.3159	0	-68.3159	0	-68.3159	0	0	-68.3159	0	0
-68.4431	0	-68.4431	0	-68.4431	0	-68.4431	0	-68.4431	0	-68.4431	0			-68.2916	0	-68.2916	0	-68.2916	0	-68.2916	0	-68.2916	0	-68.2916	0	-68.2916	0	0	-68.2916	0	0
-68.4188	0	-68.4188	0	-68.4188	0	-68.4188	0	-68.4188	0	-68.4188	0			-68.2673	0	-68.2673	0	-68.2673	0	-68.2673	0	-68.2673	0	-68.2673	0	-68.2673	0	0	-68.2673	0	0
-68.3946	0	-68.3946	0	-68.3946	0	-68.3946	0	-68.3946	0	-68.3946	0			-68.2429	0	-68.2429	0	-68.2429	0	-68.2429	0	-68.2429	0	-68.2429	0	-68.2429	0	0	-68.2429	0	0
-68.3703	0	-68.3703	0	-68.3703	0	-68.3703	0	-68.3703	0	-68.3703	0			-68.2186	0	-68.2186	0	-68.2186	0	-68.2186	0	-68.2186	0	-68.2186	0	-68.2186	0	0	-68.2186	0	0
-68.3461	0	-68.3461	0	-68.3461	0	-68.3461	0	-68.3461	0	-68.3461	0			-68.1943	0	-68.1943	0	-68.1943	0	-68.1943	0	-68.1943	0	-68.1943	0	-68.1943	0	0	-68.1943	0	0
-68.3218	0	-68.3218	0	-68.3218	0	-68.3218	0	-68.3218	0	-68.3218	0			-68.17	0	-68.17	0	-68.17	0	-68.17	0	-68.17	0	-68.17	0	-68.17	0	0	-68.17	0	0
-68.2976	0	-68.2976	0	-68.2976	0	-68.2976	0	-68.2976	0	-68.2976	0			-68.1457	0	-68.1457	0	-68.1457	0	-68.1457	0	-68.1457	0	-68.1457	0	-68.1457	0	0	-68.1457	0	0
-68.2733	0	-68.2733	0	-68.2733	0	-68.2733	0	-68.2733	0	-68.2733	0			-68.1214	0	-68.1214	0	-68.1214	0	-68.1214	0	-68.1214	0	-68.1214	0	-68.1214	0	0	-68.1214	0	0
-68.2491	0	-68.2491	0	-68.2491	0	-68.2491	0	-68.2491	0	-68.2491	0			-68.097	0	-68.097	0	-68.097	0	-68.097	0	-68.097	0	-68.097	0	-68.097	0	0	-68.097	0	0
-68.2248	0	-68.2248	0	-68.2248	0	-68.2248	0	-68.2248	0	-68.2248	0			-68.0727	0	-68.0727	0	-68.0727	0	-68.0727	0	-68.0727	0	-68.0727	0	-68.0727	0	0	-68.0727	0	0
-68.2006	0	-68.2006	0	-68.2006	0	-68.2006	0	-68.2006	0	-68.2006	0			-68.0484	0	-68.0484	0	-68.0484	0	-68.0484	0	-68.0484	0	-68.0484	0	-68.0484	0	0	-68.0484	0	0
-68.1763	0	-68.1763	0	-68.1763	0	-68.1763	0	-68.1763	0	-68.1763	0			-68.0241	0	-68.0241	0	-68.0241	0	-68.0241	0	-68.0241	0	-68.0241	0	-68.0241	0	0	-68.0241	0	0
-68.1521	0	-68.1521	0	-68.1521	0	-68.1521	0	-68.1521	0	-68.1521	0			-67.9998	0	-67.9998	0	-67.9998	0	-67.9998	0	-67.9998	0	-67.9998	0	-67.9998	0	0	-67.9998	0	0
-68.1278	0	-68.1278	0	-68.1278	0	-68.1278	0	-68.1278	0	-68.1278	0			-67.9755	0	-67.9755	0	-67.9755	0	-67.9755	0	-67.9755	0	-67.9755	0	-67.9755	0	0	-67.9755	0	0
-68.1036	0	-68.1036	0	-68.1036	0	-68.1036	0	-68.1036	0	-68.1036	0			-67.9511	0	-67.9511	0	-67.9511	0	-67.9511	0	-67.9511	0	-67.9511	0	-67.9511	0	0	-67.9511	0	0
-68.0793	0	-68.0793	0	-68.0793	0	-68.0793	0	-68.0793	0	-68.0793	0			-67.9268	0	-67.9268	0	-67.9268	0	-67.9268	0	-67.9268	0	-67.9268	0	-67.9268	0	0	-67.9268	0	0
-68.0551	0	-68.0551	0	-68.0551	0	-68.0551	0	-68.0551	0	-68.0551	0			-67.9025	0	-67.9025	0	-67.9025	0	-67.9025	0	-67.9025	0	-67.9025	0	-67.9025	0	0	-67.9025	0	0
-68.0308	0	-68.0308	0	-68.0308	0	-68.0308	0	-68.0308	0	-68.0308	0			-67.8782	0	-67.8782	0	-67.8782	0	-67.8782	0	-67.8782	0	-67.8782	0	-67.8782	0	0	-67.8782	0	0
-68.0066	0	-68.0066	0	-68.0066	0	-68.0066	0	-68.0066	0	-68.0066	0			-67.8539	0	-67.8539	0	-67.8539	0	-67.8539	0	-67.8539	0	-67.8539	0	-67.8539	0	0	-67.8539	0	0
-67.9823	0	-67.9823	0	-67.9823	0	-67.9823	0	-67.9823	0	-67.9823	0			-67.8296	0	-67.8296	0	-67.8296	0	-67.8296	0	-67.8296	0	-67.8296	0	-67.8296	0	0	-67.8296	0	0
-67.9581	0	-67.9581	0	-67.9581	0	-67.9581	0	-67.9581	0	-67.9581	0			-67.8052	0	-67.8052	0	-67.8052	0	-67.8052	0	-67.8052	0	-67.8052	0	-67.8052	0	0	-67.8052	0	0
-67.9338	0	-67.9338	0	-67.9338	0	-67.9338	0	-67.9338	0	-67.9338	0			-67.7809	0	-67.7809	0	-67.7809	0	-67.7809	0	-67.7809	0	-67.7809	0	-67.7809	0	0	-67.7809	0	0
-67.9096	0	-67.9096	0	-67.9096	0	-67.9096	0	-67.9096	0	-67.9096	0			-67.7566	0	-67.7566	0	-67.7566	0	-67.7566	0	-67.7566	0	-67.7566	0	-67.7566	0	0	-67.7566	0	0
-67.8853	0	-67.8853	0	-67.8853	0	-67.8853	0	-67.8853	0	-67.8853	0			-67.7323	0	-67.7323	0	-67.7323	0	-67.7323	0	-67.7323	0	-67.7323	0	-67.7323	0	0	-67.7323	0	0
-67.8611	0	-67.8611	0	-67.8611	0	-67.8611	0	-67.8611	0	-67.8611	0			-67.708	0	-67.708	0	-67.708	0	-67.708	0	-67.708	0	-67.708	0	-67.708	0	0	-67.708	0	0
-67.8368	0	-67.8368	0	-67.8368	0	-67.8368	0	-67.8368	0	-67.8368	0			-67.6837	0	-67.6837	0	-67.6837	0	-67.6837	0	-67.6837	0	-67.6837	0	-67.6837	0	0	-67.6837	0	0
-67.8126	0	-67.8126	0	-67.8126	0	-67.8126	0	-67.8126	0	-67.8126	0			-67.6593	0	-67.6593	0	-67.6593	0	-67.6593	0	-67.6593	0	-67.6593	0	-67.6593	0	0	-67.6593	0	0
-67.7883	0	-67.7883	0	-67.7883	0	-67.7883	0	-67.7883	0	-67.7883	0			-67.635	0	-67.635	0	-67.635	0	-67.635	0	-67.635	0	-67.635	0	-67.635	0	0	-67.635	0	0
-67.7641	0	-67.7641	0	-67.7641	0	-67.7641	0	-67.7641	0	-67.7641	0			-67.6107	0	-67.6107	0	-67.6107	0	-67.6107	0	-67.6107	0	-67.6107	0	-67.6107	0	0	-67.6107	0	0
-67.7398	0	-67.7398	0	-67.7398	0	-67.7398	0	-67.7398	0	-67.7398	0			-67.5864	0	-67.5864	0	-67.5864	0	-67.5864	0	-67.5864	0	-67.5864	0	-67.5864	0	0	-67.5864	0	0
-67.7156	0	-67.7156	0	-67.7156	0	-67.7156	0	-67.7156	0	-67.7156	0			-67.5621	0	-67.5621	0	-67.5621	0	-67.5621	0	-67.5621	0	-67.5621	0	-67.5621	0	0	-67.5621	0	0
-67.6913	0	-67.6913	0	-67.6913	0	-67.6913	0	-67.6913	0	-67.6913	0			-67.5378	0	-67.5378	0	-67.5378	0	-67.5378	0	-67.5378	0	-67.5378	0	-67.5378	0	0	-67.5378	0	0
-67.6671	0	-67.6671	0	-67.6671	0	-67.6671	0	-67.6671	0	-67.6671	0			-67.5135	0	-67.5135	0	-67.5135	0	-67.5135	0	-67.5135	0	-67.5135	0	-67.5135	0	0	-67.5135	0	0
-67.6428	0	-67.6428	0	-67.6428	0	-67.6428	0	-67.6428	0	-67.6428	0			-67.4891	0	-67.4891	0	-67.4891	0	-67.4891	0	-67.4891	0	-67.4891	0	-67.4891	0	0	-67.4891	0	0
-67.6185	0	-67.6185	0	-67.6185	0	-67.6185	0	-67.6185	0	-67.6185	0			-67.4648	0	-67.4648	0	-67.4648	0	-67.4648	0	-67.4648	0	-67.4648	0	-67.4648	0	0	-67.4648	0	0
-67.5943	0	-67.5943	0	-67.5943	0	-67.5943	0	-67.5943	0	-67.5943	0			-67.4405	0	-67.4405	0	-67.4405	0	-67.4405	0	-67.4405	0	-67.4405	0	-67.4405	0	0	-67.4405	0	0
-67.57	0	-67.57	0	-67.57	0	-67.57	0	-67.57	0	-67.57	0			-67.4162	0	-67.4162	0	-67.4162	0	-67.4162	0	-67.4162	0	-67.4162	0	-67.4162	0	0	-67.4162	0	0
-67.5458	0	-67.5458	0	-67.5458	0	-67.5458	0	-67.5458	0	-67.5458	0			-67.3919	0	-67.3919	0	-67.3919	0	-67.3919	0	-67.3919	0	-67.3919	0	-67.3919	0	0	-67.3919	0	0
-67.5215	0	-67.5215	0	-67.5215	0	-67.5215	0	-67.5215	0	-67.5215	0			-67.3676	0	-67.3676	0	-67.3676	0	-67.3676	0	-67.3676	0	-67.3676	0	-67.3676	0	0	-67.3676	0	0
-67.4973	0	-67.4973	0	-67.4973	0	-67.4973	0	-67.4973	0	-67.4973	0			-67.3432	0	-67.3432	0	-67.3432	0	-67.3432	0	-67.3432	0	-67.3432	0	-67.3432	0	0	-67.3432	0	0
-67.473	0	-67.473	0	-67.473	0	-67.473	0	-67.473	0	-67.473	0			-67.3189	0	-67.3189	0	-67.3189	0	-67.3189	0	-67.3189	0	-67.3189	0	-67.3189	0	0	-67.3189	0	0
-67.4488	0	-67.4488	0	-67.4488	0	-67.4488	0	-67.4488	0	-67.4488	0			-67.2946	0	-67.2946	0	-67.2946	0	-67.2946	0	-67.2946	0	-67.2946	0	-67.2946	0	0	-67.2946	0	0
-67.4245	0	-67.4245	0	-67.4245	0	-67.4245	0	-67.4245	0	-67.4245	0			-67.2703	0	-67.2703	0	-67.2703	0	-67.2703	0	-67.2703	0	-67.2703	0	-67.2703	0	0	-67.2703	0	0
-67.4003	0	-67.4003	0	-67.4003	0	-67.4003	0	-67.4003	0	-67.4003	0			-67.246	0	-67.246	0	-67.246	0	-67.246	0	-67.246	0	-67.246	0	-67.246	0	0	-67.246	0	0
-67.376	0	-67.376	0	-67.376	0	-67.376	0	-67.376	0	-67.376	0			-67.2217	0	-67.2217	0	-67.2217	0	-67.2217	0	-67.2217	0	-67.2217	0	-67.2217	0	0	-67.2217	0	0
-67.3518	0	-67.3518	0	-67.3518	0	-67.3518	0	-67.3518	0	-67.3518	0			-67.1973	0	-67.1973	0	-67.1973	0	-67.1973	0	-67.1973	0	-67.1973	0	-67.1973	0	0	-67.1973	0	0
-67.3275	0	-67.3275	0	-67.3275	0	-67.3275	0	-67.3275	0	-67.3275	0			-67.173	0	-67.173	0	-67.173	0	-67.173	0	-67.173	0	-67.173	0	-67.173	0	0	-67.173	0	0
-67.3033	0	-67.3033	0	-67.3033	0	-67.3033	0	-67.3033	0	-67.3033	0			-67.1487	0	-67.1487	0	-67.1487	0	-67.1487	0	-67.1487	0	-67.1487	0	-67.1487	0	0	-67.1487	0	0
-67.279	0	-67.279	0	-67.279	0	-67.279	0	-67.279	0	-67.279	0			-67.1244	0	-67.1244	0	-67.1244	0	-67.1244	0	-67.1244	0	-67.1244	0	-67.1244	0	0	-67.1244	0	0
-67.2548	0	-67.2548	0	-67.2548	0	-67.2548	0	-67.2548	0	-67.2548	0			-67.1001	0	-67.1001	0	-67.1001	0	-67.1001	0	-67.1001	0	-67.1001	0	-67.1001	0	0	-67.1001	0	0
-67.2305	0	-67.2305	0	-67.2305	0	-67.2305	0	-67.2305	0	-67.2305	0			-67.0758	0	-67.0758	0	-67.0758	0	-67.0758	0	-67.0758	0	-67.0758	0	-67.0758	0	0	-67.0758	0	0
-67.2063	0	-67.2063	0	-67.2063	0	-67.2063	0	-67.2063	0	-67.2063	0			-67.0514	0	-67.0514	0	-67.0514	0	-67.0514	0	-67.0514	0	-67.0514	0	-67.0514	0	0	-67.0514	0	0
-67.182	0	-67.182	0	-67.182	0	-67.182	0	-67.182	0	-67.182	0			-67.0271	0	-67.0271	0	-67.0271	0	-67.0271	0	-67.0271	0	-67.0271	0	-67.0271	0	0	-67.0271	0	0
-67.1578	0.0002	-67.1578	0	-67.1578	0	-67.1578	0	-67.1578	0	-67.1578	0			-67.0028	0.0002	-67.0028	0	-67.0028	0	-67.0028	0	-67.0028	0	-67.0028	0	-67.0028	0	0	-67.0028	0	0
-67.1335	0.004	-67.1335	0	-67.1335	0	-67.1335	0	-67.1335	0	-67.1335	0			-66.9785	0.0039	-66.9785	0	-66.9785	0	-66.9785	0	-66.9785	0	-66.9785	0	-66.9785	0	0	-66.9785	0	0
-67.1093	0.0471	-67.1093	0	-67.1093	0	-67.1093	0	-67.1093	0	-67.1093	0			-66.9542	0.0458	-66.9542	0	-66.9542	0	-66.9542	0	-66.9542	0	-66.9542	0	-66.9542	0	0	-66.9542	0	0
-67.085	0.3479	-67.085	0	-67.085	0	-67.085	0	-67.085	0	-67.085	0			-66.9299	0.3417	-66.9299	0	-66.9299	0	-66.9299	0	-66.9299	0	-66.9299	0	-66.9299	0	0	-66.9299	0	0
-67.0608	1.6302	-67.0608	0	-67.0608	0.0003	-67.0608	0	-67.0608	0	-67.0608	0			-66.9055	1.6141	-66.9055	0	-66.9055	0.0006	-66.9055	0	-66.9055	0	-66.9055	0	-66.9055	0	0	-66.9055	0	0
-67.0365	4.8519	-67.0365	0	-67.0365	0.001	-67.0365	0	-67.0365	0	-67.0365	0			-66.8812	4.831	-66.8812	0	-66.8812	0.0019	-66.8812	0	-66.8812	0	-66.8812	0	-66.8812	0	0	-66.8812	0	0
-67.0123	9.1796	-67.0123	0	-67.0123	0.0022	-67.0123	0	-67.0123	0	-67.0123	0			-66.8569	9.1698	-66.8569	0	-66.8569	0.0036	-66.8569	0	-66.8569	0	-66.8569	0	-66.8569	0	0	-66.8569	0	0
-66.988	11.0461	-66.988	0	-66.988	0.0024	-66.988	0	-66.988	0	-66.988	0			-66.8326	11.0447	-66.8326	0	-66.8326	0.0045	-66.8326	0	-66.8326	0	-66.8326	0	-66.8326	0	0	-66.8326	0	0
-66.9638	8.4601	-66.9638	0	-66.9638	0.0019	-66.9638	0	-66.9638	0	-66.9638	0			-66.8083	8.4456	-66.8083	0	-66.8083	0.0034	-66.8083	0	-66.8083	0	-66.8083	0	-66.8083	0	0	-66.8083	0	0
-66.9395	4.177	-66.9395	0	-66.9395	0.0009	-66.9395	0	-66.9395	0	-66.9395	0			-66.784	4.1346	-66.784	0	-66.784	0.0017	-66.784	0	-66.784	0	-66.784	0	-66.784	0	0	-66.784	0	0
-66.9153	1.7335	-66.9153	0	-66.9153	0.0004	-66.9153	0	-66.9153	0	-66.9153	0			-66.7597	1.5693	-66.7597	0	-66.7597	0.001	-66.7597	0	-66.7597	0	-66.7597	0	-66.7597	0	0	-66.7597	0	0
-66.891	2.4921	-66.891	0	-66.891	0.0016	-66.891	0	-66.891	0	-66.891	0			-66.7353	1.7745	-66.7353	0	-66.7353	0.0022	-66.7353	0	-66.7353	0	-66.7353	0	-66.7353	0	0	-66.7353	0	0
-66.8668	7.1675	-66.8668	0	-66.8668	0.0054	-66.8668	0	-66.8668	0	-66.8668	0			-66.711	4.9311	-66.711	0	-66.711	0.0067	-66.711	0	-66.711	0	-66.711	0	-66.711	0	0	-66.711	0	0
-66.8425	14.9498	-66.8425	0	-66.8425	0.0124	-66.8425	0	-66.8425	0	-66.8425	0			-66.6867	10.6165	-66.6867	-0.0001	-66.6867	0.0133	-66.6867	0	-66.6867	0	-66.6867	0	-66.6867	0	0	-66.6867	0	0
-66.8183	20.723	-66.8183	-0.0001	-66.8183	0.0185	-66.8183	0	-66.8183	0	-66.8183	0			-66.6624	16.8261	-66.6624	-0.0025	-66.6624	0.0188	-66.6624	0	-66.6624	0.0001	-66.6624	0	-66.6624	0	0	-66.6624	0	0
-66.794	19.0726	-66.794	-0.0022	-66.794	0.0183	-66.794	0	-66.794	0	-66.794	0			-66.6381	21.7622	-66.6381	-0.0319	-66.6381	0.0189	-66.6381	0	-66.6381	0	-66.6381	0	-66.6381	0	0	-66.6381	0	0
-66.7698	11.6442	-66.7698	-0.0282	-66.7698	0.0118	-66.7698	0	-66.7698	0	-66.7698	0			-66.6138	24.0626	-66.6138	-0.2562	-66.6138	0.0158	-66.6138	-0.0004	-66.6138	0	-66.6138	0	-66.6138	0	0	-66.6138	0	0
-66.7455	4.6962	-66.7455	-0.2305	-66.7455	0.0051	-66.7455	-0.0003	-66.7455	0	-66.7455	0			-66.5894	21.3006	-66.5894	-1.3012	-66.5894	0.0121	-66.5894	-0.0019	-66.5894	0	-66.5894	0	-66.5894	0	0	-66.5894	0	0
-66.7212	1.2525	-66.7212	-1.1969	-66.7212	0.0013	-66.7212	-0.0018	-66.7212	0	-66.7212	0			-66.5651	13.8034	-66.5651	-4.186	-66.5651	0.0075	-66.5651	-0.0059	-66.5651	0	-66.5651	0	-66.5651	0	0	-66.5651	0	0
-66.697	0.3149	-66.697	-3.9464	-66.697	0.0001	-66.697	-0.0055	-66.697	0	-66.697	0			-66.5408	6.6285	-66.5408	-8.5397	-66.5408	0.0036	-66.5408	-0.0126	-66.5408	0	-66.5408	0	-66.5408	0	0	-66.5408	0	0
-66.6727	0.6622	-66.6727	-8.2698	-66.6727	0.0002	-66.6727	-0.0118	-66.6727	0	-66.6727	0			-66.5165	4.743	-66.5165	-11.0539	-66.5165	0.0032	-66.5165	-0.0161	-66.5165	0	-66.5165	-0.0001	-66.5165	0	0	-66.5165	0	0
-66.6485	2.5947	-66.6485	-11.021	-66.6485	0.001	-66.6485	-0.0157	-66.6485	0	-66.6485	0			-66.4922	10.703	-66.4922	-9.0811	-66.4922	0.0091	-66.4922	-0.0133	-66.4922	0	-66.4922	-0.0001	-66.4922	0	0	-66.4922	0	0
-66.6242	6.8973	-66.6242	-9.3429	-66.6242	0.0027	-66.6242	-0.0133	-66.6242	0	-66.6242	0			-66.4679	23.6306	-66.4679	-4.7426	-66.4679	0.0221	-66.4679	-0.007	-66.4679	0.0002	-66.4679	0	-66.4679	0	0	-66.4679	0	0
-66.6	12.6477	-66.6	-5.0375	-66.6	0.0056	-66.6	-0.0072	-66.6	0	-66.6	0			-66.4435	35.8226	-66.4435	-1.6598	-66.4435	0.0344	-66.4435	-0.0024	-66.4435	0.0005	-66.4435	0	-66.4435	0	0	-66.4435	0	0
-66.5757	17.9274	-66.5757	-1.7266	-66.5757	0.0084	-66.5757	-0.0025	-66.5757	0	-66.5757	0			-66.4192	39.4278	-66.4192	-0.9359	-66.4192	0.039	-66.4192	-0.0015	-66.4192	0.0003	-66.4192	0	-66.4192	0	0	-66.4192	0	0
-66.5515	23.0744	-66.5515	-0.3759	-66.5515	0.0117	-66.5515	-0.0005	-66.5515	0	-66.5515	0			-66.3949	37.9527	-66.3949	-2.5048	-66.3949	0.0381	-66.3949	-0.0041	-66.3949	0	-66.3949	0	-66.3949	0	0	-66.3949	0	0
-66.5272	28.4537	-66.5272	-0.0519	-66.5272	0.0159	-66.5272	0	-66.5272	0.0002	-66.5272	0			-66.3706	38.6285	-66.3706	-6.3196	-66.3706	0.036	-66.3706	-0.0107	-66.3706	0.0002	-66.3706	-0.0001	-66.3706	0	0	-66.3706	0	0
-66.503	30.096	-66.503	-0.0045	-66.503	0.0167	-66.503	0	-66.503	0.0002	-66.503	0			-66.3463	39.08	-66.3463	-10.2983	-66.3463	0.0336	-66.3463	-0.0173	-66.3463	0.0002	-66.3463	-0.0002	-66.3463	0	0	-66.3463	0	0
-66.4787	24.5416	-66.4787	-0.0003	-66.4787	0.0142	-66.4787	0	-66.4787	0.0002	-66.4787	0			-66.322	33.1265	-66.322	-10.8064	-66.322	0.0284	-66.322	-0.0177	-66.322	0.0002	-66.322	-0.0002	-66.322	0	0	-66.322	0	0
-66.4545	16.5238	-66.4545	0	-66.4545	0.0102	-66.4545	0	-66.4545	0.0001	-66.4545	0			-66.2976	23.356	-66.2976	-8.0128	-66.2976	0.0226	-66.2976	-0.0132	-66.2976	0.0002	-66.2976	-0.0001	-66.2976	0	0	-66.2976	0	0
-66.4302	14.5454	-66.4302	0	-66.4302	0.0103	-66.4302	0	-66.4302	0	-66.4302	0			-66.2733	18.0662	-66.2733	-6.5382	-66.2733	0.0209	-66.2733	-0.0109	-66.2733	0.0002	-66.2733	0	-66.2733	0	0	-66.2733	0	0
-66.406	20.7934	-66.406	0	-66.406	0.0166	-66.406	0	-66.406	0.0002	-66.406	0			-66.249	19.9684	-66.249	-8.7978	-66.249	0.0228	-66.249	-0.0147	-66.249	0.0002	-66.249	-0.0002	-66.249	0	0	-66.249	0	0
-66.3817	30.5464	-66.3817	-0.0001	-66.3817	0.0275	-66.3817	0	-66.3817	0.0002	-66.3817	0			-66.2247	27.0753	-66.2247	-11.781	-66.2247	0.0236	-66.2247	-0.0196	-66.2247	0.0003	-66.2247	-0.0002	-66.2247	0	0	-66.2247	0	0
-66.3575	37.0774	-66.3575	-0.0024	-66.3575	0.0357	-66.3575	0	-66.3575	0.0003	-66.3575	0			-66.2004	36.7057	-66.2004	-12.3497	-66.2004	0.0252	-66.2004	-0.02	-66.2004	0.0004	-66.2004	-0.0002	-66.2004	0	0	-66.2004	0	0
-66.3332	36.2043	-66.3332	-0.0306	-66.3332	0.0366	-66.3332	0	-66.3332	0.0004	-66.3332	0			-66.1761	41.7376	-66.1761	-12.0679	-66.1761	0.0262	-66.1761	-0.0181	-66.1761	0.0005	-66.1761	-0.0002	-66.1761	0	0	-66.1761	0	0
-66.309	31.8916	-66.309	-0.2511	-66.309	0.0324	-66.309	-0.0003	-66.309	0.0003	-66.309	0			-66.1518	34.9322	-66.1518	-12.386	-66.1518	0.0224	-66.1518	-0.0173	-66.1518	0.0004	-66.1518	0	-66.1518	0	0	-66.1518	0	0
-66.2847	32.0638	-66.2847	-1.3278	-66.2847	0.0313	-66.2847	-0.0021	-66.2847	0.0003	-66.2847	0			-66.1274	20.1232	-66.1274	-10.8331	-66.1274	0.013	-66.1274	-0.015	-66.1274	0.0002	-66.1274	0	-66.1274	0	0	-66.1274	0	0
-66.2605	35.9612	-66.2605	-4.5914	-66.2605	0.036	-66.2605	-0.008	-66.2605	0.0002	-66.2605	-0.0001			-66.1031	7.7915	-66.1031	-6.6121	-66.1031	0.0048	-66.1031	-0.0087	-66.1031	0	-66.1031	0	-66.1031	0	0	-66.1031	0	0
-66.2362	36.6162	-66.2362	-10.626	-66.2362	0.0402	-66.2362	-0.0183	-66.2362	0.0004	-66.2362	-0.0002			-66.0788	2.4138	-66.0788	-2.6214	-66.0788	0.0013	-66.0788	-0.0036	-66.0788	0	-66.0788	0	-66.0788	0	0	-66.0788	0	0
-66.212	32.859	-66.212	-16.9757	-66.212	0.037	-66.212	-0.029	-66.212	0.0004	-66.212	-0.0004			-66.0545	2.3619	-66.0545	-0.6624	-66.0545	0.0013	-66.0545	-0.0009	-66.0545	0	-66.0545	0	-66.0545	0	0	-66.0545	0	0
-66.1877	27.5281	-66.1877	-19.269	-66.1877	0.0284	-66.1877	-0.033	-66.1877	0.0003	-66.1877	-0.0004			-66.0302	5.7037	-66.0302	-0.1061	-66.0302	0.0038	-66.0302	0	-66.0302	0	-66.0302	0	-66.0302	0	0	-66.0302	0	0
-66.1635	21.2972	-66.1635	-15.7199	-66.1635	0.0174	-66.1635	-0.027	-66.1635	0.0003	-66.1635	-0.0003			-66.0059	10.2013	-66.0059	-0.0108	-66.0059	0.0069	-66.0059	0	-66.0059	0	-66.0059	0	-66.0059	0	0	-66.0059	0	0
-66.1392	15.756	-66.1392	-9.2419	-66.1392	0.0103	-66.1392	-0.0156	-66.1392	0.0001	-66.1392	-0.0002			-65.9815	12.6753	-65.9815	-0.0007	-65.9815	0.0078	-65.9815	0	-65.9815	0	-65.9815	0	-65.9815	0	0	-65.9815	0	0
-66.115	13.3947	-66.115	-4.678	-66.115	0.0081	-66.115	-0.0072	-66.115	0.0001	-66.115	0			-65.9572	13.0827	-65.9572	0	-65.9572	0.0058	-65.9572	0	-65.9572	0	-65.9572	0	-65.9572	0	0	-65.9572	0	0
-66.0907	12.2837	-66.0907	-4.6999	-66.0907	0.0081	-66.0907	-0.007	-66.0907	0.0002	-66.0907	0			-65.9329	14.4712	-65.9329	0	-65.9329	0.0038	-65.9329	0	-65.9329	0.0001	-65.9329	0	-65.9329	0	0	-65.9329	0	0
-66.0665	9.1517	-66.0665	-8.2247	-66.0665	0.0062	-66.0665	-0.0113	-66.0665	0.0001	-66.0665	0			-65.9086	17.3934	-65.9086	0	-65.9086	0.0031	-65.9086	0	-65.9086	0.0001	-65.9086	0	-65.9086	0	0	-65.9086	0	0
-66.0422	5.775	-66.0422	-11.0008	-66.0422	0.0036	-66.0422	-0.0154	-66.0422	0	-66.0422	0			-65.8843	20.2791	-65.8843	0	-65.8843	0.0029	-65.8843	0	-65.8843	0.0002	-65.8843	0	-65.8843	0	0	-65.8843	0	0
-66.018	6.6496	-66.018	-9.5155	-66.018	0.0035	-66.018	-0.0132	-66.018	0	-66.018	0			-65.86	21.9523	-65.86	0	-65.86	0.0042	-65.86	0	-65.86	0.0001	-65.86	0	-65.86	0	0	-65.86	0	0
-65.9937	13.0977	-65.9937	-5.2421	-65.9937	0.0062	-65.9937	-0.0073	-65.9937	0	-65.9937	0			-65.8356	20.4503	-65.8356	0	-65.8356	0.0042	-65.8356	0	-65.8356	0.0001	-65.8356	0	-65.8356	0	0	-65.8356	0	0
-65.9695	20.2729	-65.9695	-1.8361	-65.9695	0.0091	-65.9695	-0.0026	-65.9695	0	-65.9695	0			-65.8113	14.9571	-65.8113	-0.0001	-65.8113	0.0036	-65.8113	0	-65.8113	0	-65.8113	0	-65.8113	0	0	-65.8113	0	0
-65.9452	20.7444	-65.9452	-0.4085	-65.9452	0.0086	-65.9452	-0.0006	-65.9452	0	-65.9452	0			-65.787	8.8839	-65.787	-0.0015	-65.787	0.0023	-65.787	0	-65.787	0	-65.787	0	-65.787	0	0	-65.787	0	0
-65.921	13.8343	-65.921	-0.0579	-65.921	0.0047	-65.921	0	-65.921	0	-65.921	0			-65.7627	7.2606	-65.7627	-0.0206	-65.7627	0.0025	-65.7627	0	-65.7627	0	-65.7627	0	-65.7627	0	0	-65.7627	0	0
-65.8967	6.2457	-65.8967	-0.0095	-65.8967	0.0019	-65.8967	0	-65.8967	0	-65.8967	0			-65.7384	11.5957	-65.7384	-0.1797	-65.7384	0.0056	-65.7384	0	-65.7384	0.0001	-65.7384	0	-65.7384	0	0	-65.7384	0	0
-65.8725	3.1006	-65.8725	-0.0499	-65.8725	0.0007	-65.8725	0	-65.8725	0	-65.8725	0			-65.7141	17.9313	-65.7141	-0.994	-65.7141	0.0112	-65.7141	-0.0005	-65.7141	0.0002	-65.7141	-0.0001	-65.7141	0	0	-65.7141	0	0
-65.8482	4.7695	-65.8482	-0.3626	-65.8482	0.0014	-65.8482	0	-65.8482	0	-65.8482	0			-65.6897	19.978	-65.6897	-3.4829	-65.6897	0.0155	-65.6897	-0.0015	-65.6897	0.0005	-65.6897	-0.0005	-65.6897	0	0	-65.6897	0	0
-65.8239	8.8813	-65.8239	-1.6812	-65.8239	0.0026	-65.8239	-0.0004	-65.8239	0	-65.8239	-0.0002			-65.6654	15.4576	-65.6654	-7.7411	-65.6654	0.0143	-65.6654	-0.0034	-65.6654	0.0004	-65.6654	-0.0008	-65.6654	0	0	-65.6654	0	0
-65.7997	11.3078	-65.7997	-4.9508	-65.7997	0.0034	-65.7997	-0.0012	-65.7997	0	-65.7997	-0.0006			-65.6411	8.1957	-65.6411	-10.9579	-65.6411	0.0085	-65.6411	-0.0048	-65.6411	0.0001	-65.6411	-0.0012	-65.6411	0	0	-65.6411	0	0
-65.7754	10.0666	-65.7754	-9.2675	-65.7754	0.0029	-65.7754	-0.0023	-65.7754	0	-65.7754	-0.0011			-65.6168	2.9251	-65.6168	-10.1508	-65.6168	0.003	-65.6168	-0.0042	-65.6168	0	-65.6168	-0.0011	-65.6168	0	0	-65.6168	0	0
-65.7512	8.5324	-65.7512	-11.0346	-65.7512	0.0026	-65.7512	-0.0027	-65.7512	0	-65.7512	-0.0013			-65.5925	0.7118	-65.5925	-7.407	-65.5925	0.0007	-65.5925	-0.0035	-65.5925	0	-65.5925	-0.0008	-65.5925	0	0	-65.5925	0	0
-65.7269	10.0271	-65.7269	-8.3695	-65.7269	0.0031	-65.7269	-0.0021	-65.7269	0.0001	-65.7269	-0.001			-65.5682	0.3268	-65.5682	-7.742	-65.5682	0.0001	-65.5682	-0.0043	-65.5682	0	-65.5682	-0.0006	-65.5682	0	0	-65.5682	0	0
-65.7027	12.5251	-65.7027	-4.149	-65.7027	0.0046	-65.7027	-0.0009	-65.7027	0.0001	-65.7027	-0.0005			-65.5438	1.342	-65.5438	-12.351	-65.5438	0.0001	-65.5438	-0.0069	-65.5438	0	-65.5438	-0.0011	-65.5438	0	0	-65.5438	0	0
-65.6784	13.256	-65.6784	-1.9773	-65.6784	0.0074	-65.6784	-0.0005	-65.6784	0.0002	-65.6784	-0.0002			-65.5195	5.1347	-65.5195	-17.3677	-65.5195	0.0013	-65.5195	-0.0094	-65.5195	0	-65.5195	-0.0018	-65.5195	0	0	-65.5195	0	0
-65.6542	13.2279	-65.6542	-3.078	-65.6542	0.0117	-65.6542	-0.0011	-65.6542	0.0003	-65.6542	-0.0003			-65.4952	12.7229	-65.4952	-18.4094	-65.4952	0.0033	-65.4952	-0.0094	-65.4952	0	-65.4952	-0.0019	-65.4952	0	0	-65.4952	0	0
-65.6299	12.7065	-65.6299	-6.907	-65.6299	0.0141	-65.6299	-0.0028	-65.6299	0.0004	-65.6299	-0.0008			-65.4709	20.2981	-65.4709	-14.4786	-65.4709	0.0054	-65.4709	-0.007	-65.4709	0	-65.4709	-0.0017	-65.4709	0	0	-65.4709	0	0
-65.6057	9.7203	-65.6057	-10.6722	-65.6057	0.0116	-65.6057	-0.0045	-65.6057	0.0004	-65.6057	-0.0011			-65.4466	20.8657	-65.4466	-8.4615	-65.4466	0.0059	-65.4466	-0.0037	-65.4466	0	-65.4466	-0.0009	-65.4466	0	0	-65.4466	0	0
-65.5814	5.196	-65.5814	-10.9953	-65.5814	0.0061	-65.5814	-0.0049	-65.5814	0.0001	-65.5814	-0.0011			-65.4223	13.821	-65.4223	-4.8062	-65.4223	0.0037	-65.4223	-0.0025	-65.4223	0	-65.4223	-0.0005	-65.4223	0	0	-65.4223	0	0
-65.5572	2.3883	-65.5572	-9.0751	-65.5572	0.0021	-65.5572	-0.0041	-65.5572	0	-65.5572	-0.0009			-65.398	5.8946	-65.398	-5.8385	-65.398	0.0017	-65.398	-0.004	-65.398	0	-65.398	-0.0008	-65.398	0	0	-65.398	0	0
-65.5329	2.9666	-65.5329	-9.4917	-65.5329	0.0011	-65.5329	-0.0052	-65.5329	0	-65.5329	-0.0008			-65.3736	1.6164	-65.3736	-9.9928	-65.3736	0.0002	-65.3736	-0.0069	-65.3736	0	-65.3736	-0.0012	-65.3736	0	0	-65.3736	0	0
-65.5087	6.5537	-65.5087	-13.0806	-65.5087	0.0021	-65.5087	-0.0072	-65.5087	0	-65.5087	-0.0011			-65.3493	0.2844	-65.3493	-13.8835	-65.3493	0	-65.3493	-0.0094	-65.3493	0	-65.3493	-0.0016	-65.3493	0	0	-65.3493	0	0
-65.4844	10.3859	-65.4844	-16.5691	-65.4844	0.0034	-65.4844	-0.0092	-65.4844	0	-65.4844	-0.0017			-65.325	0.032	-65.325	-17.8274	-65.325	0	-65.325	-0.0122	-65.325	0	-65.325	-0.0024	-65.325	0	0	-65.325	0	0
-65.4602	10.5883	-65.4602	-18.1716	-65.4602	0.0034	-65.4602	-0.0096	-65.4602	0	-65.4602	-0.002			-65.3007	0.0023	-65.3007	-25.5905	-65.3007	0	-65.3007	-0.0175	-65.3007	0	-65.3007	-0.0031	-65.3007	0	0	-65.3007	0	0
-65.4359	7.1872	-65.4359	-18.6993	-65.4359	0.0022	-65.4359	-0.0097	-65.4359	0	-65.4359	-0.0023			-65.2764	0.0001	-65.2764	-35.1034	-65.2764	0	-65.2764	-0.0252	-65.2764	0	-65.2764	-0.0043	-65.2764	0	0	-65.2764	0	0
-65.4117	4.5477	-65.4117	-19.4767	-65.4117	0.0013	-65.4117	-0.0108	-65.4117	0	-65.4117	-0.0026			-65.2521	0	-65.2521	-37.8023	-65.2521	0	-65.2521	-0.0282	-65.2521	0	-65.2521	-0.0046	-65.2521	0	0	-65.2521	0	0
-65.3874	5.8185	-65.3874	-21.033	-65.3874	0.0014	-65.3874	-0.0126	-65.3874	0	-65.3874	-0.0028			-65.2277	0	-65.2277	-30.1932	-65.2277	0	-65.2277	-0.023	-65.2277	0	-65.2277	-0.0034	-65.2277	0	0	-65.2277	0	0
-65.3632	9.5081	-65.3632	-22.8255	-65.3632	0.0026	-65.3632	-0.0138	-65.3632	0	-65.3632	-0.0029			-65.2034	0	-65.2034	-17.8322	-65.2034	0	-65.2034	-0.013	-65.2034	0	-65.2034	-0.0018	-65.2034	0	0	-65.2034	0	0
-65.3389	11.0251	-65.3389	-25.3549	-65.3389	0.003	-65.3389	-0.0162	-65.3389	0	-65.3389	-0.0032			-65.1791	0	-65.1791	-8.0631	-65.1791	0	-65.1791	-0.0057	-65.1791	0	-65.1791	-0.0007	-65.1791	0	0	-65.1791	0	0
-65.3147	8.2186	-65.3147	-29.594	-65.3147	0.0024	-65.3147	-0.0209	-65.3147	0	-65.3147	-0.0037			-65.1548	0	-65.1548	-4.6605	-65.1548	0	-65.1548	-0.003	-65.1548	0	-65.1548	-0.0003	-65.1548	0	0	-65.1548	0	0
-65.2904	3.8999	-65.2904	-32.5636	-65.2904	0.001	-65.2904	-0.0244	-65.2904	0	-65.2904	-0.0036			-65.1305	0	-65.1305	-8.6425	-65.1305	0	-65.1305	-0.0064	-65.1305	0	-65.1305	-0.0012	-65.1305	0	0	-65.1305	0	0
-65.2662	1.1763	-65.2662	-29.5449	-65.2662	0.0002	-65.2662	-0.0224	-65.2662	0	-65.2662	-0.0037			-65.1062	0	-65.1062	-18.9009	-65.1062	0	-65.1062	-0.0142	-65.1062	0	-65.1062	-0.003	-65.1062	0	0	-65.1062	0	0
-65.2419	0.2253	-65.2419	-21.9978	-65.2419	0	-65.2419	-0.0167	-65.2419	0	-65.2419	-0.003			-65.0818	0	-65.0818	-29.1328	-65.0818	0	-65.0818	-0.0216	-65.0818	0	-65.0818	-0.0043	-65.0818	0	0	-65.0818	0	0
-65.2177	0.0274	-65.2177	-16.6449	-65.2177	0	-65.2177	-0.0136	-65.2177	0	-65.2177	-0.0021			-65.0575	0	-65.0575	-30.2262	-65.0575	0	-65.0575	-0.0224	-65.0575	0	-65.0575	-0.0046	-65.0575	0	0	-65.0575	0	0
-65.1934	0.0021	-65.1934	-16.7203	-65.1934	0	-65.1934	-0.0139	-65.1934	0	-65.1934	-0.0021			-65.0332	0	-65.0332	-20.959	-65.0332	0	-65.0332	-0.015	-65.0332	0	-65.0332	-0.003	-65.0332	0	0	-65.0332	0	0
-65.1692	0.0001	-65.1692	-18.7393	-65.1692	0	-65.1692	-0.0154	-65.1692	0	-65.1692	-0.0024			-65.0089	0	-65.0089	-9.6884	-65.0089	0	-65.0089	-0.0069	-65.0089	0	-65.0089	-0.0012	-65.0089	0	0	-65.0089	0	0
-65.1449	0	-65.1449	-17.863	-65.1449	0	-65.1449	-0.0139	-65.1449	0	-65.1449	-0.0022			-64.9846	0	-64.9846	-3.337	-64.9846	0	-64.9846	-0.002	-64.9846	0	-64.9846	-0.0002	-64.9846	0	0	-64.9846	0	0
-65.1207	0	-65.1207	-12.9691	-65.1207	0	-65.1207	-0.0093	-65.1207	0	-65.1207	-0.0013			-64.9603	0	-64.9603	-2.4917	-64.9603	0	-64.9603	-0.0016	-64.9603	0	-64.9603	-0.0001	-64.9603	0	0	-64.9603	0	0
-65.0964	0	-65.0964	-6.9183	-65.0964	0	-65.0964	-0.0047	-65.0964	0	-65.0964	-0.0007			-64.9359	0	-64.9359	-5.4806	-64.9359	0	-64.9359	-0.0039	-64.9359	0	-64.9359	-0.0006	-64.9359	0	0	-64.9359	0	0
-65.0722	0	-65.0722	-3.5037	-65.0722	0	-65.0722	-0.0023	-65.0722	0	-65.0722	-0.0003			-64.9116	0	-64.9116	-9.661	-64.9116	0	-64.9116	-0.0071	-64.9116	0	-64.9116	-0.0013	-64.9116	0	0	-64.9116	0	0
-65.0479	0	-65.0479	-4.3731	-65.0479	0	-65.0479	-0.003	-65.0479	0	-65.0479	-0.0005			-64.8873	0	-64.8873	-10.9383	-64.8873	0	-64.8873	-0.0082	-64.8873	0	-64.8873	-0.0013	-64.8873	0	0	-64.8873	0	0
-65.0237	0	-65.0237	-8.2162	-65.0237	0	-65.0237	-0.0062	-65.0237	0	-65.0237	-0.0013			-64.863	0	-64.863	-7.8639	-64.863	0	-64.863	-0.0058	-64.863	0	-64.863	-0.0008	-64.863	0	0	-64.863	0	0
-64.9994	0	-64.9994	-11.0054	-64.9994	0	-64.9994	-0.0083	-64.9994	0	-64.9994	-0.0017			-64.8387	0	-64.8387	-3.5871	-64.8387	0	-64.8387	-0.0026	-64.8387	0	-64.8387	-0.0005	-64.8387	0	0	-64.8387	0	0
-64.9752	0	-64.9752	-9.4647	-64.9752	0	-64.9752	-0.0069	-64.9752	0	-64.9752	-0.0015			-64.8144	0	-64.8144	-1.0375	-64.8144	0	-64.8144	-0.0007	-64.8144	0	-64.8144	0	-64.8144	0	0	-64.8144	0	0
-64.9509	0	-64.9509	-5.2455	-64.9509	0	-64.9509	-0.004	-64.9509	0	-64.9509	-0.0009			-64.79	0	-64.79	-0.1919	-64.79	0	-64.79	0	-64.79	0	-64.79	0	-64.79	0	0	-64.79	0	0
-64.9266	0	-64.9266	-2.2885	-64.9266	0	-64.9266	-0.0016	-64.9266	0	-64.9266	-0.0004			-64.7657	0	-64.7657	-0.0471	-64.7657	0	-64.7657	0	-64.7657	0	-64.7657	0	-64.7657	0	0	-64.7657	0	0
-64.9024	0	-64.9024	-2.4947	-64.9024	0	-64.9024	-0.0016	-64.9024	0	-64.9024	-0.0003			-64.7414	0	-64.7414	-0.2129	-64.7414	0	-64.7414	-0.0003	-64.7414	0	-64.7414	0	-64.7414	0	0	-64.7414	0	0
-64.8781	0	-64.8781	-5.7621	-64.8781	0	-64.8781	-0.0042	-64.8781	0	-64.8781	-0.0007			-64.7171	0	-64.7171	-1.1246	-64.7171	0	-64.7171	-0.0015	-64.7171	0	-64.7171	-0.0001	-64.7171	0	0	-64.7171	0	0
-64.8539	0	-64.8539	-9.8755	-64.8539	0	-64.8539	-0.0074	-64.8539	0	-64.8539	-0.0012			-64.6928	0	-64.6928	-3.7912	-64.6928	0	-64.6928	-0.0051	-64.6928	0	-64.6928	-0.0005	-64.6928	0	0	-64.6928	0	0
-64.8296	0	-64.8296	-10.8597	-64.8296	0	-64.8296	-0.0084	-64.8296	0	-64.8296	-0.0012			-64.6685	0	-64.6685	-8.1046	-64.6685	0	-64.6685	-0.0108	-64.6685	0	-64.6685	-0.0011	-64.6685	0	0	-64.6685	0	0
-64.8054	0	-64.8054	-7.5998	-64.8054	0	-64.8054	-0.0056	-64.8054	0	-64.8054	-0.0008			-64.6442	0	-64.6442	-10.9926	-64.6442	0	-64.6442	-0.0147	-64.6442	0	-64.6442	-0.0014	-64.6442	0	0	-64.6442	0	0
-64.7811	0	-64.7811	-3.3822	-64.7811	0	-64.7811	-0.0025	-64.7811	0	-64.7811	-0.0004			-64.6198	0	-64.6198	-9.4622	-64.6198	0	-64.6198	-0.0127	-64.6198	0	-64.6198	-0.0013	-64.6198	0	0	-64.6198	0	0
-64.7569	0	-64.7569	-0.9568	-64.7569	0	-64.7569	-0.0007	-64.7569	0	-64.7569	0			-64.5955	0	-64.5955	-5.1684	-64.5955	0	-64.5955	-0.0068	-64.5955	0	-64.5955	-0.0006	-64.5955	0	0	-64.5955	0	0
-64.7326	0	-64.7326	-0.1756	-64.7326	0	-64.7326	0	-64.7326	0	-64.7326	0			-64.5712	0	-64.5712	-1.7904	-64.5712	0	-64.5712	-0.0022	-64.5712	0	-64.5712	-0.0002	-64.5712	0	0	-64.5712	0	0
-64.7084	0	-64.7084	-0.0643	-64.7084	0	-64.7084	0	-64.7084	0	-64.7084	0			-64.5469	0	-64.5469	-0.3931	-64.5469	0	-64.5469	-0.0004	-64.5469	0	-64.5469	0	-64.5469	0	0	-64.5469	0	0
-64.6841	0	-64.6841	-0.3356	-64.6841	0	-64.6841	-0.0004	-64.6841	0	-64.6841	0			-64.5226	0	-64.5226	-0.0546	-64.5226	0	-64.5226	0	-64.5226	0	-64.5226	0	-64.5226	0	0	-64.5226	0	0
-64.6599	0	-64.6599	-1.5823	-64.6599	0	-64.6599	-0.002	-64.6599	0	-64.6599	-0.0001			-64.4983	0	-64.4983	-0.0048	-64.4983	0	-64.4983	0	-64.4983	0	-64.4983	0	-64.4983	0	0	-64.4983	0	0
-64.6356	0	-64.6356	-4.7575	-64.6356	0	-64.6356	-0.0062	-64.6356	0	-64.6356	-0.0005			-64.4739	0	-64.4739	-0.0003	-64.4739	0	-64.4739	0	-64.4739	0	-64.4739	0	-64.4739	0	0	-64.4739	0	0
-64.6114	0	-64.6114	-9.0936	-64.6114	0	-64.6114	-0.0121	-64.6114	0	-64.6114	-0.0012			-64.4496	0	-64.4496	0	-64.4496	0	-64.4496	0	-64.4496	0	-64.4496	0	-64.4496	0	0	-64.4496	0	0
-64.5871	0	-64.5871	-11.0548	-64.5871	0	-64.5871	-0.0147	-64.5871	0	-64.5871	-0.0015			-64.4253	0	-64.4253	-0.0007	-64.4253	0	-64.4253	0	-64.4253	0	-64.4253	0	-64.4253	0	0	-64.4253	0	0
-64.5629	0	-64.5629	-8.5487	-64.5629	0	-64.5629	-0.0114	-64.5629	0	-64.5629	-0.001			-64.401	0	-64.401	-0.0109	-64.401	0	-64.401	0	-64.401	0	-64.401	0	-64.401	0	0	-64.401	0	0
-64.5386	0	-64.5386	-4.2043	-64.5386	0	-64.5386	-0.0056	-64.5386	0	-64.5386	-0.0005			-64.3767	0	-64.3767	-0.1072	-64.3767	0	-64.3767	0	-64.3767	0	-64.3767	0	-64.3767	0	0	-64.3767	0	0
-64.5144	0	-64.5144	-1.3142	-64.5144	0	-64.5144	-0.0017	-64.5144	0	-64.5144	-0.0001			-64.3524	0	-64.3524	-0.6674	-64.3524	0	-64.3524	-0.0001	-64.3524	0	-64.3524	-0.0001	-64.3524	0	0	-64.3524	0	0
-64.4901	0	-64.4901	-0.2609	-64.4901	0	-64.4901	-0.0003	-64.4901	0	-64.4901	0			-64.328	0	-64.328	-2.6311	-64.328	0	-64.328	-0.0008	-64.328	0	-64.328	-0.0004	-64.328	0	0	-64.328	0	0
-64.4659	0	-64.4659	-0.0329	-64.4659	0	-64.4659	0	-64.4659	0	-64.4659	0			-64.3037	0	-64.3037	-6.5749	-64.3037	0	-64.3037	-0.0016	-64.3037	0	-64.3037	-0.0009	-64.3037	0	0	-64.3037	0	0
-64.4416	0	-64.4416	-0.0026	-64.4416	0	-64.4416	0	-64.4416	0	-64.4416	0			-64.2794	0	-64.2794	-10.4225	-64.2794	0	-64.2794	-0.0029	-64.2794	0	-64.2794	-0.0015	-64.2794	0	0	-64.2794	0	0
-64.4174	0	-64.4174	-0.0001	-64.4174	0	-64.4174	0	-64.4174	0	-64.4174	0			-64.2551	0	-64.2551	-10.4847	-64.2551	0	-64.2551	-0.0029	-64.2551	0	-64.2551	-0.0015	-64.2551	0	0	-64.2551	0	0
-64.3931	0	-64.3931	-0.0003	-64.3931	0	-64.3931	0	-64.3931	0	-64.3931	0			-64.2308	0	-64.2308	-6.6934	-64.2308	0	-64.2308	-0.0016	-64.2308	0	-64.2308	-0.0009	-64.2308	0	0	-64.2308	0	0
-64.3689	0	-64.3689	-0.0059	-64.3689	0	-64.3689	0	-64.3689	0	-64.3689	0			-64.2065	0	-64.2065	-2.7107	-64.2065	0	-64.2065	-0.0008	-64.2065	0	-64.2065	-0.0004	-64.2065	0	0	-64.2065	0	0
-64.3446	0	-64.3446	-0.0646	-64.3446	0	-64.3446	0	-64.3446	0	-64.3446	0			-64.1821	0	-64.1821	-0.696	-64.1821	0	-64.1821	-0.0001	-64.1821	0	-64.1821	-0.0001	-64.1821	0	0	-64.1821	0	0
-64.3204	0	-64.3204	-0.447	-64.3204	0	-64.3204	0	-64.3204	0	-64.3204	0			-64.1578	0	-64.1578	-0.1152	-64.1578	0	-64.1578	0	-64.1578	0	-64.1578	0	-64.1578	0	0	-64.1578	0	0
-64.2961	0	-64.2961	-1.9618	-64.2961	0	-64.2961	-0.0004	-64.2961	0	-64.2961	-0.0003			-64.1335	0	-64.1335	-0.0384	-64.1335	0	-64.1335	0	-64.1335	0	-64.1335	0	-64.1335	0	0	-64.1335	0	0
-64.2719	0	-64.2719	-5.4695	-64.2719	0	-64.2719	-0.0014	-64.2719	0	-64.2719	-0.0006			-64.1092	0	-64.1092	-0.2255	-64.1092	0	-64.1092	0	-64.1092	0	-64.1092	0	-64.1092	0	0	-64.1092	0	0
-64.2476	0	-64.2476	-9.6944	-64.2476	0	-64.2476	-0.0027	-64.2476	0	-64.2476	-0.0013			-64.0849	0	-64.0849	-1.2097	-64.0849	0	-64.0849	-0.0001	-64.0849	0	-64.0849	-0.0001	-64.0849	0	0	-64.0849	0	0
-64.2234	0	-64.2234	-10.9294	-64.2234	0	-64.2234	-0.0031	-64.2234	0	-64.2234	-0.0014			-64.0606	0	-64.0606	-4.2435	-64.0606	0	-64.0606	-0.0005	-64.0606	0	-64.0606	-0.0004	-64.0606	0	0	-64.0606	0	0
-64.1991	0	-64.1991	-7.8426	-64.1991	0	-64.1991	-0.0019	-64.1991	0	-64.1991	-0.001			-64.0362	0	-64.0362	-10.0571	-64.0362	0	-64.0362	-0.0017	-64.0362	0	-64.0362	-0.001	-64.0362	0	0	-64.0362	0	0
-64.1749	0	-64.1749	-3.6312	-64.1749	0	-64.1749	-0.0009	-64.1749	0	-64.1749	-0.0004			-64.0119	0	-64.0119	-17.1799	-64.0119	0	-64.0119	-0.0033	-64.0119	0	-64.0119	-0.0017	-64.0119	0	0	-64.0119	0	0
-64.1506	0	-64.1506	-1.4407	-64.1506	0	-64.1506	-0.0002	-64.1506	0	-64.1506	-0.0001			-63.9876	0	-63.9876	-22.9831	-63.9876	0	-63.9876	-0.005	-63.9876	0	-63.9876	-0.0025	-63.9876	0	0	-63.9876	0	0
-64.1264	0	-64.1264	-2.0144	-64.1264	0	-64.1264	-0.0002	-64.1264	0	-64.1264	-0.0002			-63.9633	0	-63.9633	-25.2561	-63.9633	0	-63.9633	-0.0056	-63.9633	0	-63.9633	-0.0027	-63.9633	0	0	-63.9633	0	0
-64.1021	0	-64.1021	-5.2427	-64.1021	0	-64.1021	-0.0006	-64.1021	0	-64.1021	-0.0005			-63.939	0	-63.939	-22.6747	-63.939	0	-63.939	-0.005	-63.939	0	-63.939	-0.0024	-63.939	0	0	-63.939	0	0
-64.0779	0	-64.0779	-9.5142	-64.0779	0	-64.0779	-0.0013	-64.0779	0	-64.0779	-0.0009			-63.9147	0	-63.9147	-17.5435	-63.9147	0	-63.9147	-0.0039	-63.9147	0	-63.9147	-0.0018	-63.9147	0	0	-63.9147	0	0
-64.0536	0	-64.0536	-11.141	-64.0536	0	-64.0536	-0.0015	-64.0536	0	-64.0536	-0.0012			-63.8904	0	-63.8904	-14.3155	-63.8904	0	-63.8904	-0.0034	-63.8904	0	-63.8904	-0.0015	-63.8904	0	0	-63.8904	0	0
-64.0293	0	-64.0293	-8.9633	-64.0293	0	-64.0293	-0.0012	-64.0293	0	-64.0293	-0.0009			-63.866	0	-63.866	-12.7178	-63.866	0	-63.866	-0.0034	-63.866	0	-63.866	-0.0011	-63.866	0	0	-63.866	0	0
-64.0051	0	-64.0051	-6.9719	-64.0051	0	-64.0051	-0.0014	-64.0051	0	-64.0051	-0.0008			-63.8417	0	-63.8417	-9.3794	-63.8417	0	-63.8417	-0.0026	-63.8417	0	-63.8417	-0.0009	-63.8417	0	0	-63.8417	0	0
-63.9808	0	-63.9808	-8.548	-63.9808	0	-63.9808	-0.0024	-63.9808	0	-63.9808	-0.0008			-63.8174	0	-63.8174	-4.7546	-63.8174	0	-63.8174	-0.0013	-63.8174	0	-63.8174	-0.0004	-63.8174	0	0	-63.8174	0	0
-63.9566	0	-63.9566	-11.5444	-63.9566	0	-63.9566	-0.0037	-63.9566	0	-63.9566	-0.0013			-63.7931	0	-63.7931	-1.5591	-63.7931	0	-63.7931	-0.0005	-63.7931	0	-63.7931	-0.0001	-63.7931	0	0	-63.7931	0	0
-63.9323	0	-63.9323	-12.4059	-63.9323	0	-63.9323	-0.0039	-63.9323	0	-63.9323	-0.0012			-63.7688	0	-63.7688	-0.3255	-63.7688	0	-63.7688	0	-63.7688	0	-63.7688	0	-63.7688	0	0	-63.7688	0	0
-63.9081	0	-63.9081	-12.062	-63.9081	0	-63.9081	-0.0037	-63.9081	0	-63.9081	-0.0013			-63.7445	0	-63.7445	-0.0441	-63.7445	0	-63.7445	0	-63.7445	0	-63.7445	0	-63.7445	0	0	-63.7445	0	0
-63.8838	0	-63.8838	-12.3852	-63.8838	0	-63.8838	-0.0039	-63.8838	0	-63.8838	-0.0013			-63.7201	0	-63.7201	-0.0185	-63.7201	0	-63.7201	0	-63.7201	0	-63.7201	0	-63.7201	0	0	-63.7201	0	0
-63.8596	0	-63.8596	-11.2611	-63.8596	0	-63.8596	-0.0035	-63.8596	0	-63.8596	-0.0012			-63.6958	0	-63.6958	-0.1388	-63.6958	0	-63.6958	0	-63.6958	0	-63.6958	0	-63.6958	0	0	-63.6958	0	0
-63.8353	0	-63.8353	-7.2985	-63.8353	0	-63.8353	-0.0023	-63.8353	0	-63.8353	-0.0008			-63.6715	0	-63.6715	-0.823	-63.6715	0	-63.6715	-0.0001	-63.6715	0	-63.6715	0	-63.6715	0	0	-63.6715	0	0
-63.8111	0	-63.8111	-3.0967	-63.8111	0	-63.8111	-0.0008	-63.8111	0	-63.8111	-0.0003			-63.6472	0	-63.6472	-3.1389	-63.6472	0	-63.6472	-0.0009	-63.6472	0	-63.6472	-0.0003	-63.6472	0	0	-63.6472	0	0
-63.7868	0	-63.7868	-0.8409	-63.7868	0	-63.7868	-0.0001	-63.7868	0	-63.7868	-0.0001			-63.6229	0	-63.6229	-7.8557	-63.6229	0	-63.6229	-0.0025	-63.6229	0	-63.6229	-0.0005	-63.6229	0	0	-63.6229	0	0
-63.7626	0	-63.7626	-0.1504	-63.7626	0	-63.7626	0	-63.7626	0	-63.7626	0			-63.5986	0	-63.5986	-13.4716	-63.5986	0	-63.5986	-0.0046	-63.5986	0	-63.5986	-0.001	-63.5986	0	0	-63.5986	0	0
-63.7383	0	-63.7383	-0.0752	-63.7383	0	-63.7383	0	-63.7383	0	-63.7383	0			-63.5742	0	-63.5742	-16.9627	-63.5742	0	-63.5742	-0.0053	-63.5742	0	-63.5742	-0.0013	-63.5742	0	0	-63.5742	0	0
-63.7141	0	-63.7141	-0.4188	-63.7141	0	-63.7141	-0.0001	-63.7141	0	-63.7141	0			-63.5499	0	-63.5499	-16.6714	-63.5499	0	-63.5499	-0.0048	-63.5499	0	-63.5499	-0.0013	-63.5499	0	0	-63.5499	0	0
-63.6898	0	-63.6898	-1.8665	-63.6898	0	-63.6898	-0.0007	-63.6898	0	-63.6898	-0.0001			-63.5256	0	-63.5256	-12.7143	-63.5256	0	-63.5256	-0.0034	-63.5256	0	-63.5256	-0.001	-63.5256	0	0	-63.5256	0	0
-63.6656	0	-63.6656	-5.2977	-63.6656	0	-63.6656	-0.0019	-63.6656	0	-63.6656	-0.0004			-63.5013	0	-63.5013	-7.0415	-63.5013	0	-63.5013	-0.0017	-63.5013	0	-63.5013	-0.0005	-63.5013	0	0	-63.5013	0	0
-63.6413	0	-63.6413	-9.5594	-63.6413	0	-63.6413	-0.0034	-63.6413	0	-63.6413	-0.0006			-63.477	0	-63.477	-2.6506	-63.477	0	-63.477	-0.0007	-63.477	0	-63.477	-0.0001	-63.477	0	0	-63.477	0	0
-63.6171	0	-63.6171	-10.9717	-63.6171	0	-63.6171	-0.004	-63.6171	0	-63.6171	-0.0006			-63.4527	0	-63.4527	-0.6519	-63.4527	0	-63.4527	-0.0001	-63.4527	0	-63.4527	0	-63.4527	0	0	-63.4527	0	0
-63.5928	0	-63.5928	-8.0176	-63.5928	0	-63.5928	-0.0029	-63.5928	0	-63.5928	-0.0004			-63.4283	0	-63.4283	-0.1028	-63.4283	0	-63.4283	0	-63.4283	0	-63.4283	0	-63.4283	0	0	-63.4283	0	0
-63.5686	0	-63.5686	-3.8018	-63.5686	0	-63.5686	-0.0013	-63.5686	0	-63.5686	-0.0002			-63.404	0	-63.404	-0.0103	-63.404	0	-63.404	0	-63.404	0	-63.404	0	-63.404	0	0	-63.404	0	0
-63.5443	0	-63.5443	-1.6426	-63.5443	0	-63.5443	-0.0003	-63.5443	0	-63.5443	0			-63.3797	0	-63.3797	-0.0007	-63.3797	0	-63.3797	0	-63.3797	0	-63.3797	0	-63.3797	0	0	-63.3797	0	0
-63.5201	0	-63.5201	-2.4738	-63.5201	0	-63.5201	-0.0007	-63.5201	0	-63.5201	-0.0003			-63.3554	0	-63.3554	0	-63.3554	0	-63.3554	0	-63.3554	0	-63.3554	0	-63.3554	0	0	-63.3554	0	0
-63.4958	0	-63.4958	-6.0177	-63.4958	0	-63.4958	-0.0017	-63.4958	0	-63.4958	-0.0008			-63.3311	0	-63.3311	0	-63.3311	0	-63.3311	0	-63.3311	0	-63.3311	0	-63.3311	0	0	-63.3311	0	0
-63.4716	0	-63.4716	-10.07	-63.4716	0	-63.4716	-0.0031	-63.4716	0	-63.4716	-0.0012			-63.3068	0	-63.3068	0	-63.3068	0	-63.3068	0	-63.3068	0	-63.3068	0	-63.3068	0	0	-63.3068	0	0
-63.4473	0	-63.4473	-10.7582	-63.4473	0	-63.4473	-0.0033	-63.4473	0	-63.4473	-0.0013			-63.2824	0	-63.2824	0	-63.2824	0	-63.2824	0	-63.2824	0	-63.2824	0	-63.2824	0	0	-63.2824	0	0
-63.4231	0	-63.4231	-7.3122	-63.4231	0	-63.4231	-0.0022	-63.4231	0	-63.4231	-0.0008			-63.2581	0	-63.2581	0	-63.2581	0	-63.2581	0	-63.2581	0	-63.2581	0	-63.2581	0	0	-63.2581	0	0
-63.3988	0	-63.3988	-3.1604	-63.3988	0	-63.3988	-0.001	-63.3988	0	-63.3988	-0.0004			-63.2338	0	-63.2338	0	-63.2338	0	-63.2338	0	-63.2338	0	-63.2338	0	-63.2338	0	0	-63.2338	0	0
-63.3746	0	-63.3746	-0.868	-63.3746	0	-63.3746	-0.0001	-63.3746	0	-63.3746	-0.0001			-63.2095	0	-63.2095	0	-63.2095	0	-63.2095	0	-63.2095	0	-63.2095	0	-63.2095	0	0	-63.2095	0	0
-63.3503	0	-63.3503	-0.1514	-63.3503	0	-63.3503	0	-63.3503	0	-63.3503	0			-63.1852	0	-63.1852	0	-63.1852	0	-63.1852	0	-63.1852	0	-63.1852	0	-63.1852	0	0	-63.1852	0	0
-63.3261	0	-63.3261	-0.0167	-63.3261	0	-63.3261	0	-63.3261	0	-63.3261	0			-63.1609	0	-63.1609	0	-63.1609	0	-63.1609	0	-63.1609	0	-63.1609	0	-63.1609	0	0	-63.1609	0	0
-63.3018	0	-63.3018	-0.0012	-63.3018	0	-63.3018	0	-63.3018	0	-63.3018	0			-63.1366	0	-63.1366	0	-63.1366	0	-63.1366	0	-63.1366	0	-63.1366	0	-63.1366	0	0	-63.1366	0	0
-63.2776	0	-63.2776	-0.0001	-63.2776	0	-63.2776	0	-63.2776	0	-63.2776	0			-63.1122	0	-63.1122	0	-63.1122	0	-63.1122	0	-63.1122	0	-63.1122	0	-63.1122	0	0	-63.1122	0	0
-63.2533	0	-63.2533	0	-63.2533	0	-63.2533	0	-63.2533	0	-63.2533	0			-63.0879	0	-63.0879	0	-63.0879	0	-63.0879	0	-63.0879	0	-63.0879	0	-63.0879	0	0	-63.0879	0	0
-63.2291	0	-63.2291	0	-63.2291	0	-63.2291	0	-63.2291	0	-63.2291	0			-63.0636	0	-63.0636	0	-63.0636	0	-63.0636	0	-63.0636	0	-63.0636	0	-63.0636	0	0	-63.0636	0	0
-63.2048	0	-63.2048	0	-63.2048	0	-63.2048	0	-63.2048	0	-63.2048	0			-63.0393	0	-63.0393	0	-63.0393	0	-63.0393	0	-63.0393	0	-63.0393	0	-63.0393	0	0	-63.0393	0	0
-63.1806	0	-63.1806	0	-63.1806	0	-63.1806	0	-63.1806	0	-63.1806	0			-63.015	0	-63.015	0	-63.015	0	-63.015	0	-63.015	0	-63.015	0	-63.015	0	0	-63.015	0	0
-63.1563	0	-63.1563	0	-63.1563	0	-63.1563	0	-63.1563	0	-63.1563	0			-62.9907	0	-62.9907	0	-62.9907	0	-62.9907	0	-62.9907	0	-62.9907	0	-62.9907	0	0	-62.9907	0	0
-63.132	0	-63.132	0	-63.132	0	-63.132	0	-63.132	0	-63.132	0			-62.9663	0	-62.9663	0	-62.9663	0	-62.9663	0	-62.9663	0	-62.9663	0	-62.9663	0	0	-62.9663	0	0
-63.1078	0	-63.1078	0	-63.1078	0	-63.1078	0	-63.1078	0	-63.1078	0			-62.942	0	-62.942	0	-62.942	0	-62.942	0	-62.942	0	-62.942	0	-62.942	0	0	-62.942	0	0
-63.0835	0	-63.0835	0	-63.0835	0	-63.0835	0	-63.0835	0	-63.0835	0			-62.9177	0	-62.9177	0	-62.9177	0	-62.9177	0	-62.9177	0	-62.9177	0	-62.9177	0	0	-62.9177	0	0
-63.0593	0	-63.0593	0	-63.0593	0	-63.0593	0	-63.0593	0	-63.0593	0			-62.8934	0	-62.8934	0	-62.8934	0	-62.8934	0	-62.8934	0	-62.8934	0	-62.8934	0	0	-62.8934	0	0
-63.035	0	-63.035	0	-63.035	0	-63.035	0	-63.035	0	-63.035	0			-62.8691	0	-62.8691	0	-62.8691	0	-62.8691	0	-62.8691	0	-62.8691	0	-62.8691	0	0	-62.8691	0	0
-63.0108	0	-63.0108	0	-63.0108	0	-63.0108	0	-63.0108	0	-63.0108	0			-62.8448	0	-62.8448	0	-62.8448	0	-62.8448	0	-62.8448	0	-62.8448	0	-62.8448	0	0	-62.8448	0	0
-62.9865	0	-62.9865	0	-62.9865	0	-62.9865	0	-62.9865	0	-62.9865	0			-62.8204	0	-62.8204	0	-62.8204	0	-62.8204	0	-62.8204	0	-62.8204	0	-62.8204	0	0	-62.8204	0	0
-62.9623	0	-62.9623	0	-62.9623	0	-62.9623	0	-62.9623	0	-62.9623	0			-62.7961	0	-62.7961	0	-62.7961	0	-62.7961	0	-62.7961	0	-62.7961	0	-62.7961	0	0	-62.7961	0	0
-62.938	0	-62.938	0	-62.938	0	-62.938	0	-62.938	0	-62.938	0			-62.7718	0	-62.7718	0	-62.7718	0	-62.7718	0	-62.7718	0	-62.7718	0	-62.7718	0	0	-62.7718	0	0
-62.9138	0	-62.9138	0	-62.9138	0	-62.9138	0	-62.9138	0	-62.9138	0			-62.7475	0	-62.7475	0	-62.7475	0	-62.7475	0	-62.7475	0	-62.7475	0	-62.7475	0	0	-62.7475	0	0
-62.8895	0	-62.8895	0	-62.8895	0	-62.8895	0	-62.8895	0	-62.8895	0			-62.7232	0	-62.7232	0	-62.7232	0	-62.7232	0	-62.7232	0	-62.7232	0	-62.7232	0	0	-62.7232	0	0
-62.8653	0	-62.8653	0	-62.8653	0	-62.8653	0	-62.8653	0	-62.8653	0			-62.6989	0	-62.6989	0	-62.6989	0	-62.6989	0	-62.6989	0	-62.6989	0	-62.6989	0	0	-62.6989	0	0
-62.841	0	-62.841	0	-62.841	0	-62.841	0	-62.841	0	-62.841	0			-62.6745	0	-62.6745	0	-62.6745	0	-62.6745	0	-62.6745	0	-62.6745	0	-62.6745	0	0	-62.6745	0	0
-62.8168	0	-62.8168	0	-62.8168	0	-62.8168	0	-62.8168	0	-62.8168	0			-62.6502	0	-62.6502	0	-62.6502	0	-62.6502	0	-62.6502	0	-62.6502	0	-62.6502	0	0	-62.6502	0	0
-62.7925	0	-62.7925	0	-62.7925	0	-62.7925	0	-62.7925	0	-62.7925	0			-62.6259	0	-62.6259	0	-62.6259	0	-62.6259	0	-62.6259	0	-62.6259	0	-62.6259	0	0	-62.6259	0	0
-62.7683	0	-62.7683	0	-62.7683	0	-62.7683	0	-62.7683	0	-62.7683	0			-62.6016	0	-62.6016	0	-62.6016	0	-62.6016	0	-62.6016	0	-62.6016	0	-62.6016	0	0	-62.6016	0	0
-62.744	0	-62.744	0	-62.744	0	-62.744	0	-62.744	0	-62.744	0			-62.5773	0	-62.5773	0	-62.5773	0	-62.5773	0	-62.5773	0	-62.5773	0	-62.5773	0	0	-62.5773	0	0
-62.7198	0	-62.7198	0	-62.7198	0	-62.7198	0	-62.7198	0	-62.7198	0			-62.553	0	-62.553	0	-62.553	0	-62.553	0	-62.553	0	-62.553	0	-62.553	0	0	-62.553	0	0
-62.6955	0	-62.6955	0	-62.6955	0	-62.6955	0	-62.6955	0	-62.6955	0			-62.5286	0	-62.5286	0	-62.5286	0	-62.5286	0	-62.5286	0	-62.5286	0	-62.5286	0	0	-62.5286	0	0
-62.6713	0	-62.6713	0	-62.6713	0	-62.6713	0	-62.6713	0	-62.6713	0			-62.5043	0	-62.5043	0	-62.5043	0	-62.5043	0	-62.5043	0	-62.5043	0	-62.5043	0	0	-62.5043	0	0
-62.647	0	-62.647	0	-62.647	0	-62.647	0	-62.647	0	-62.647	0			-62.48	0	-62.48	0	-62.48	0	-62.48	0	-62.48	0	-62.48	0	-62.48	0	0	-62.48	0	0
-62.6228	0	-62.6228	0	-62.6228	0	-62.6228	0	-62.6228	0	-62.6228	0			-62.4557	0	-62.4557	0	-62.4557	0	-62.4557	0	-62.4557	0	-62.4557	0	-62.4557	0	0	-62.4557	0	0
-62.5985	0	-62.5985	0	-62.5985	0	-62.5985	0	-62.5985	0	-62.5985	0			-62.4314	0	-62.4314	0	-62.4314	0	-62.4314	0	-62.4314	0	-62.4314	0	-62.4314	0	0	-62.4314	0	0
-62.5743	0	-62.5743	0	-62.5743	0	-62.5743	0	-62.5743	0	-62.5743	0			-62.4071	0	-62.4071	0	-62.4071	0	-62.4071	0	-62.4071	0	-62.4071	0	-62.4071	0	0	-62.4071	0	0
-62.55	0	-62.55	0	-62.55	0	-62.55	0	-62.55	0	-62.55	0			-62.3828	0	-62.3828	0	-62.3828	0	-62.3828	0	-62.3828	0	-62.3828	0	-62.3828	0	0	-62.3828	0	0
-62.5258	0	-62.5258	0	-62.5258	0	-62.5258	0	-62.5258	0	-62.5258	0			-62.3584	0	-62.3584	0	-62.3584	0	-62.3584	0	-62.3584	0	-62.3584	0	-62.3584	0	0	-62.3584	0	0
-62.5015	0	-62.5015	0	-62.5015	0	-62.5015	0	-62.5015	0	-62.5015	0			-62.3341	0	-62.3341	0	-62.3341	0	-62.3341	0	-62.3341	0	-62.3341	0	-62.3341	0	0	-62.3341	0	0
-62.4773	0	-62.4773	0	-62.4773	0	-62.4773	0	-62.4773	0	-62.4773	0			-62.3098	0	-62.3098	0	-62.3098	0	-62.3098	0	-62.3098	0	-62.3098	0	-62.3098	0	0	-62.3098	0	0
-62.453	0	-62.453	0	-62.453	0	-62.453	0	-62.453	0	-62.453	0			-62.2855	0	-62.2855	0	-62.2855	0	-62.2855	0	-62.2855	0	-62.2855	0	-62.2855	0	0	-62.2855	0	0
-62.4288	0	-62.4288	0	-62.4288	0	-62.4288	0	-62.4288	0	-62.4288	0			-62.2612	0	-62.2612	0	-62.2612	0	-62.2612	0	-62.2612	0	-62.2612	0	-62.2612	0	0	-62.2612	0	0
-62.4045	0	-62.4045	0	-62.4045	0	-62.4045	0	-62.4045	0	-62.4045	0			-62.2369	0	-62.2369	0	-62.2369	0	-62.2369	0	-62.2369	0	-62.2369	0	-62.2369	0	0	-62.2369	0	0
-62.3803	0	-62.3803	0	-62.3803	0	-62.3803	0	-62.3803	0	-62.3803	0			-62.2125	0	-62.2125	0	-62.2125	0	-62.2125	0	-62.2125	0	-62.2125	0	-62.2125	0	0	-62.2125	0	0
-62.356	0	-62.356	0	-62.356	0	-62.356	0	-62.356	0	-62.356	0			-62.1882	0	-62.1882	0	-62.1882	0	-62.1882	0	-62.1882	0	-62.1882	0	-62.1882	0	0	-62.1882	0	0
-62.3318	0	-62.3318	0	-62.3318	0	-62.3318	0	-62.3318	0	-62.3318	0			-62.1639	0	-62.1639	0	-62.1639	0	-62.1639	0	-62.1639	0	-62.1639	0	-62.1639	0	0	-62.1639	0	0
-62.3075	0	-62.3075	0	-62.3075	0	-62.3075	0	-62.3075	0	-62.3075	0			-62.1396	0	-62.1396	0	-62.1396	0	-62.1396	0	-62.1396	0	-62.1396	0	-62.1396	0	0	-62.1396	0	0
-62.2833	0	-62.2833	0	-62.2833	0	-62.2833	0	-62.2833	0	-62.2833	0			-62.1153	0	-62.1153	0	-62.1153	0	-62.1153	0	-62.1153	0	-62.1153	0	-62.1153	0	0	-62.1153	0	0
-62.259	0	-62.259	0	-62.259	0	-62.259	0	-62.259	0	-62.259	0			-62.091	0	-62.091	0	-62.091	0	-62.091	0	-62.091	0	-62.091	0	-62.091	0	0	-62.091	0	0
-62.2347	0	-62.2347	0	-62.2347	0	-62.2347	0	-62.2347	0	-62.2347	0			-62.0666	0	-62.0666	0	-62.0666	0	-62.0666	0	-62.0666	0	-62.0666	0	-62.0666	0	0	-62.0666	0	0
-62.2105	0	-62.2105	0	-62.2105	0	-62.2105	0	-62.2105	0	-62.2105	0			-62.0423	0	-62.0423	0	-62.0423	0	-62.0423	0	-62.0423	0	-62.0423	0	-62.0423	0	0	-62.0423	0	0
-62.1862	0	-62.1862	0	-62.1862	0	-62.1862	0	-62.1862	0	-62.1862	0			-62.018	0	-62.018	0	-62.018	0	-62.018	0	-62.018	0	-62.018	0	-62.018	0	0	-62.018	0	0
-62.162	0	-62.162	0	-62.162	0	-62.162	0	-62.162	0	-62.162	0			-61.9937	0	-61.9937	0	-61.9937	0	-61.9937	0	-61.9937	0	-61.9937	0	-61.9937	0	0	-61.9937	0	0
-62.1377	0	-62.1377	0	-62.1377	0	-62.1377	0	-62.1377	0	-62.1377	0			-61.9694	0	-61.9694	0	-61.9694	0	-61.9694	0	-61.9694	0	-61.9694	0	-61.9694	0	0	-61.9694	0	0
-62.1135	0	-62.1135	0	-62.1135	0	-62.1135	0	-62.1135	0	-62.1135	0			-61.9451	0	-61.9451	0	-61.9451	0	-61.9451	0	-61.9451	0	-61.9451	0	-61.9451	0	0	-61.9451	0	0
-62.0892	0	-62.0892	0	-62.0892	0	-62.0892	0	-62.0892	0	-62.0892	0			-61.9207	0	-61.9207	0	-61.9207	0	-61.9207	0	-61.9207	0	-61.9207	0	-61.9207	0	0	-61.9207	0	0
-62.065	0	-62.065	0	-62.065	0	-62.065	0	-62.065	0	-62.065	0			-61.8964	0	-61.8964	0	-61.8964	0	-61.8964	0	-61.8964	0	-61.8964	0	-61.8964	0	0	-61.8964	0	0
-62.0407	0	-62.0407	0	-62.0407	0	-62.0407	0	-62.0407	0	-62.0407	0			-61.8721	0	-61.8721	0	-61.8721	0	-61.8721	0	-61.8721	0	-61.8721	0	-61.8721	0	0	-61.8721	0	0
-62.0165	0	-62.0165	0	-62.0165	0	-62.0165	0	-62.0165	0	-62.0165	0			-61.8478	0	-61.8478	0	-61.8478	0	-61.8478	0	-61.8478	0	-61.8478	0	-61.8478	0	0	-61.8478	0	0
-61.9922	0	-61.9922	0	-61.9922	0	-61.9922	0	-61.9922	0	-61.9922	0			-61.8235	0	-61.8235	0	-61.8235	0	-61.8235	0	-61.8235	0	-61.8235	0	-61.8235	0	0	-61.8235	0	0
-61.968	0	-61.968	0	-61.968	0	-61.968	0	-61.968	0	-61.968	0			-61.7992	0	-61.7992	0	-61.7992	0	-61.7992	0	-61.7992	0	-61.7992	0	-61.7992	0	0	-61.7992	0	0
-61.9437	0	-61.9437	0	-61.9437	0	-61.9437	0	-61.9437	0	-61.9437	0			-61.7748	0	-61.7748	0	-61.7748	0	-61.7748	0	-61.7748	0	-61.7748	0	-61.7748	0	0	-61.7748	0	0
-61.9195	0	-61.9195	0	-61.9195	0	-61.9195	0	-61.9195	0	-61.9195	0			-61.7505	0	-61.7505	0	-61.7505	0	-61.7505	0	-61.7505	0	-61.7505	0	-61.7505	0	0	-61.7505	0	0
-61.8952	0	-61.8952	0	-61.8952	0	-61.8952	0	-61.8952	0	-61.8952	0			-61.7262	0	-61.7262	0	-61.7262	0	-61.7262	0	-61.7262	0	-61.7262	0	-61.7262	0	0	-61.7262	0	0
-61.871	0	-61.871	0	-61.871	0	-61.871	0	-61.871	0	-61.871	0			-61.7019	0	-61.7019	0	-61.7019	0	-61.7019	0	-61.7019	0	-61.7019	0	-61.7019	0	0	-61.7019	0	0
-61.8467	0	-61.8467	0	-61.8467	0	-61.8467	0	-61.8467	0	-61.8467	0			-61.6776	0	-61.6776	0	-61.6776	0	-61.6776	0	-61.6776	0	-61.6776	0	-61.6776	0	0	-61.6776	0	0
-61.8225	0	-61.8225	0	-61.8225	0	-61.8225	0	-61.8225	0	-61.8225	0			-61.6533	0	-61.6533	0	-61.6533	0	-61.6533	0	-61.6533	0	-61.6533	0	-61.6533	0	0	-61.6533	0	0
-61.7982	0	-61.7982	0	-61.7982	0	-61.7982	0	-61.7982	0	-61.7982	0			-61.629	0	-61.629	0	-61.629	0	-61.629	0	-61.629	0	-61.629	0	-61.629	0	0	-61.629	0	0
-61.774	0	-61.774	0	-61.774	0	-61.774	0	-61.774	0	-61.774	0			-61.6046	0	-61.6046	0	-61.6046	0	-61.6046	0	-61.6046	0	-61.6046	0	-61.6046	0	0	-61.6046	0	0
-61.7497	0	-61.7497	0	-61.7497	0	-61.7497	0	-61.7497	0	-61.7497	0			-61.5803	0	-61.5803	0	-61.5803	0	-61.5803	0	-61.5803	0	-61.5803	0	-61.5803	0	0	-61.5803	0	0
-61.7255	0	-61.7255	0	-61.7255	0	-61.7255	0	-61.7255	0	-61.7255	0			-61.556	0	-61.556	0	-61.556	0	-61.556	0	-61.556	0	-61.556	0	-61.556	0	0	-61.556	0	0
-61.7012	0	-61.7012	0	-61.7012	0	-61.7012	0	-61.7012	0	-61.7012	0			-61.5317	0	-61.5317	0	-61.5317	0	-61.5317	0	-61.5317	0	-61.5317	0	-61.5317	0	0	-61.5317	0	0
-61.677	0	-61.677	0	-61.677	0	-61.677	0	-61.677	0	-61.677	0			-61.5074	0	-61.5074	0	-61.5074	0	-61.5074	0	-61.5074	0	-61.5074	0	-61.5074	0	0	-61.5074	0	0
-61.6527	0	-61.6527	0	-61.6527	0	-61.6527	0	-61.6527	0	-61.6527	0			-61.4831	0	-61.4831	0	-61.4831	0	-61.4831	0	-61.4831	0	-61.4831	0	-61.4831	0	0	-61.4831	0	0
-61.6285	0	-61.6285	0	-61.6285	0	-61.6285	0	-61.6285	0	-61.6285	0			-61.4587	0	-61.4587	0	-61.4587	0	-61.4587	0	-61.4587	0	-61.4587	0	-61.4587	0	0	-61.4587	0	0
-61.6042	0	-61.6042	0	-61.6042	0	-61.6042	0	-61.6042	0	-61.6042	0			-61.4344	0	-61.4344	0	-61.4344	0	-61.4344	0	-61.4344	0	-61.4344	0	-61.4344	0	0	-61.4344	0	0
-61.58	0	-61.58	0	-61.58	0	-61.58	0	-61.58	0	-61.58	0			-61.4101	0	-61.4101	0	-61.4101	0	-61.4101	0	-61.4101	0	-61.4101	0	-61.4101	0	0	-61.4101	0	0
-61.5557	0	-61.5557	0	-61.5557	0	-61.5557	0	-61.5557	0	-61.5557	0			-61.3858	0	-61.3858	0	-61.3858	0	-61.3858	0	-61.3858	0	-61.3858	0	-61.3858	0	0	-61.3858	0	0
-61.5315	0	-61.5315	0	-61.5315	0	-61.5315	0	-61.5315	0	-61.5315	0			-61.3615	0	-61.3615	0	-61.3615	0	-61.3615	0	-61.3615	0	-61.3615	0	-61.3615	0	0	-61.3615	0	0
-61.5072	0	-61.5072	0	-61.5072	0	-61.5072	0	-61.5072	0	-61.5072	0			-61.3372	0	-61.3372	0	-61.3372	0	-61.3372	0	-61.3372	0	-61.3372	0	-61.3372	0	0	-61.3372	0	0
-61.483	0	-61.483	0	-61.483	0	-61.483	0	-61.483	0	-61.483	0			-61.3128	0	-61.3128	0	-61.3128	0	-61.3128	0	-61.3128	0	-61.3128	0	-61.3128	0	0	-61.3128	0	0
-61.4587	0	-61.4587	0	-61.4587	0	-61.4587	0	-61.4587	0	-61.4587	0			-61.2885	0	-61.2885	0	-61.2885	0	-61.2885	0	-61.2885	0	-61.2885	0	-61.2885	0	0	-61.2885	0	0
-61.4345	0	-61.4345	0	-61.4345	0	-61.4345	0	-61.4345	0	-61.4345	0			-61.2642	0	-61.2642	0	-61.2642	0	-61.2642	0	-61.2642	0	-61.2642	0	-61.2642	0	0	-61.2642	0	0
-61.4102	0	-61.4102	0	-61.4102	0	-61.4102	0	-61.4102	0	-61.4102	0			-61.2399	0	-61.2399	0	-61.2399	0	-61.2399	0	-61.2399	0	-61.2399	0	-61.2399	0	0	-61.2399	0	0
-61.386	0	-61.386	0	-61.386	0	-61.386	0	-61.386	0	-61.386	0			-61.2156	0	-61.2156	0	-61.2156	0	-61.2156	0	-61.2156	0	-61.2156	0	-61.2156	0	0	-61.2156	0	0
-61.3617	0	-61.3617	0	-61.3617	0	-61.3617	0	-61.3617	0	-61.3617	0			-61.1913	0	-61.1913	0	-61.1913	0	-61.1913	0	-61.1913	0	-61.1913	0	-61.1913	0	0	-61.1913	0	0
-61.3374	0	-61.3374	0	-61.3374	0	-61.3374	0	-61.3374	0	-61.3374	0			-61.1669	0	-61.1669	0	-61.1669	0	-61.1669	0	-61.1669	0	-61.1669	0	-61.1669	0	0	-61.1669	0	0
-61.3132	0	-61.3132	0	-61.3132	0	-61.3132	0	-61.3132	0	-61.3132	0			-61.1426	0	-61.1426	0	-61.1426	0	-61.1426	0	-61.1426	0	-61.1426	0	-61.1426	0	0	-61.1426	0	0
-61.2889	0	-61.2889	0	-61.2889	0	-61.2889	0	-61.2889	0	-61.2889	0			-61.1183	0	-61.1183	0	-61.1183	0	-61.1183	0	-61.1183	0	-61.1183	0	-61.1183	0	0	-61.1183	0	0
-61.2647	0	-61.2647	0	-61.2647	0	-61.2647	0	-61.2647	0	-61.2647	0			-61.094	0	-61.094	0	-61.094	0	-61.094	0	-61.094	0	-61.094	0	-61.094	0	0	-61.094	0	0
-61.2404	0	-61.2404	0	-61.2404	0	-61.2404	0	-61.2404	0	-61.2404	0			-61.0697	0	-61.0697	0	-61.0697	0	-61.0697	0	-61.0697	0	-61.0697	0	-61.0697	0	0	-61.0697	0	0
-61.2162	0	-61.2162	0	-61.2162	0	-61.2162	0	-61.2162	0	-61.2162	0			-61.0454	0	-61.0454	0	-61.0454	0	-61.0454	0	-61.0454	0	-61.0454	0	-61.0454	0	0	-61.0454	0	0
-61.1919	0	-61.1919	0	-61.1919	0	-61.1919	0	-61.1919	0	-61.1919	0			-61.021	0	-61.021	0	-61.021	0	-61.021	0	-61.021	0	-61.021	0	-61.021	0	0	-61.021	0	0
-61.1677	0	-61.1677	0	-61.1677	0	-61.1677	0	-61.1677	0	-61.1677	0			-60.9967	0	-60.9967	0	-60.9967	0	-60.9967	0	-60.9967	0	-60.9967	0	-60.9967	0	0	-60.9967	0	0
-61.1434	0	-61.1434	0	-61.1434	0	-61.1434	0	-61.1434	0	-61.1434	0			-60.9724	0	-60.9724	0	-60.9724	0	-60.9724	0	-60.9724	0	-60.9724	0	-60.9724	0	0	-60.9724	0	0
-61.1192	0	-61.1192	0	-61.1192	0	-61.1192	0	-61.1192	0	-61.1192	0			-60.9481	0	-60.9481	0	-60.9481	0	-60.9481	0	-60.9481	0	-60.9481	0	-60.9481	0	0	-60.9481	0	0
-61.0949	0	-61.0949	0	-61.0949	0	-61.0949	0	-61.0949	0	-61.0949	0			-60.9238	0	-60.9238	0	-60.9238	0	-60.9238	0	-60.9238	0	-60.9238	0	-60.9238	0	0	-60.9238	0	0
-61.0707	0	-61.0707	0	-61.0707	0	-61.0707	0	-61.0707	0	-61.0707	0			-60.8995	0	-60.8995	0	-60.8995	0	-60.8995	0	-60.8995	0	-60.8995	0	-60.8995	0	0	-60.8995	0	0
-61.0464	0	-61.0464	0	-61.0464	0	-61.0464	0	-61.0464	0	-61.0464	0			-60.8752	0	-60.8752	0	-60.8752	0	-60.8752	0	-60.8752	0	-60.8752	0	-60.8752	0	0	-60.8752	0	0
-61.0222	0	-61.0222	0	-61.0222	0	-61.0222	0	-61.0222	0	-61.0222	0			-60.8508	0	-60.8508	0	-60.8508	0	-60.8508	0	-60.8508	0	-60.8508	0	-60.8508	0	0	-60.8508	0	0
-60.9979	0	-60.9979	0	-60.9979	0	-60.9979	0	-60.9979	0	-60.9979	0			-60.8265	0	-60.8265	0	-60.8265	0	-60.8265	0	-60.8265	0	-60.8265	0	-60.8265	0	0	-60.8265	0	0
-60.9737	0	-60.9737	0	-60.9737	0	-60.9737	0	-60.9737	0	-60.9737	0			-60.8022	0	-60.8022	0	-60.8022	0	-60.8022	0	-60.8022	0	-60.8022	0	-60.8022	0	0	-60.8022	0	0
-60.9494	0	-60.9494	0	-60.9494	0	-60.9494	0	-60.9494	0	-60.9494	0			-60.7779	0	-60.7779	0	-60.7779	0	-60.7779	0	-60.7779	0	-60.7779	0	-60.7779	0	0	-60.7779	0	0
-60.9252	0	-60.9252	0	-60.9252	0	-60.9252	0	-60.9252	0	-60.9252	0			-60.7536	0	-60.7536	0	-60.7536	0	-60.7536	0	-60.7536	0	-60.7536	0	-60.7536	0	0	-60.7536	0	0
-60.9009	0	-60.9009	0	-60.9009	0	-60.9009	0	-60.9009	0	-60.9009	0			-60.7293	0	-60.7293	0	-60.7293	0	-60.7293	0	-60.7293	0	-60.7293	0	-60.7293	0	0	-60.7293	0	0
-60.8767	0	-60.8767	0	-60.8767	0	-60.8767	0	-60.8767	0	-60.8767	0			-60.7049	0	-60.7049	0	-60.7049	0	-60.7049	0	-60.7049	0	-60.7049	0	-60.7049	0	0	-60.7049	0	0
-60.8524	0	-60.8524	0	-60.8524	0	-60.8524	0	-60.8524	0	-60.8524	0			-60.6806	0	-60.6806	0	-60.6806	0	-60.6806	0	-60.6806	0	-60.6806	0	-60.6806	0	0	-60.6806	0	0
-60.8282	0	-60.8282	0	-60.8282	0	-60.8282	0	-60.8282	0	-60.8282	0			-60.6563	0	-60.6563	0	-60.6563	0	-60.6563	0	-60.6563	0	-60.6563	0	-60.6563	0	0	-60.6563	0	0
-60.8039	0	-60.8039	0	-60.8039	0	-60.8039	0	-60.8039	0	-60.8039	0			-60.632	0	-60.632	0	-60.632	0	-60.632	0	-60.632	0	-60.632	0	-60.632	0	0	-60.632	0	0
-60.7797	0	-60.7797	0	-60.7797	0	-60.7797	0	-60.7797	0	-60.7797	0			-60.6077	0	-60.6077	0	-60.6077	0	-60.6077	0	-60.6077	0	-60.6077	0	-60.6077	0	0	-60.6077	0	0
-60.7554	0	-60.7554	0	-60.7554	0	-60.7554	0	-60.7554	0	-60.7554	0			-60.5834	0	-60.5834	0	-60.5834	0	-60.5834	0	-60.5834	0	-60.5834	0	-60.5834	0	0	-60.5834	0	0
-60.7312	0	-60.7312	0	-60.7312	0	-60.7312	0	-60.7312	0	-60.7312	0			-60.559	0	-60.559	0	-60.559	0	-60.559	0	-60.559	0	-60.559	0	-60.559	0	0	-60.559	0	0
-60.7069	0	-60.7069	0	-60.7069	0	-60.7069	0	-60.7069	0	-60.7069	0			-60.5347	0	-60.5347	0	-60.5347	0	-60.5347	0	-60.5347	0	-60.5347	0	-60.5347	0	0	-60.5347	0	0
-60.6827	0	-60.6827	0	-60.6827	0	-60.6827	0	-60.6827	0	-60.6827	0			-60.5104	0	-60.5104	0	-60.5104	0	-60.5104	0	-60.5104	0	-60.5104	0	-60.5104	0	0	-60.5104	0	0
-60.6584	0	-60.6584	0	-60.6584	0	-60.6584	0	-60.6584	0	-60.6584	0			-60.4861	0	-60.4861	0	-60.4861	0	-60.4861	0	-60.4861	0	-60.4861	0	-60.4861	0	0	-60.4861	0	0
-60.6342	0	-60.6342	0	-60.6342	0	-60.6342	0	-60.6342	0	-60.6342	0			-60.4618	0	-60.4618	0	-60.4618	0	-60.4618	0	-60.4618	0	-60.4618	0	-60.4618	0	0	-60.4618	0	0
-60.6099	0	-60.6099	0	-60.6099	0	-60.6099	0	-60.6099	0	-60.6099	0			-60.4375	0	-60.4375	0	-60.4375	0	-60.4375	0	-60.4375	0	-60.4375	0	-60.4375	0	0	-60.4375	0	0
-60.5857	0	-60.5857	0	-60.5857	0	-60.5857	0	-60.5857	0	-60.5857	0			-60.4131	0	-60.4131	0	-60.4131	0	-60.4131	0	-60.4131	0	-60.4131	0	-60.4131	0	0	-60.4131	0	0
-60.5614	0	-60.5614	0	-60.5614	0	-60.5614	0	-60.5614	0	-60.5614	0			-60.3888	0	-60.3888	0	-60.3888	0	-60.3888	0	-60.3888	0	-60.3888	0	-60.3888	0	0	-60.3888	0	0
-60.5372	0	-60.5372	0	-60.5372	0	-60.5372	0	-60.5372	0	-60.5372	0			-60.3645	0	-60.3645	0	-60.3645	0	-60.3645	0	-60.3645	0	-60.3645	0	-60.3645	0	0	-60.3645	0	0
-60.5129	0	-60.5129	0	-60.5129	0	-60.5129	0	-60.5129	0	-60.5129	0			-60.3402	0	-60.3402	0	-60.3402	0	-60.3402	0	-60.3402	0	-60.3402	0	-60.3402	0	0	-60.3402	0	0
-60.4887	0	-60.4887	0	-60.4887	0	-60.4887	0	-60.4887	0	-60.4887	0			-60.3159	0	-60.3159	0	-60.3159	0	-60.3159	0	-60.3159	0	-60.3159	0	-60.3159	0	0	-60.3159	0	0
-60.4644	0	-60.4644	0	-60.4644	0	-60.4644	0	-60.4644	0	-60.4644	0			-60.2916	0	-60.2916	0	-60.2916	0	-60.2916	0	-60.2916	0	-60.2916	0	-60.2916	0	0	-60.2916	0	0
-60.4401	0	-60.4401	0	-60.4401	0	-60.4401	0	-60.4401	0	-60.4401	0			-60.2672	0	-60.2672	0	-60.2672	0	-60.2672	0	-60.2672	0	-60.2672	0	-60.2672	0	0	-60.2672	0	0
-60.4159	0	-60.4159	0	-60.4159	0	-60.4159	0	-60.4159	0	-60.4159	0			-60.2429	0	-60.2429	0	-60.2429	0	-60.2429	0	-60.2429	0	-60.2429	0	-60.2429	0	0	-60.2429	0	0
-60.3916	0	-60.3916	0	-60.3916	0	-60.3916	0	-60.3916	0	-60.3916	0			-60.2186	0	-60.2186	0	-60.2186	0	-60.2186	0	-60.2186	0	-60.2186	0	-60.2186	0	0	-60.2186	0	0
-60.3674	0	-60.3674	0	-60.3674	0	-60.3674	0	-60.3674	0	-60.3674	0			-60.1943	0	-60.1943	0	-60.1943	0	-60.1943	0	-60.1943	0	-60.1943	0	-60.1943	0	0	-60.1943	0	0
-60.3431	0	-60.3431	0	-60.3431	0	-60.3431	0	-60.3431	0	-60.3431	0			-60.17	0	-60.17	0	-60.17	0	-60.17	0	-60.17	0	-60.17	0	-60.17	0	0	-60.17	0	0
-60.3189	0	-60.3189	0	-60.3189	0	-60.3189	0	-60.3189	0	-60.3189	0			-60.1457	0	-60.1457	0	-60.1457	0	-60.1457	0	-60.1457	0	-60.1457	0	-60.1457	0	0	-60.1457	0	0
-60.2946	0	-60.2946	0	-60.2946	0	-60.2946	0	-60.2946	0	-60.2946	0			-60.1214	0	-60.1214	0	-60.1214	0	-60.1214	0	-60.1214	0	-60.1214	0	-60.1214	0	0	-60.1214	0	0
-60.2704	0	-60.2704	0	-60.2704	0	-60.2704	0	-60.2704	0	-60.2704	0			-60.097	0	-60.097	0	-60.097	0	-60.097	0	-60.097	0	-60.097	0	-60.097	0	0	-60.097	0	0
-60.2461	0	-60.2461	0	-60.2461	0	-60.2461	0	-60.2461	0	-60.2461	0			-60.0727	0	-60.0727	0	-60.0727	0	-60.0727	0	-60.0727	0	-60.0727	0	-60.0727	0	0	-60.0727	0	0
-60.2219	0	-60.2219	0	-60.2219	0	-60.2219	0	-60.2219	0	-60.2219	0			-60.0484	0	-60.0484	0	-60.0484	0	-60.0484	0	-60.0484	0	-60.0484	0	-60.0484	0	0	-60.0484	0	0
-60.1976	0	-60.1976	0	-60.1976	0	-60.1976	0	-60.1976	0	-60.1976	0			-60.0241	0	-60.0241	0	-60.0241	0	-60.0241	0	-60.0241	0	-60.0241	0	-60.0241	0	0	-60.0241	0	0
-60.1734	0	-60.1734	0	-60.1734	0	-60.1734	0	-60.1734	0	-60.1734	0			-59.9998	0	-59.9998	0	-59.9998	0	-59.9998	0	-59.9998	0	-59.9998	0	-59.9998	0	0	-59.9998	0	0
-60.1491	0	-60.1491	0	-60.1491	0	-60.1491	0	-60.1491	0	-60.1491	0			-59.9755	0	-59.9755	0	-59.9755	0	-59.9755	0	-59.9755	0	-59.9755	0	-59.9755	0	0	-59.9755	0	0
-60.1249	0	-60.1249	0	-60.1249	0	-60.1249	0	-60.1249	0	-60.1249	0			-59.9511	0	-59.9511	0	-59.9511	0	-59.9511	0	-59.9511	0	-59.9511	0	-59.9511	0	0	-59.9511	0	0
-60.1006	0	-60.1006	0	-60.1006	0	-60.1006	0	-60.1006	0	-60.1006	0			-59.9268	0	-59.9268	0	-59.9268	0	-59.9268	0	-59.9268	0	-59.9268	0	-59.9268	0	0	-59.9268	0	0
-60.0764	0	-60.0764	0	-60.0764	0	-60.0764	0	-60.0764	0	-60.0764	0			-59.9025	0	-59.9025	0	-59.9025	0	-59.9025	0	-59.9025	0	-59.9025	0	-59.9025	0	0	-59.9025	0	0
-60.0521	0	-60.0521	0	-60.0521	0	-60.0521	0	-60.0521	0	-60.0521	0			-59.8782	0	-59.8782	0	-59.8782	0	-59.8782	0	-59.8782	0	-59.8782	0	-59.8782	0	0	-59.8782	0	0
-60.0279	0	-60.0279	0	-60.0279	0	-60.0279	0	-60.0279	0	-60.0279	0			-59.8539	0	-59.8539	0	-59.8539	0	-59.8539	0	-59.8539	0	-59.8539	0	-59.8539	0	0	-59.8539	0	0
-60.0036	0	-60.0036	0	-60.0036	0	-60.0036	0	-60.0036	0	-60.0036	0			-59.8296	0	-59.8296	0	-59.8296	0	-59.8296	0	-59.8296	0	-59.8296	0	-59.8296	0	0	-59.8296	0	0
-59.9794	0	-59.9794	0	-59.9794	0	-59.9794	0	-59.9794	0	-59.9794	0			-59.8052	0	-59.8052	0	-59.8052	0	-59.8052	0	-59.8052	0	-59.8052	0	-59.8052	0	0	-59.8052	0	0
-59.9551	0	-59.9551	0	-59.9551	0	-59.9551	0	-59.9551	0	-59.9551	0			-59.7809	0	-59.7809	0	-59.7809	0	-59.7809	0	-59.7809	0	-59.7809	0	-59.7809	0	0	-59.7809	0	0
-59.9309	0	-59.9309	0	-59.9309	0	-59.9309	0	-59.9309	0	-59.9309	0			-59.7566	0	-59.7566	0	-59.7566	0	-59.7566	0	-59.7566	0	-59.7566	0	-59.7566	0	0	-59.7566	0	0
-59.9066	0	-59.9066	0	-59.9066	0	-59.9066	0	-59.9066	0	-59.9066	0			-59.7323	0	-59.7323	0	-59.7323	0	-59.7323	0	-59.7323	0	-59.7323	0	-59.7323	0	0	-59.7323	0	0
-59.8824	0	-59.8824	0	-59.8824	0	-59.8824	0	-59.8824	0	-59.8824	0			-59.708	0	-59.708	0	-59.708	0	-59.708	0	-59.708	0	-59.708	0	-59.708	0	0	-59.708	0	0
-59.8581	0	-59.8581	0	-59.8581	0	-59.8581	0	-59.8581	0	-59.8581	0			-59.6837	0	-59.6837	0	-59.6837	0	-59.6837	0	-59.6837	0	-59.6837	0	-59.6837	0	0	-59.6837	0	0
-59.8339	0	-59.8339	0	-59.8339	0	-59.8339	0	-59.8339	0	-59.8339	0			-59.6593	0	-59.6593	0	-59.6593	0	-59.6593	0	-59.6593	0	-59.6593	0	-59.6593	0	0	-59.6593	0	0
-59.8096	0	-59.8096	0	-59.8096	0	-59.8096	0	-59.8096	0	-59.8096	0			-59.635	0	-59.635	0	-59.635	0	-59.635	0	-59.635	0	-59.635	0	-59.635	0	0	-59.635	0	0
-59.7854	0	-59.7854	0	-59.7854	0	-59.7854	0	-59.7854	0	-59.7854	0			-59.6107	0	-59.6107	0	-59.6107	0	-59.6107	0	-59.6107	0	-59.6107	0	-59.6107	0	0	-59.6107	0	0
-59.7611	0	-59.7611	0	-59.7611	0	-59.7611	0	-59.7611	0	-59.7611	0			-59.5864	0	-59.5864	0	-59.5864	0	-59.5864	0	-59.5864	0	-59.5864	0	-59.5864	0	0	-59.5864	0	0
-59.7369	0	-59.7369	0	-59.7369	0	-59.7369	0	-59.7369	0	-59.7369	0			-59.5621	0	-59.5621	0	-59.5621	0	-59.5621	0	-59.5621	0	-59.5621	0	-59.5621	0	0	-59.5621	0	0
-59.7126	0	-59.7126	0	-59.7126	0	-59.7126	0	-59.7126	0	-59.7126	0			-59.5378	0	-59.5378	0	-59.5378	0	-59.5378	0	-59.5378	0	-59.5378	0	-59.5378	0	0	-59.5378	0	0
-59.6884	0	-59.6884	0	-59.6884	0	-59.6884	0	-59.6884	0	-59.6884	0			-59.5135	0	-59.5135	0	-59.5135	0	-59.5135	0	-59.5135	0	-59.5135	0	-59.5135	0	0	-59.5135	0	0
-59.6641	0	-59.6641	0	-59.6641	0	-59.6641	0	-59.6641	0	-59.6641	0			-59.4891	0	-59.4891	0	-59.4891	0	-59.4891	0	-59.4891	0	-59.4891	0	-59.4891	0	0	-59.4891	0	0
-59.6399	0	-59.6399	0	-59.6399	0	-59.6399	0	-59.6399	0	-59.6399	0			-59.4648	0	-59.4648	0	-59.4648	0	-59.4648	0	-59.4648	0	-59.4648	0	-59.4648	0	0	-59.4648	0	0
-59.6156	0	-59.6156	0	-59.6156	0	-59.6156	0	-59.6156	0	-59.6156	0			-59.4405	0	-59.4405	0	-59.4405	0	-59.4405	0	-59.4405	0	-59.4405	0	-59.4405	0	0	-59.4405	0	0
-59.5913	0	-59.5913	0	-59.5913	0	-59.5913	0	-59.5913	0	-59.5913	0			-59.4162	0	-59.4162	0	-59.4162	0	-59.4162	0	-59.4162	0	-59.4162	0	-59.4162	0	0	-59.4162	0	0
-59.5671	0	-59.5671	0	-59.5671	0	-59.5671	0	-59.5671	0	-59.5671	0			-59.3919	0	-59.3919	0	-59.3919	0	-59.3919	0	-59.3919	0	-59.3919	0	-59.3919	0	0	-59.3919	0	0
-59.5428	0	-59.5428	0	-59.5428	0	-59.5428	0	-59.5428	0	-59.5428	0			-59.3676	0	-59.3676	0	-59.3676	0	-59.3676	0	-59.3676	0	-59.3676	0	-59.3676	0	0	-59.3676	0	0
-59.5186	0	-59.5186	0	-59.5186	0	-59.5186	0	-59.5186	0	-59.5186	0			-59.3432	0	-59.3432	0	-59.3432	0	-59.3432	0	-59.3432	0	-59.3432	0	-59.3432	0	0	-59.3432	0	0
-59.4943	0	-59.4943	0	-59.4943	0	-59.4943	0	-59.4943	0	-59.4943	0			-59.3189	0	-59.3189	0	-59.3189	0	-59.3189	0	-59.3189	0	-59.3189	0	-59.3189	0	0	-59.3189	0	0
-59.4701	0	-59.4701	0	-59.4701	0	-59.4701	0	-59.4701	0	-59.4701	0			-59.2946	0	-59.2946	0	-59.2946	0	-59.2946	0	-59.2946	0	-59.2946	0	-59.2946	0	0	-59.2946	0	0
-59.4458	0	-59.4458	0	-59.4458	0	-59.4458	0	-59.4458	0	-59.4458	0			-59.2703	0	-59.2703	0	-59.2703	0	-59.2703	0	-59.2703	0	-59.2703	0	-59.2703	0	0	-59.2703	0	0
-59.4216	0	-59.4216	0	-59.4216	0	-59.4216	0	-59.4216	0	-59.4216	0			-59.246	0	-59.246	0	-59.246	0	-59.246	0	-59.246	0	-59.246	0	-59.246	0	0	-59.246	0	0
-59.3973	0	-59.3973	0	-59.3973	0	-59.3973	0	-59.3973	0	-59.3973	0			-59.2217	0	-59.2217	0	-59.2217	0	-59.2217	0	-59.2217	0	-59.2217	0	-59.2217	0	0	-59.2217	0	0
-59.3731	0	-59.3731	0	-59.3731	0	-59.3731	0	-59.3731	0	-59.3731	0			-59.1973	0	-59.1973	0	-59.1973	0	-59.1973	0	-59.1973	0	-59.1973	0	-59.1973	0	0	-59.1973	0	0
-59.3488	0	-59.3488	0	-59.3488	0	-59.3488	0	-59.3488	0	-59.3488	0			-59.173	0	-59.173	0	-59.173	0	-59.173	0	-59.173	0	-59.173	0	-59.173	0	0	-59.173	0	0
-59.3246	0	-59.3246	0	-59.3246	0	-59.3246	0	-59.3246	0	-59.3246	0			-59.1487	0	-59.1487	0	-59.1487	0	-59.1487	0	-59.1487	0	-59.1487	0	-59.1487	0	0	-59.1487	0	0
-59.3003	0	-59.3003	0	-59.3003	0	-59.3003	0	-59.3003	0	-59.3003	0			-59.1244	0	-59.1244	0	-59.1244	0	-59.1244	0	-59.1244	0	-59.1244	0	-59.1244	0	0	-59.1244	0	0
-59.2761	0	-59.2761	0	-59.2761	0	-59.2761	0	-59.2761	0	-59.2761	0			-59.1001	0	-59.1001	0	-59.1001	0	-59.1001	0	-59.1001	0	-59.1001	0	-59.1001	0	0	-59.1001	0	0
-59.2518	0	-59.2518	0	-59.2518	0	-59.2518	0	-59.2518	0	-59.2518	0			-59.0758	0	-59.0758	0	-59.0758	0	-59.0758	0	-59.0758	0	-59.0758	0	-59.0758	0	0	-59.0758	0	0
-59.2276	0	-59.2276	0	-59.2276	0	-59.2276	0	-59.2276	0	-59.2276	0			-59.0514	0	-59.0514	0	-59.0514	0	-59.0514	0	-59.0514	0	-59.0514	0	-59.0514	0	0	-59.0514	0	0
-59.2033	0	-59.2033	0	-59.2033	0	-59.2033	0	-59.2033	0	-59.2033	0			-59.0271	0	-59.0271	0	-59.0271	0	-59.0271	0	-59.0271	0	-59.0271	0	-59.0271	0	0	-59.0271	0	0
-59.1791	0	-59.1791	0	-59.1791	0	-59.1791	0	-59.1791	0	-59.1791	0			-59.0028	0	-59.0028	0	-59.0028	0	-59.0028	0	-59.0028	0	-59.0028	0	-59.0028	0	0	-59.0028	0	0
-59.1548	0	-59.1548	0	-59.1548	0	-59.1548	0	-59.1548	0	-59.1548	0			-58.9785	0	-58.9785	0	-58.9785	0	-58.9785	0	-58.9785	0	-58.9785	0	-58.9785	0	0	-58.9785	0	0
-59.1306	0	-59.1306	0	-59.1306	0	-59.1306	0	-59.1306	0	-59.1306	0			-58.9542	0	-58.9542	0	-58.9542	0	-58.9542	0	-58.9542	0	-58.9542	0	-58.9542	0	0	-58.9542	0	0
-59.1063	0	-59.1063	0	-59.1063	0	-59.1063	0	-59.1063	0	-59.1063	0			-58.9299	0	-58.9299	0	-58.9299	0	-58.9299	0	-58.9299	0	-58.9299	0	-58.9299	0	0	-58.9299	0	0
-59.0821	0	-59.0821	0	-59.0821	0	-59.0821	0	-59.0821	0	-59.0821	0			-58.9055	0	-58.9055	0	-58.9055	0	-58.9055	0	-58.9055	0	-58.9055	0	-58.9055	0	0	-58.9055	0	0
-59.0578	0	-59.0578	0	-59.0578	0	-59.0578	0	-59.0578	0	-59.0578	0			-58.8812	0	-58.8812	0	-58.8812	0	-58.8812	0	-58.8812	0	-58.8812	0	-58.8812	0	0	-58.8812	0	0
-59.0336	0	-59.0336	0	-59.0336	0	-59.0336	0	-59.0336	0	-59.0336	0			-58.8569	0	-58.8569	0	-58.8569	0	-58.8569	0	-58.8569	0	-58.8569	0	-58.8569	0	0	-58.8569	0	0
-59.0093	0	-59.0093	0	-59.0093	0	-59.0093	0	-59.0093	0	-59.0093	0			-58.8326	0	-58.8326	0	-58.8326	0	-58.8326	0	-58.8326	0	-58.8326	0	-58.8326	0	0	-58.8326	0	0
-58.9851	0	-58.9851	0	-58.9851	0	-58.9851	0	-58.9851	0	-58.9851	0			-58.8083	0	-58.8083	0	-58.8083	0	-58.8083	0	-58.8083	0	-58.8083	0	-58.8083	0	0	-58.8083	0	0
-58.9608	0	-58.9608	0	-58.9608	0	-58.9608	0	-58.9608	0	-58.9608	0			-58.784	0	-58.784	0	-58.784	0	-58.784	0	-58.784	0	-58.784	0	-58.784	0	0	-58.784	0	0
-58.9366	0	-58.9366	0	-58.9366	0	-58.9366	0	-58.9366	0	-58.9366	0			-58.7597	0	-58.7597	0	-58.7597	0	-58.7597	0	-58.7597	0	-58.7597	0	-58.7597	0	0	-58.7597	0	0
-58.9123	0	-58.9123	0	-58.9123	0	-58.9123	0	-58.9123	0	-58.9123	0			-58.7353	0	-58.7353	0	-58.7353	0	-58.7353	0	-58.7353	0	-58.7353	0	-58.7353	0	0	-58.7353	0	0
-58.8881	0	-58.8881	0	-58.8881	0	-58.8881	0	-58.8881	0	-58.8881	0			-58.711	0	-58.711	0	-58.711	0	-58.711	0	-58.711	0	-58.711	0	-58.711	0	0	-58.711	0	0
-58.8638	0	-58.8638	0	-58.8638	0	-58.8638	0	-58.8638	0	-58.8638	0			-58.6867	0	-58.6867	0	-58.6867	0	-58.6867	0	-58.6867	0	-58.6867	0	-58.6867	0	0	-58.6867	0	0
-58.8396	0	-58.8396	0	-58.8396	0	-58.8396	0	-58.8396	0	-58.8396	0			-58.6624	0	-58.6624	0	-58.6624	0	-58.6624	0	-58.6624	0	-58.6624	0	-58.6624	0	0	-58.6624	0	0
-58.8153	0	-58.8153	0	-58.8153	0	-58.8153	0	-58.8153	0	-58.8153	0			-58.6381	0	-58.6381	0	-58.6381	0	-58.6381	0	-58.6381	0	-58.6381	0	-58.6381	0	0	-58.6381	0	0
-58.7911	0	-58.7911	0	-58.7911	0	-58.7911	0	-58.7911	0	-58.7911	0			-58.6138	0	-58.6138	0	-58.6138	0	-58.6138	0	-58.6138	0	-58.6138	0	-58.6138	0	0	-58.6138	0	0
-58.7668	0	-58.7668	0	-58.7668	0	-58.7668	0	-58.7668	0	-58.7668	0			-58.5894	0	-58.5894	0	-58.5894	0	-58.5894	0	-58.5894	0	-58.5894	0	-58.5894	0	0	-58.5894	0	0
-58.7426	0	-58.7426	0	-58.7426	0	-58.7426	0	-58.7426	0	-58.7426	0			-58.5651	0	-58.5651	0	-58.5651	0	-58.5651	0	-58.5651	0	-58.5651	0	-58.5651	0	0	-58.5651	0	0
-58.7183	0	-58.7183	0	-58.7183	0	-58.7183	0	-58.7183	0	-58.7183	0			-58.5408	0	-58.5408	0	-58.5408	0	-58.5408	0	-58.5408	0	-58.5408	0	-58.5408	0	0	-58.5408	0	0
-58.694	0	-58.694	0	-58.694	0	-58.694	0	-58.694	0	-58.694	0			-58.5165	0	-58.5165	0	-58.5165	0	-58.5165	0	-58.5165	0	-58.5165	0	-58.5165	0	0	-58.5165	0	0
-58.6698	0	-58.6698	0	-58.6698	0	-58.6698	0	-58.6698	0	-58.6698	0			-58.4922	0	-58.4922	0	-58.4922	0	-58.4922	0	-58.4922	0	-58.4922	0	-58.4922	0	0	-58.4922	0	0
-58.6455	0	-58.6455	0	-58.6455	0	-58.6455	0	-58.6455	0	-58.6455	0			-58.4679	0	-58.4679	0	-58.4679	0	-58.4679	0	-58.4679	0	-58.4679	0	-58.4679	0	0	-58.4679	0	0
-58.6213	0	-58.6213	0	-58.6213	0	-58.6213	0	-58.6213	0	-58.6213	0			-58.4435	0	-58.4435	0	-58.4435	0	-58.4435	0	-58.4435	0	-58.4435	0	-58.4435	0	0	-58.4435	0	0
-58.597	0	-58.597	0	-58.597	0	-58.597	0	-58.597	0	-58.597	0			-58.4192	0	-58.4192	0	-58.4192	0	-58.4192	0	-58.4192	0	-58.4192	0	-58.4192	0	0	-58.4192	0	0
-58.5728	0	-58.5728	0	-58.5728	0	-58.5728	0	-58.5728	0	-58.5728	0			-58.3949	0	-58.3949	0	-58.3949	0	-58.3949	0	-58.3949	0	-58.3949	0	-58.3949	0	0	-58.3949	0	0
-58.5485	0	-58.5485	0	-58.5485	0	-58.5485	0	-58.5485	0	-58.5485	0			-58.3706	0	-58.3706	0	-58.3706	0	-58.3706	0	-58.3706	0	-58.3706	0	-58.3706	0	0	-58.3706	0	0
-58.5243	0	-58.5243	0	-58.5243	0	-58.5243	0	-58.5243	0	-58.5243	0			-58.3463	0	-58.3463	0	-58.3463	0	-58.3463	0	-58.3463	0	-58.3463	0	-58.3463	0	0	-58.3463	0	0
-58.5	0	-58.5	0	-58.5	0	-58.5	0	-58.5	0	-58.5	0			-58.322	0	-58.322	0	-58.322	0	-58.322	0	-58.322	0	-58.322	0	-58.322	0	0	-58.322	0	0
-58.4758	0	-58.4758	0	-58.4758	0	-58.4758	0	-58.4758	0	-58.4758	0			-58.2976	0	-58.2976	0	-58.2976	0	-58.2976	0	-58.2976	0	-58.2976	0	-58.2976	0	0	-58.2976	0	0
-58.4515	0	-58.4515	0	-58.4515	0	-58.4515	0	-58.4515	0	-58.4515	0			-58.2733	0	-58.2733	0	-58.2733	0	-58.2733	0	-58.2733	0	-58.2733	0	-58.2733	0	0	-58.2733	0	0
-58.4273	0	-58.4273	0	-58.4273	0	-58.4273	0	-58.4273	0	-58.4273	0			-58.249	0	-58.249	0	-58.249	0	-58.249	0	-58.249	0	-58.249	0	-58.249	0	0	-58.249	0	0
-58.403	0	-58.403	0	-58.403	0	-58.403	0	-58.403	0	-58.403	0			-58.2247	0	-58.2247	0	-58.2247	0	-58.2247	0	-58.2247	0	-58.2247	0	-58.2247	0	0	-58.2247	0	0
-58.3788	0	-58.3788	0	-58.3788	0	-58.3788	0	-58.3788	0	-58.3788	0			-58.2004	0	-58.2004	0	-58.2004	0	-58.2004	0	-58.2004	0	-58.2004	0	-58.2004	0	0	-58.2004	0	0
-58.3545	0	-58.3545	0	-58.3545	0	-58.3545	0	-58.3545	0	-58.3545	0			-58.1761	0	-58.1761	0	-58.1761	0	-58.1761	0	-58.1761	0	-58.1761	0	-58.1761	0	0	-58.1761	0	0
-58.3303	0	-58.3303	0	-58.3303	0	-58.3303	0	-58.3303	0	-58.3303	0			-58.1517	0	-58.1517	0	-58.1517	0	-58.1517	0	-58.1517	0	-58.1517	0	-58.1517	0	0	-58.1517	0	0
-58.306	0	-58.306	0	-58.306	0	-58.306	0	-58.306	0	-58.306	0			-58.1274	0	-58.1274	0	-58.1274	0	-58.1274	0	-58.1274	0	-58.1274	0	-58.1274	0	0	-58.1274	0	0
-58.2818	0	-58.2818	0	-58.2818	0	-58.2818	0	-58.2818	0	-58.2818	0			-58.1031	0	-58.1031	0	-58.1031	0	-58.1031	0	-58.1031	0	-58.1031	0	-58.1031	0	0	-58.1031	0	0
-58.2575	0	-58.2575	0	-58.2575	0	-58.2575	0	-58.2575	0	-58.2575	0			-58.0788	0	-58.0788	0	-58.0788	0	-58.0788	0	-58.0788	0	-58.0788	0	-58.0788	0	0	-58.0788	0	0
-58.2333	0	-58.2333	0	-58.2333	0	-58.2333	0	-58.2333	0	-58.2333	0			-58.0545	0	-58.0545	0	-58.0545	0	-58.0545	0	-58.0545	0	-58.0545	0	-58.0545	0	0	-58.0545	0	0
-58.209	0	-58.209	0	-58.209	0	-58.209	0	-58.209	0	-58.209	0			-58.0302	0	-58.0302	0	-58.0302	0	-58.0302	0	-58.0302	0	-58.0302	0	-58.0302	0	0	-58.0302	0	0
-58.1848	0	-58.1848	0	-58.1848	0	-58.1848	0	-58.1848	0	-58.1848	0			-58.0059	0	-58.0059	0	-58.0059	0	-58.0059	0	-58.0059	0	-58.0059	0	-58.0059	0	0	-58.0059	0	0
-58.1605	0	-58.1605	0	-58.1605	0	-58.1605	0	-58.1605	0	-58.1605	0			-57.9815	0	-57.9815	0	-57.9815	0	-57.9815	0	-57.9815	0	-57.9815	0	-57.9815	0	0	-57.9815	0	0
-58.1363	0	-58.1363	0	-58.1363	0	-58.1363	0	-58.1363	0	-58.1363	0			-57.9572	0	-57.9572	0	-57.9572	0	-57.9572	0	-57.9572	0	-57.9572	0	-57.9572	0	0	-57.9572	0	0
-58.112	0	-58.112	0	-58.112	0	-58.112	0	-58.112	0	-58.112	0			-57.9329	0	-57.9329	0	-57.9329	0	-57.9329	0	-57.9329	0	-57.9329	0	-57.9329	0	0	-57.9329	0	0
-58.0878	0	-58.0878	0	-58.0878	0	-58.0878	0	-58.0878	0	-58.0878	0			-57.9086	0	-57.9086	0	-57.9086	0	-57.9086	0	-57.9086	0	-57.9086	0	-57.9086	0	0	-57.9086	0	0
-58.0635	0	-58.0635	0	-58.0635	0	-58.0635	0	-58.0635	0	-58.0635	0			-57.8843	0	-57.8843	0	-57.8843	0	-57.8843	0	-57.8843	0	-57.8843	0	-57.8843	0	0	-57.8843	0	0
-58.0393	0	-58.0393	0	-58.0393	0	-58.0393	0	-58.0393	0	-58.0393	0			-57.86	0	-57.86	0	-57.86	0	-57.86	0	-57.86	0	-57.86	0	-57.86	0	0	-57.86	0	0
-58.015	0	-58.015	0	-58.015	0	-58.015	0	-58.015	0	-58.015	0			-57.8356	0	-57.8356	0	-57.8356	0	-57.8356	0	-57.8356	0	-57.8356	0	-57.8356	0	0	-57.8356	0	0
-57.9908	0	-57.9908	0	-57.9908	0	-57.9908	0	-57.9908	0	-57.9908	0			-57.8113	0	-57.8113	0	-57.8113	0	-57.8113	0	-57.8113	0	-57.8113	0	-57.8113	0	0	-57.8113	0	0
-57.9665	0	-57.9665	0	-57.9665	0	-57.9665	0	-57.9665	0	-57.9665	0			-57.787	0	-57.787	0	-57.787	0	-57.787	0	-57.787	0	-57.787	0	-57.787	0	0	-57.787	0	0
-57.9423	0	-57.9423	0	-57.9423	0	-57.9423	0	-57.9423	0	-57.9423	0			-57.7627	0	-57.7627	0	-57.7627	0	-57.7627	0	-57.7627	0	-57.7627	0	-57.7627	0	0	-57.7627	0	0
-57.918	0	-57.918	0	-57.918	0	-57.918	0	-57.918	0	-57.918	0			-57.7384	0	-57.7384	0	-57.7384	0	-57.7384	0	-57.7384	0	-57.7384	0	-57.7384	0	0	-57.7384	0	0
-57.8938	0	-57.8938	0	-57.8938	0	-57.8938	0	-57.8938	0	-57.8938	0			-57.7141	0	-57.7141	0	-57.7141	0	-57.7141	0	-57.7141	0	-57.7141	0	-57.7141	0	0	-57.7141	0	0
-57.8695	0	-57.8695	0	-57.8695	0	-57.8695	0	-57.8695	0	-57.8695	0			-57.6897	0	-57.6897	0	-57.6897	0	-57.6897	0	-57.6897	0	-57.6897	0	-57.6897	0	0	-57.6897	0	0
-57.8453	0	-57.8453	0	-57.8453	0	-57.8453	0	-57.8453	0	-57.8453	0			-57.6654	0	-57.6654	0	-57.6654	0	-57.6654	0	-57.6654	0	-57.6654	0	-57.6654	0	0	-57.6654	0	0
-57.821	0	-57.821	0	-57.821	0	-57.821	0	-57.821	0	-57.821	0			-57.6411	0	-57.6411	0	-57.6411	0	-57.6411	0	-57.6411	0	-57.6411	0	-57.6411	0	0	-57.6411	0	0
-57.7967	0	-57.7967	0	-57.7967	0	-57.7967	0	-57.7967	0	-57.7967	0			-57.6168	0	-57.6168	0	-57.6168	0	-57.6168	0	-57.6168	0	-57.6168	0	-57.6168	0	0	-57.6168	0	0
-57.7725	0	-57.7725	0	-57.7725	0	-57.7725	0	-57.7725	0	-57.7725	0			-57.5925	0	-57.5925	0	-57.5925	0	-57.5925	0	-57.5925	0	-57.5925	0	-57.5925	0	0	-57.5925	0	0
-57.7482	0	-57.7482	0	-57.7482	0	-57.7482	0	-57.7482	0	-57.7482	0			-57.5682	0	-57.5682	0	-57.5682	0	-57.5682	0	-57.5682	0	-57.5682	0	-57.5682	0	0	-57.5682	0	0
-57.724	0	-57.724	0	-57.724	0	-57.724	0	-57.724	0	-57.724	0			-57.5438	0	-57.5438	0	-57.5438	0	-57.5438	0	-57.5438	0	-57.5438	0	-57.5438	0	0	-57.5438	0	0
-57.6997	0	-57.6997	0	-57.6997	0	-57.6997	0	-57.6997	0	-57.6997	0			-57.5195	0	-57.5195	0	-57.5195	0	-57.5195	0	-57.5195	0	-57.5195	0	-57.5195	0	0	-57.5195	0	0
-57.6755	0	-57.6755	0	-57.6755	0	-57.6755	0	-57.6755	0	-57.6755	0			-57.4952	0	-57.4952	0	-57.4952	0	-57.4952	0	-57.4952	0	-57.4952	0	-57.4952	0	0	-57.4952	0	0
-57.6512	0	-57.6512	0	-57.6512	0	-57.6512	0	-57.6512	0	-57.6512	0			-57.4709	0	-57.4709	0	-57.4709	0	-57.4709	0	-57.4709	0	-57.4709	0	-57.4709	0	0	-57.4709	0	0
-57.627	0	-57.627	0	-57.627	0	-57.627	0	-57.627	0	-57.627	0			-57.4466	0	-57.4466	0	-57.4466	0	-57.4466	0	-57.4466	0	-57.4466	0	-57.4466	0	0	-57.4466	0	0
-57.6027	0	-57.6027	0	-57.6027	0	-57.6027	0	-57.6027	0	-57.6027	0			-57.4223	0	-57.4223	0	-57.4223	0	-57.4223	0	-57.4223	0	-57.4223	0	-57.4223	0	0	-57.4223	0	0
-57.5785	0	-57.5785	0	-57.5785	0	-57.5785	0	-57.5785	0	-57.5785	0			-57.3979	0	-57.3979	0	-57.3979	0	-57.3979	0	-57.3979	0	-57.3979	0	-57.3979	0	0	-57.3979	0	0
-57.5542	0	-57.5542	0	-57.5542	0	-57.5542	0	-57.5542	0	-57.5542	0			-57.3736	0	-57.3736	0	-57.3736	0	-57.3736	0	-57.3736	0	-57.3736	0	-57.3736	0	0	-57.3736	0	0
-57.53	0	-57.53	0	-57.53	0	-57.53	0	-57.53	0	-57.53	0			-57.3493	0	-57.3493	0	-57.3493	0	-57.3493	0	-57.3493	0	-57.3493	0	-57.3493	0	0	-57.3493	0	0
-57.5057	0	-57.5057	0	-57.5057	0	-57.5057	0	-57.5057	0	-57.5057	0			-57.325	0	-57.325	0	-57.325	0	-57.325	0	-57.325	0	-57.325	0	-57.325	0	0	-57.325	0	0
-57.4815	0	-57.4815	0	-57.4815	0	-57.4815	0	-57.4815	0	-57.4815	0			-57.3007	0	-57.3007	0	-57.3007	0	-57.3007	0	-57.3007	0	-57.3007	0	-57.3007	0	0	-57.3007	0	0
-57.4572	0	-57.4572	0	-57.4572	0	-57.4572	0	-57.4572	0	-57.4572	0			-57.2764	0	-57.2764	0	-57.2764	0	-57.2764	0	-57.2764	0	-57.2764	0	-57.2764	0	0	-57.2764	0	0
-57.433	0	-57.433	0	-57.433	0	-57.433	0	-57.433	0	-57.433	0			-57.2521	0	-57.2521	0	-57.2521	0	-57.2521	0	-57.2521	0	-57.2521	0	-57.2521	0	0	-57.2521	0	0
-57.4087	0	-57.4087	0	-57.4087	0	-57.4087	0	-57.4087	0	-57.4087	0			-57.2277	0	-57.2277	0	-57.2277	0	-57.2277	0	-57.2277	0	-57.2277	0	-57.2277	0	0	-57.2277	0	0
-57.3845	0	-57.3845	0	-57.3845	0	-57.3845	0	-57.3845	0	-57.3845	0			-57.2034	0	-57.2034	0	-57.2034	0	-57.2034	0	-57.2034	0	-57.2034	0	-57.2034	0	0	-57.2034	0	0
[truncated: 2,657 more rows]

## Sheet: Fig. 4h
Total	Total	Total	Total	O	O	O	O	V	V	V	V			Total	Total	Total	Total	O	O	O	O	V	V	V	V	K	K	K	K	K	K
[truncated: 2,400 more rows]

[truncated: 31 more sheets: Fig. 4i, Fig. 6c, Fig. 6d, Fig. 6e, Fig. 6g, Fig. 6i, Supplementary Fig.1, Supplementary Fig.3, Supplementary Fig.5, Supplementary Fig.6, Supplementary Fig.8, Supplementary Fig.9a, Supplementary Fig.9b, Supplementary Fig.9c, Supplementary Fig.10a, Supplementary Fig.10b, Supplementary Fig.10c, Supplementary Fig.11, Supplementary Fig.12a-d, Supplementary Fig.12e-h …]
